# Supplementary material for: The Warburg effect is necessary to promote glycosylation in the blastema during zebrafish tail regeneration
Source: NPJ Regen Med. 2021 Sep 13;6:55. doi: 10.1038/s41536-021-00163-x (PMC8437957; doi:10.1038/s41536-021-00163-x)
Supplement: Supplementary file 3 — Supplementary Data 1 [file 41536_2021_163_MOESM3_ESM.xlsx]

## Sheet: Sheet1
Top 50 genes by cluster as determined by p-value. Columns show log2 fold change of genes across clusters, and the p-value of expression in each cluster compared to other clusters. Expression and p-value of marker genes for each cluster are highlighted in yellow.
FeatureID	Gene name	Cluster 1 Log2 Fold Change	Cluster 1 P-Value	Cluster 2 Log2 Fold Change	Cluster 2 P-Value	Cluster 3 Log2 Fold Change	Cluster 3 P-Value	Cluster 4 Log2 Fold Change	Cluster 4 P-Value	Cluster 5 Log2 Fold Change	Cluster 5 P-Value	Cluster 6 Log2 Fold Change	Cluster 6 P-Value	Cluster 7 Log2 Fold Change	Cluster 7 P-Value	Cluster 8 Log2 Fold Change	Cluster 8 P-Value	Cluster 9 Log2 Fold Change	Cluster 9 P-Value	Cluster 10 Log2 Fold Change	Cluster 10 P-Value	Cluster 11 Log2 Fold Change	Cluster 11 P-Value	Cluster 12 Log2 Fold Change	Cluster 12 P-Value	Cluster 13 Log2 Fold Change	Cluster 13 P-Value	Cluster 14 Log2 Fold Change	Cluster 14 P-Value	Cluster 15 Log2 Fold Change	Cluster 15 P-Value	Cluster 16 Log2 Fold Change	Cluster 16 P-Value	Cluster 17 Log2 Fold Change	Cluster 17 P-Value	Cluster 18 Log2 Fold Change	Cluster 18 P-Value	Cluster 19 Log2 Fold Change	Cluster 19 P-Value	Cluster 20 Log2 Fold Change	Cluster 20 P-Value
ENSDARG00000061260	si:dkey-202e22.2	3.26488	4.29e-47	0.924061	0.0023723	-2.10436	0.576953	0.301052	1	-4.29183	4.74e-11	-4.191	5.63e-20	-3.23178	0.0690618	-4.20642	0.0599211	-3.55758	0.0159661	-4.63036	1.52e-11	-5.24886	5.69e-13	-3.37988	1	-5.82288	6.62e-11	0.910063	0.728468	1.37953	1	-3.42858	1	-5.11971	3.62e-09	-3.49295	0.018658	-3.44909	0.022172	-0.979328	1
ENSDARG00000024537	emilin1a	3.22016	2.66e-36	0.910659	0.0103274	0.118037	1	-1.05531	0.838527	-5.55594	1.07e-08	-3.53094	2.88e-11	-3.49268	0.107789	-2.46302	0.448917	-3.81847	0.0483054	-2.45893	0.00055252	-4.50707	2.08e-07	-1.63836	1	-5.08216	2.22e-06	1.67758	0.315751	0.857299	1	-1.68706	1	-2.63207	0.0028025	-2.1635	0.302796	-2.7073	0.175506	-1.82679	1
ENSDARG00000106529	dut	2.81587	3.05e-36	-0.624664	0.17087	-1.68027	0.751862	-1.92163	0.14716	-4.10351	8.57e-13	-0.871165	0.0247287	-3.54749	0.0263726	-2.40203	0.340977	-3.75759	0.00518593	-1.52464	0.00520335	-3.44046	5.74e-10	-2.279	1	-0.943323	0.210964	0.78058	0.787502	1.62666	1	-4.32898	1	0.192926	0.810243	-2.25937	0.140839	0.349923	0.85552	-3.88354	1
ENSDARG00000098045	CR751602.2	3.49325	6.85e-34	-0.283838	0.845056	0.391414	1	0.316819	1	-3.62914	8.19e-05	-3.01754	4.7e-07	-2.57096	0.34513	-0.948834	1	-1.89166	0.482169	-2.96095	0.000834385	-4.58804	1.39e-05	-0.716649	1	-4.16045	0.000348435	1.76455	0.37389	2.42323	1	-0.765345	1	-4.04304	0.000817591	-2.83212	0.25465	-1.19311	0.826644	-0.905073	1
ENSDARG00000004169	stmn1a	2.6679	6.36e-33	-1.59942	1.23e-05	-1.43164	0.882361	-1.40227	0.44325	-1.12701	0.0299147	-0.23424	0.805556	-2.82486	0.0916233	-1.96677	0.499766	-3.34383	0.0116174	-2.18534	2.86e-05	-3.99053	1.13e-12	-3.12585	1	-0.829202	0.304606	1.41109	0.335909	2.00617	1	-1.5351	1	-0.600257	0.569186	-1.70068	0.375221	-0.209024	1	-4.89988	1
ENSDARG00000078266	twist2	2.84341	3e-32	0.704317	0.0456097	0.761552	0.756328	0.623851	0.741154	-4.92742	1.91e-10	-3.31548	3.74e-13	-4.45188	0.0242803	-2.09746	0.518396	-3.77629	0.0234237	-2.83681	9.21e-06	-4.1415	8.24e-09	-2.59757	1	-4.45364	2.27e-07	2.1688	0.0529665	1.32673	1	-1.64489	1	-3.59651	1.43e-05	-3.71166	0.0254164	-1.33479	0.657003	-2.78599	1
ENSDARG00000078069	rrm2	2.78402	1.34e-30	-0.862749	0.055542	-0.568337	1	-3.50032	0.00552771	-6.39737	1.24e-15	-0.844152	0.0548502	-1.38549	0.771042	-2.42867	0.42082	-4.24436	0.00710731	-1.15249	0.084386	-3.4672	2.53e-08	-0.891832	1	-1.11104	0.166872	1.45698	0.370167	0.676227	1	-4.11445	1	0.728519	0.167495	-1.30922	0.776035	-0.724464	1	-4.25418	1
ENSDARG00000016706	atic	2.78266	3.12e-30	0.303332	0.585066	-0.563787	1	-0.492153	1	-3.63423	1.36e-07	-0.720738	0.138247	-4.16436	0.0377955	-2.54906	0.390994	-4.49015	0.0111414	-3.82083	1.14e-07	-4.59311	4.52e-09	-2.31005	1	-2.5704	0.000577152	-0.227441	1	1.5274	1	-2.35875	1	-0.893297	0.336965	-2.42047	0.189835	1.04484	0.262975	-2.49848	1
ENSDARG00000101037	asf1ba	2.73027	1.14e-29	-0.84465	0.0667834	-0.562345	1	-2.34245	0.109288	-4.46319	1.48e-09	-0.983462	0.0212048	-2.39992	0.259001	-1.78513	0.640872	-3.72857	0.0250868	-0.421561	0.866096	-4.417	3.02e-09	-1.54847	1	-1.57258	0.0316491	1.19164	0.564264	1.32861	1	-1.59717	1	0.730687	0.185671	-1.65536	0.509689	-0.131827	1	-2.73832	1
ENSDARG00000011094	ccna2	2.74206	1.39e-28	-1.80008	3.7e-05	-1.3257	0.999188	-2.69266	0.0636585	-3.51317	2.78e-07	-0.483671	0.456553	-3.26513	0.113244	-2.65163	0.388381	-4.59249	0.0109192	-0.411359	0.891483	-3.95556	6.68e-08	-2.41239	1	-1.36344	0.0839642	1.09643	0.649402	1.4216	1	-2.46109	1	0.363551	0.622579	-2.52316	0.164822	1.26904	0.132683	-2.60082	1
ENSDARG00000095268	si:dkey-261h17.1	2.75668	2.06e-28	-0.157185	0.999827	0.784136	0.793858	0.888744	0.45664	-4.44448	1.53e-08	-3.54838	1.07e-12	-3.97003	0.0568832	-1.61341	0.748152	-3.2939	0.0600204	0.0960184	1	-3.98132	1.48e-07	-2.11572	1	-3.9707	5.45e-06	1.77104	0.220596	1.57103	1	-2.16442	1	-1.9633	0.0149962	-4.2312	0.0210354	-0.354725	1	0.514811	1
ENSDARG00000006837	mycn	2.52755	2.8e-28	-0.545764	0.278243	1.05157	0.453726	-0.480285	1	-2.20354	2.81e-05	-0.653151	0.149204	-0.602227	1	-0.496151	1	-1.99274	0.228782	-2.67094	1.37e-06	-2.48971	5e-06	0.577314	1	-1.87572	0.00339809	1.70824	0.178102	1.55004	1	-1.9841	1	-1.63236	0.0185846	-1.06627	0.907038	-2.1942	0.180034	-1.38541	1
ENSDARG00000100446	si:ch211-286o17.1	2.53888	4.25e-28	0.899454	0.00291011	-0.518587	1	1.6009	0.0052514	-4.72049	6.13e-13	-2.61257	9.66e-12	-5.66141	0.0019435	-3.04649	0.193728	-4.40104	0.00269509	-2.19502	7.47e-05	-3.41978	7.12e-09	-2.22094	1	-3.15386	2.82e-06	0.639687	0.927104	1.58608	1	-2.26964	1	-2.53475	0.000228889	-5.92257	0.00025872	-2.06358	0.223769	0.408774	1
ENSDARG00000011404	fen1	2.52296	9.11e-28	-0.195183	0.914868	-1.30628	0.95843	-1.378	0.476339	-3.43187	1.67e-09	-0.943087	0.0146025	-1.78656	0.437413	-2.76396	0.247235	-2.96423	0.0358128	-0.818028	0.263811	-2.8783	2.35e-07	-0.646144	1	-3.29756	7.11e-07	0.78047	0.805063	1.47785	1	-4.15911	1	0.523833	0.333637	-0.745527	1	0.159948	1	-1.97498	1
ENSDARG00000077847	olfm2a	2.91777	3.65e-27	0.888058	0.0196118	-0.648676	1	1.85061	0.00478065	-4.43285	6.63e-07	-3.60471	1.86e-10	-3.3725	0.175369	-3.34553	0.30119	-2.69537	0.195466	-5.35764	1.42e-07	-5.38957	1.07e-07	-1.51819	1	-4.96198	9.08e-06	0.436462	1	0.556143	1	-1.56688	1	-1.82403	0.0476901	-3.63366	0.0841938	-1.58103	0.619639	-0.703693	1
ENSDARG00000058003	wfdc1	2.92261	6.72e-27	-0.0827398	1	-0.874429	1	1.71191	0.0146146	-2.46937	0.000703146	-2.71104	2.8e-07	-3.00993	0.214419	-1.39048	0.869582	-3.33572	0.115293	-1.24895	0.127303	-3.43453	4.76e-05	-0.151864	1	-3.59566	0.000267768	-0.212373	1	1.08134	1	-1.20431	1	-0.0870689	1	-2.26734	0.309923	-2.22348	0.320122	0.667245	1
ENSDARG00000044437	cdca5	2.79244	4.55e-26	-1.93505	9.11e-05	-0.820562	1	-4.03337	0.0176015	-3.3331	1.36e-05	-0.597318	0.339112	-1.688	0.617089	-3.25223	0.303116	-3.60498	0.0674673	-0.606031	0.665683	-3.70508	7.02e-06	-1.42488	1	-1.13044	0.222216	1.56361	0.40126	0.806201	1	-1.47358	1	0.697312	0.280639	-2.53725	0.228362	1.22398	0.19789	-1.61331	1
ENSDARG00000104618	grem1b	3.8673	1.07e-25	0.303227	0.905186	-0.167365	1	-1.04575	1	-3.36712	0.00542518	-2.7514	0.000770135	-1.30386	0.932424	-0.264609	1	-1.62965	0.709943	-3.289	0.0101737	-2.30865	0.0447899	0.550455	1	-2.89334	0.0404976	1.52838	0.805405	1.46851	1	0.501759	1	-2.77594	0.0507166	-1.56502	0.909609	-1.52116	0.77662	0.362031	1
ENSDARG00000004713	mad2l1	2.49576	1.3e-25	-0.623487	0.196828	-0.69788	1	-2.96525	0.0141833	-4.01	1.47e-10	-0.471817	0.418987	-2.07292	0.337611	-1.10653	0.970794	-3.05339	0.0391308	-0.90773	0.199989	-3.0828	1.57e-07	-2.6839	1	-0.953549	0.228069	2.16603	0.0374058	-0.0317789	1	-2.73259	1	0.0130437	1	-3.47549	0.018899	0.541303	0.678331	-2.87232	1
ENSDARG00000007184	zbtb16a	2.5371	2.77e-25	-1.07484	0.0141004	-0.38048	1	-0.859884	0.943141	-0.237959	0.983498	-1.67339	3.21e-05	-2.19732	0.329162	-2.49359	0.40282	-2.84635	0.0860605	-1.33507	0.0399457	-2.61621	2.57e-05	-1.0826	1	-1.84226	0.0103945	1.38318	0.442675	1.46817	1	0.46157	1	-0.380367	0.902627	-2.78173	0.10563	1.62827	0.0182293	-2.85861	1
ENSDARG00000100741	cdc20	2.50186	4.6e-24	-1.47077	0.000633519	-0.438911	1	-2.70833	0.0577461	-3.16318	1.33e-06	-0.334155	0.719685	-1.95415	0.45122	-1.07294	1	-4.60809	0.00975302	-1.12786	0.10813	-4.29471	9.91e-09	-1.42644	1	-0.488053	0.752355	1.36127	0.476614	0.64945	1	-2.47669	1	0.346815	0.641905	-1.95072	0.35115	1.55247	0.0307956	-2.61641	1
ENSDARG00000017168	nr2f1b	2.99094	8.97e-24	0.0531632	1	1.23972	0.531958	0.270025	1	-4.09181	2.03e-05	-4.07829	1.12e-09	-2.02854	0.62145	-2.00158	0.781261	-3.35803	0.171685	-2.68062	0.00208662	-5.04931	3.77e-06	-1.17793	1	-3.61803	0.00091496	3.12828	0.00102618	1.44838	1	-1.22662	1	-3.50063	0.00187169	-3.2934	0.206705	-1.65718	0.67443	0.22601	1
ENSDARG00000031222	lhx2b	2.79285	1.07e-23	1.23176	0.000478105	1.40882	0.363902	0.297571	1	-5.23937	2.6e-07	-3.89792	1.44e-10	-3.1761	0.227051	-2.14579	0.651453	-3.50189	0.102047	-4.1579	6.01e-06	-3.60152	2.82e-05	-1.32179	1	-4.76559	2.93e-05	1.67128	0.37389	0.582677	1	-1.37049	1	-3.64484	0.000571063	-2.43392	0.325072	-2.39006	0.327786	-1.51021	1
ENSDARG00000056624	vegfd	2.48832	2.15e-23	1.50265	2.39e-07	0.621335	0.924371	0.303013	1	-4.47694	9.2e-09	-3.12607	2.72e-11	-4.00241	0.0529386	-2.97356	0.297404	-4.3282	0.0162378	-5.98756	2.61e-10	-4.43076	1.82e-08	-2.1481	1	-2.99749	0.000130607	2.13446	0.0669929	1.09096	1	-2.1968	1	-5.4745	3.43e-07	-4.26358	0.0172604	-4.21972	0.0197211	-2.33653	1
ENSDARG00000056640	rpia	2.45722	2.32e-23	0.200517	0.789897	-0.353117	1	-0.267932	1	-2.78493	9.59e-06	-1.14726	0.00626097	-3.196	0.105349	-2.16573	0.504671	-2.19491	0.229599	-1.44063	0.0264295	-2.49441	7.63e-05	-2.34333	1	-1.10325	0.173681	-0.725526	1	1.84768	1	-0.803775	1	-0.103617	1	-1.64155	0.501758	0.268936	1	-0.203236	1
ENSDARG00000051735	si:ch211-113a14.18	2.834	2.46e-23	-2.37409	3.38e-05	0.0305743	1	-3.45616	0.0770747	-4.76525	3.78e-06	-1.34627	0.00965944	0.505538	1	-1.67037	0.758558	-3.02777	0.190762	-0.0577225	1	-2.70508	0.00107247	0.156974	1	-1.25863	0.209017	2.38798	0.0657044	0.868685	1	-0.896369	1	-0.200726	1	-2.96315	0.20697	1.33173	0.225673	-1.0361	1
ENSDARG00000033539	paics	2.30859	2.83e-23	0.0374014	1	-0.404161	1	-0.432084	1	-2.35667	7.9e-06	-0.656793	0.140965	-0.240023	1	-1.2787	0.859639	-1.38408	0.544307	-1.22631	0.036956	-2.54545	3.12e-06	0.25093	1	-1.85596	0.00353524	0.800596	0.784736	1.42462	1	-1.4566	1	-1.22398	0.0938352	-0.727227	1	-0.0670788	1	-1.40323	1
ENSDARG00000054929	zgc:110540	2.47945	5.74e-23	-2.00307	6.6e-06	-0.822304	1	-2.29086	0.137664	-4.60515	4.93e-09	-1.14941	0.00787008	-2.54188	0.2623	-4.10333	0.125583	-2.12725	0.269702	-0.0520753	1	-2.96359	1.01e-05	-2.27599	1	-0.488233	0.770985	1.90002	0.152043	1.23007	1	-2.32468	1	0.780983	0.160119	-1.05394	0.989601	1.22216	0.162959	-2.46441	1
ENSDARG00000055753	suv39h1b	2.81077	9.29e-23	-1.30084	0.0189702	-0.0203769	1	-1.91235	0.420686	-3.81091	3.26e-05	-0.820068	0.173847	-1.15818	0.959533	-1.72067	0.775583	-3.07792	0.179145	-0.668454	0.646062	-2.7557	0.000864198	-0.897819	1	-1.50713	0.113868	1.86942	0.295468	1.1893	1	-0.946515	1	0.0239624	1	-2.00881	0.50068	1.19156	0.303702	-1.08624	1
ENSDARG00000016594	haus4	2.61098	1.91e-22	-0.777892	0.161678	-1.51294	0.933735	-1.97305	0.322705	-3.28214	2.26e-05	-0.832406	0.113419	-1.63715	0.656446	-1.61018	0.760644	-3.55436	0.0695462	-1.36388	0.076962	-3.65423	9.5e-06	-1.37426	1	-0.768923	0.486998	1.08183	0.774431	1.24625	1	-1.42295	1	0.752674	0.236092	-0.888578	1	1.15033	0.282572	-0.559457	1
ENSDARG00000096992	zgc:153405	3.2388	5.25e-22	-3.0105	0.00010575	1.25297	0.712855	-1.47917	0.747415	-2.78826	0.00628835	-1.23811	0.0750754	-1.7341	0.72406	-0.698025	1	-2.05989	0.578145	-1.08818	0.37033	-2.74207	0.00974117	1.12932	1	0.0824101	1	2.27961	0.227368	0.604338	1	0.0715187	1	-0.847493	0.557532	-0.986158	1	0.0760799	1	-0.0682088	1
ENSDARG00000055969	rfc3	2.28601	7.73e-22	-0.458993	0.427878	-1.49667	0.879513	-1.30018	0.586542	-2.21964	6.28e-05	-0.626769	0.196812	-2.76373	0.144649	-2.73676	0.289296	-2.40878	0.134128	-1.27169	0.0390232	-1.86455	0.000983681	-1.23224	1	-0.743686	0.423405	0.0941273	1	1.58101	1	-2.28271	1	0.795465	0.113339	-1.0864	0.898788	0.381457	0.864179	-3.42332	1
ENSDARG00000042428	gstt1a	2.26943	9.67e-22	0.166728	0.820236	0.267538	1	0.93587	0.320512	-1.17564	0.0325213	-2.36271	1.08e-09	-0.734096	1	-2.00732	0.526	0.117837	1	-0.54731	0.6419	-4.05136	4.48e-10	-0.767392	1	-2.78795	4.13e-05	1.37073	0.403013	1.81489	1	-1.40268	1	-2.079	0.00318687	-1.55356	0.507133	-1.01934	0.832925	-2.54404	1
ENSDARG00000035993	sumo3b	2.24443	1.02e-21	-0.18362	0.933498	-2.0807	0.562934	-0.720024	1	-2.9364	7.22e-08	-0.442586	0.448945	-2.20491	0.257063	-2.40127	0.345953	-2.5307	0.0830041	-0.109307	1	-2.10078	8.29e-05	-3.16356	1	-1.51066	0.0205348	0.138124	1	1.4661	1	-3.21225	1	0.137572	0.920371	-1.68379	0.393137	-0.350867	1	-0.646408	1
ENSDARG00000052695	nr2f1a	2.34663	1.39e-21	0.286597	0.592632	0.575005	0.906804	0.302359	1	-4.64813	3.45e-10	-2.85792	3.31e-11	-4.58863	0.0199902	-3.56041	0.166033	-3.91317	0.0178294	0.543617	0.376101	-3.42571	2.25e-07	-2.73432	1	-4.59064	1.04e-07	2.37232	0.0196691	1.5552	1	-2.78302	1	-1.21908	0.139376	-4.8498	0.00526908	-1.09036	0.805066	-0.331495	1
ENSDARG00000018891	rnaseh2a	2.26477	1.47e-21	-0.327645	0.673277	-1.27075	0.988737	-0.743454	1	-2.56396	5.78e-06	-0.59744	0.225835	-1.09275	0.909463	-2.26637	0.42066	-1.61296	0.427958	-0.943691	0.178037	-2.78436	2.12e-06	-1.24902	1	-1.86423	0.00567786	0.950079	0.710395	1.73177	1	-2.29947	1	0.525532	0.36087	-1.10333	0.882467	0.240287	1	-2.4392	1
ENSDARG00000014329	npm1a	2.16279	2.23e-21	0.0122026	1	-1.72597	0.712855	-0.62549	1	-2.066	3e-05	-0.676186	0.0865511	-2.75054	0.0948802	-2.04281	0.451846	-2.06072	0.171266	-0.184272	1	-2.88318	2.96e-08	-2.2775	1	-1.90401	0.00160406	0.354808	1	1.14979	1	-2.88314	1	0.380132	0.596916	-1.66968	0.377538	0.108746	1	-1.2248	1
ENSDARG00000004251	dhfr	2.2914	5.62e-21	-1.10284	0.00958031	-0.86559	1	-2.00954	0.196819	-2.93632	1.66e-06	-0.250248	0.861186	-2.58486	0.205948	-2.55789	0.360102	-2.32317	0.171178	-0.750819	0.392411	-3.5969	6.58e-08	-1.73306	1	-1.00554	0.219745	0.486037	1	1.04012	1	-1.19554	1	0.893078	0.0726488	0.0939425	1	0.839228	0.420465	-1.92149	1
ENSDARG00000035634	rfc5	2.28184	6.03e-21	-0.622773	0.21973	-2.14249	0.59062	-1.87583	0.238818	-2.23937	9.77e-05	-0.469964	0.442924	-1.77877	0.50128	-1.97545	0.556725	-1.91065	0.306806	-0.784347	0.342579	-3.01194	1.57e-06	-2.73933	1	-0.476674	0.757385	-0.025476	1	1.62132	1	-2.78803	1	0.723255	0.180994	-0.437265	1	0.181252	1	-1.9265	1
ENSDARG00000073978	crabp2a	2.15106	1.04e-20	1.01279	0.000481852	-0.465913	1	0.670217	0.5987	-1.29204	0.0111005	-1.96201	2.36e-08	-4.65323	0.00326497	-3.0389	0.156192	-3.03702	0.0243291	-1.09832	0.0640652	-3.43789	4e-10	-2.57633	1	-2.585	2.7e-05	0.66492	0.872135	1.57682	1	-2.43218	1	-0.68296	0.465672	-4.69181	0.000538603	-2.92854	0.0359891	-0.172777	1
ENSDARG00000077620	cdca7a	2.35378	2.05e-20	-0.959585	0.0416761	-1.22379	1	-1.21779	0.712212	-1.43867	0.0182365	-0.639611	0.239857	-1.93691	0.46848	-1.90994	0.632655	-1.67379	0.460207	-1.89821	0.003642	-2.94608	1.61e-05	-1.08654	1	-1.59766	0.0398139	0.877458	0.837802	1.70641	1	-0.548305	1	1.31719	0.00408515	-0.47979	1	-0.43593	1	-2.27693	1
ENSDARG00000070959	si:ch211-288g17.3	2.12057	2.46e-20	0.248889	0.669224	-1.33172	0.932527	-1.10717	0.685401	-2.98115	8.85e-09	-0.745075	0.0510724	-3.22921	0.0400104	-2.80068	0.203876	-3.34036	0.0106024	-0.693991	0.380155	-2.60665	4.99e-07	-1.93232	1	-0.898198	0.232685	-0.110141	1	0.701906	1	-5.07041	1	0.86395	0.0770346	-1.7171	0.348574	0.246666	0.959135	-2.74955	1
ENSDARG00000037188	rpa2	2.17128	2.89e-20	-0.215219	0.865292	-2.40994	0.431906	-1.35955	0.484861	-3.24543	4.41e-09	-0.471649	0.385895	-1.98426	0.335233	-2.62306	0.274932	-2.65269	0.0627693	-0.585162	0.55129	-3.0725	3.02e-08	-2.79932	1	-1.17489	0.0892359	0.102099	1	1.22365	1	-4.43378	1	0.792666	0.0953632	-0.645121	1	0.696717	0.496552	-2.98775	1
ENSDARG00000037640	aurkb	2.23803	2.9e-20	-1.25742	0.0015182	-0.903365	1	-3.99493	0.00103782	-3.71266	9.82e-10	-0.256819	0.83453	-0.639736	1	-1.44057	0.781781	-3.56654	0.0151194	-0.503295	0.704763	-2.98261	3.11e-07	-1.70901	1	-0.638731	0.540392	1.7479	0.171148	0.402563	1	-2.75898	1	0.723435	0.158375	-1.16716	0.832224	0.733451	0.481573	-2.89871	1
ENSDARG00000101707	si:ch211-156b7.4	2.16463	3.05e-20	-0.509673	0.319527	-1.8714	0.655344	-1.67105	0.271127	-4.29448	7.82e-13	-0.359417	0.610761	-2.9994	0.0750616	-2.12141	0.440007	-2.47417	0.0868053	-0.627562	0.48657	-3.0051	4.98e-08	-2.88469	1	-0.090209	1	0.412292	1	1.29956	1	-2.93339	1	0.906404	0.0459749	-0.757666	1	-0.49535	1	-2.07198	1
ENSDARG00000044135	cenpp	2.49905	3.77e-20	-0.9687	0.0633791	-0.000903905	1	-2.31152	0.206459	-2.38448	0.00075666	-0.785432	0.153182	-0.81353	1	-1.11192	1	-2.47152	0.230154	-0.601563	0.683214	-2.56413	0.000620745	-0.291416	1	-1.38574	0.121306	1.16371	0.690917	0.610092	1	-0.340112	1	0.91782	0.115394	-0.386281	1	0.127427	1	-1.48325	1
ENSDARG00000038505	polr2h	2.22463	5.15e-20	-0.0235875	1	-1.34624	0.954607	-1.2137	0.660481	-3.89871	5.29e-09	-0.939119	0.0247053	-0.935092	1	-2.03208	0.524604	-1.50432	0.524043	-0.464828	0.778884	-3.1956	4.62e-07	-0.468975	1	-0.628538	0.570184	0.227092	1	1.25593	1	-2.84442	1	0.515221	0.388827	-0.804368	1	0.0748474	1	0.48736	1
ENSDARG00000053990	hmgb2b	2.08655	5.83e-20	-0.393683	0.444842	-1.08467	1	-0.914392	0.842481	-2.65079	1.31e-07	-0.196891	0.879801	-2.03308	0.2969	-1.96709	0.481645	-2.52632	0.0645232	-1.51421	0.0022026	-2.58746	4.16e-07	-1.89916	1	-0.423236	0.683442	1.04867	0.701702	1.52897	1	-2.42961	1	0.50697	0.400526	-1.75943	0.317773	0.172343	1	-3.34762	1
ENSDARG00000115644	zgc:173552	2.23171	1.2e-19	-1.45059	0.000432182	0.350366	1	-2.98274	0.0221275	-3.3793	5.53e-08	-0.739642	0.112317	-0.630666	1	-0.431334	1	-3.23484	0.0426512	-0.15052	1	-2.84282	2.96e-06	-0.790904	1	-0.45595	0.79378	2.30754	0.0260223	-0.0905374	1	-3.42858	1	0.206638	0.821075	-2.68318	0.111786	1.11355	0.18628	-3.56831	1
ENSDARG00000099572	hmgn2	2.07981	1.24e-19	-0.406332	0.42582	-1.80903	0.680461	-0.846653	0.755484	-2.5146	5.45e-07	-0.984909	0.00517045	-2.1339	0.260614	-2.56696	0.274198	-2.21941	0.127249	-1.5709	0.00154506	-3.10348	3.19e-09	-2.64842	1	0.114272	1	0.790003	0.91572	1.5341	1	-2.3907	1	0.852911	0.0801556	-1.14445	0.801868	1.14059	0.175506	-3.2262	1
ENSDARG00000053493	aldh1a2	-0.376739	0.454091	4.29144	3.61e-66	1.18515	0.427388	-1.73971	0.360772	-3.93018	3e-08	-3.91578	4.4e-15	-3.45739	0.097744	-4.43179	0.0967419	-4.78455	0.00845377	-2.17106	0.000678402	-2.36624	0.000177035	-2.60445	1	-4.04412	1.75e-06	0.111394	1	-2.72218	1	-1.06543	1	-4.92947	3.95e-07	-4.71992	0.00930536	-2.67194	0.153519	-2.79287	1
ENSDARG00000020265	angptl6	-1.64283	3.51e-05	3.80158	5.61e-49	1.25789	0.396788	2.34146	1.27e-05	-3.70088	2.06e-07	-3.79335	5.88e-14	-4.45326	0.0400104	-4.42629	0.116268	-4.77905	0.0116164	-2.96513	1.61e-05	-2.19739	0.00070924	-2.59895	1	-4.03861	3.66e-06	-0.519423	1	-3.71805	1	-0.0557754	1	-5.92534	1.01e-07	-4.71442	0.0129349	-3.08284	0.102084	-0.195503	1
ENSDARG00000117319	CABZ01092746.1	-0.536419	0.169879	3.35512	6e-46	-0.58072	1	2.86581	1.57e-11	-4.47483	7.04e-13	-4.12123	9.47e-22	-4.1811	0.0142284	-4.47639	0.0354834	-4.82915	0.00100568	-4.57795	7.1e-13	-2.69568	1.46e-06	-3.64972	1	-7.09351	1.01e-14	-0.945324	1	-0.547678	1	-1.52616	1	-4.38782	7.68e-09	-5.1799	0.000575975	-3.2589	0.028675	-1.24985	1
ENSDARG00000008305	hand2	-0.845733	0.0740711	3.93295	9.92e-43	-0.780816	1	-2.07826	0.360203	-4.98033	1.32e-06	-2.61588	1.26e-06	-2.91707	0.272872	-2.8901	0.410527	-3.24286	0.144562	1.01796	0.0505354	-2.32906	0.00300278	-1.06276	1	-4.50655	7.62e-05	-0.44447	1	-2.18186	1	-1.11145	1	-3.38515	0.00138197	-3.17823	0.151604	-3.13437	0.166477	-1.25118	1
ENSDARG00000029179	foxd1	0.0252735	1	3.39103	4.76e-42	1.25385	0.357524	-0.802228	1	-4.99425	4.93e-11	-2.91477	1.7e-11	-4.93395	0.0150093	-1.57614	0.78267	-4.25876	0.0113822	-0.424281	0.873595	-2.06513	0.000662382	-3.07964	1	-5.52245	4.05e-09	1.5902	0.298993	-3.19776	1	-3.12834	1	-5.40505	2.66e-08	-5.19512	0.00340677	-1.55539	0.555303	-2.26708	1
ENSDARG00000061436	col6a2	0.537492	0.0901273	3.24691	1.09e-39	0.474181	0.992027	1.46449	0.0260309	-4.32997	5.6e-10	-3.18733	3.65e-13	-4.85688	0.0131073	-2.23973	0.47454	-3.17955	0.0487661	-2.92048	3.18e-06	-4.28378	1.27e-09	-2.00153	1	-5.44533	3.57e-09	0.768817	0.851536	-0.651788	1	-3.05127	1	-4.74192	1.3e-07	-5.11805	0.0032632	-2.74809	0.105781	-1.60395	1
ENSDARG00000092920	si:ch211-106h4.12	-1.13573	0.0141485	3.79566	8.07e-39	1.57524	0.275381	1.68968	0.0244976	-5.44448	2.06e-07	-3.61354	1.07e-09	-3.38121	0.211418	-3.35425	0.386297	-2.70411	0.262977	-2.17307	0.00679995	-3.06473	0.000201851	-1.5269	1	-4.9707	2.08e-05	0.814973	0.9398	-2.64601	1	-1.5756	1	-4.8533	6.39e-05	-3.64238	0.111844	-0.578097	1	1.10951	1
ENSDARG00000015554	zic2a	-0.159093	0.875292	3.08019	4.05e-37	1.88589	0.0247419	0.846068	0.41778	-5.60082	3.36e-15	-4.64874	7.47e-24	-6.12468	0.00122806	-6.09772	0.00780797	-4.44918	0.00299491	-2.59882	5.57e-06	-2.41909	1.79e-05	-2.68454	1	-6.12834	1.8e-12	0.782069	0.809858	-1.47652	1	-3.31864	1	0.850151	0.0802214	-4.80002	0.00167938	-4.34069	0.00429504	-1.64884	1
ENSDARG00000056134	c1qtnf5	1.10666	1.52e-05	2.84121	1.05e-34	-0.0717018	1	1.23558	0.0857632	-5.04577	4.48e-18	-2.8583	2.77e-15	-5.61373	0.000276172	-3.34345	0.097053	-5.31115	4.79e-05	-4.36664	1.15e-14	-1.47583	0.0045669	-6.21935	1	-6.9621	9.45e-20	0.232504	1	-0.430357	1	-4.09773	1	-5.95955	2.07e-15	-5.87489	1.37e-05	-3.70343	0.0050222	-2.19636	1
ENSDARG00000074908	col6a1	0.760159	0.00927001	2.98428	1.11e-33	0.318062	1	1.76961	0.00200706	-3.58494	1.25e-08	-2.82854	8.9e-12	-4.23098	0.0227437	-2.87967	0.289296	-3.55516	0.0234237	-3.20483	2.95e-07	-4.0725	1.21e-09	-3.37747	1	-4.23229	8.12e-08	-0.508766	1	0.166689	1	-2.42537	1	-4.11488	4.91e-07	-5.49295	0.00140776	-3.12394	0.0567202	-1.24075	1
ENSDARG00000094324	efemp2a	0.781606	0.0086761	3.01143	2.86e-33	0.675094	0.834397	-0.299163	1	-4.55057	8.14e-10	-2.87207	4.75e-11	-3.48999	0.0735101	-1.13031	0.979638	-3.81578	0.0218071	-1.48145	0.0198877	-2.48814	5.78e-05	-1.04937	1	-5.07948	3.75e-08	0.162147	1	-1.75209	1	-1.68438	1	-2.36362	0.00210485	-4.7525	0.00638718	-3.12099	0.0688158	2.54979	0.0614612
ENSDARG00000070831	rftn1a	-0.413213	0.541677	3.92155	5.8e-33	1.82385	0.25122	0.576686	0.994573	-3.25266	0.000972035	-3.23326	3.77e-06	-2.196	0.554338	-2.16903	0.67691	-2.52179	0.402653	-4.18115	0.000309081	-2.61488	0.00617357	-0.341689	1	-3.78549	0.00323199	1.11199	0.878278	-0.454188	1	-0.390385	1	-3.66808	0.00468039	-2.45716	0.397857	-2.4133	0.421271	1.48979	1
ENSDARG00000040190	qdpra	-0.440822	0.323505	2.97779	9.76e-33	1.31555	0.304488	2.73489	3.26e-09	-3.55795	1.64e-08	-4.15618	8.22e-19	-3.5027	0.0698497	-3.15313	0.23901	-3.01913	0.0645232	-3.30857	1.65e-07	-3.51176	3.94e-08	-2.64972	1	-2.16788	0.00200264	-0.50587	1	-0.109582	1	-0.694416	1	-3.26834	2.14e-05	-3.76386	0.019856	-0.747717	1	-2.83814	1
ENSDARG00000054137	adgrg6	-0.486092	0.26543	2.95491	4.53e-32	2.49789	0.000260977	2.08765	9.08e-05	-4.32368	7.86e-10	-3.0719	2.08e-12	-3.84957	0.046486	-3.2366	0.222074	-2.58621	0.126649	-2.05342	0.00077938	-2.03181	0.000675796	-2.99631	1	-2.97017	5.37e-05	0.595868	0.971168	-1.52521	1	-3.04501	1	-3.50906	1.34e-05	-5.11178	0.00336792	-3.06478	0.0685886	-0.177391	1
ENSDARG00000069630	tat	-4.84711	7.22e-09	4.35298	7.28e-32	2.3657	0.074735	1.93603	0.0412303	-3.75594	0.000908557	-4.74984	6.84e-08	-2.69734	0.682672	-2.67037	0.842733	-3.02313	0.495095	-2.66845	0.0188152	-2.37375	0.0266936	-0.843026	1	-4.28682	0.00367393	-2.23678	1	-1.96213	1	-0.891723	1	-4.16942	0.00728502	-2.9585	0.562256	-2.91464	0.538727	-0.0267889	1
ENSDARG00000015674	msx3	-1.14	0.0110892	3.33615	3.97e-31	2.32763	0.0104786	0.847334	0.595532	-2.70122	0.000309161	-3.2284	3.58e-09	-3.65483	0.171573	-2.62547	0.548041	-2.97822	0.187368	-2.45075	0.00156489	-0.253352	1	-1.80052	1	-5.24432	5.66e-06	0.842129	0.894484	-0.588078	1	-0.84682	1	-1.18608	0.275751	-3.916	0.0803028	-2.86974	0.225775	-0.986547	1
ENSDARG00000003259	loxa	0.450141	0.178323	2.9249	2.05e-30	0.306817	1	2.83578	5.91e-10	-4.15029	2.67e-10	-4.13706	4.04e-19	-6.00053	0.00329337	-4.97309	0.0407476	-5.32585	0.00155809	-4.39552	1.17e-10	-6.4317	3.49e-15	-4.14622	1	-5.2662	5.77e-10	-0.719829	1	-1.80117	1	-3.19444	1	-5.4712	1.52e-09	-6.26169	0.000466198	-4.63193	0.00543131	-4.33464	1
ENSDARG00000058853	sash1b	-0.240459	0.793799	3.33221	1.02e-29	1.11304	0.695759	0.762329	0.783731	-4.7133	5.58e-06	-3.3659	5.15e-08	-2.65003	0.319298	-1.02845	1	-2.97582	0.176822	-1.42626	0.0984919	-0.593107	0.628187	-0.795721	1	-3.2347	0.00179511	1.31887	0.661041	-1.91482	1	-0.844417	1	-1.78082	0.0811585	-1.90638	0.523958	-0.258126	1	-0.984145	1
ENSDARG00000088975	si:ch211-14k19.8	-0.935985	0.0255287	3.06689	1.16e-29	2.46403	0.0015031	2.55568	1.13e-06	-3.948	4.34e-07	-3.76172	2.28e-12	-3.89085	0.0949819	-2.27485	0.567169	-3.21461	0.0933996	-3.28083	1.19e-05	-2.42801	0.000483607	-2.03654	1	-3.8913	2.46e-05	0.690097	0.96491	-0.560473	1	-1.0832	1	-4.3609	1.69e-05	-4.15202	0.0362666	-2.51912	0.233337	-0.21885	1
ENSDARG00000100128	CU861477.1	0.632161	0.0621883	2.97858	5.48e-29	0.645008	0.924555	1.07536	0.291273	-5.58251	8.68e-09	-4.24391	2.45e-13	-3.51925	0.11499	-2.48964	0.459934	-3.84504	0.0448915	-4.50176	2.14e-07	-4.53369	1.64e-07	-1.66493	1	-5.10873	1.6e-06	0.55553	1	-0.451539	1	-1.71363	1	0.819126	0.154502	-3.78041	0.0471601	-3.73655	0.0496434	-0.850723	1
ENSDARG00000070389	foxf2b	0.133125	0.911539	3.49135	7.26e-29	2.3525	0.0223357	-1.9698	0.509409	-3.27889	0.000517593	-3.25974	1.02e-06	-2.22211	0.534961	-1.18866	0.965445	-2.5479	0.318168	-3.20077	0.00133668	-3.23271	0.000987963	0.638682	1	-3.8116	0.00172783	2.01869	0.284865	-1.4869	1	-0.416498	1	-1.34616	0.245182	-2.48328	0.374277	-2.43942	0.332728	-0.556226	1
ENSDARG00000101789	cyp1c2	1.38519	9.31e-08	2.76973	1.07e-28	0.772262	0.719139	1.19275	0.108958	-6.08439	5.22e-15	-3.94849	7.5e-19	-4.60671	0.0111963	-4.57974	0.0425671	-4.34692	0.00475431	-4.58813	1.54e-11	-5.03634	1.05e-12	-3.75302	1	-5.19495	3.81e-10	0.497973	1	0.100774	1	-3.80171	1	-5.49321	7.94e-10	-4.86787	0.00211235	-4.82401	0.00257394	-3.94144	1
ENSDARG00000077590	arsj	-0.0959003	1	3.18458	1.12e-28	1.73071	0.16881	1.2639	0.20681	-1.43867	0.04521	-2.31321	8.01e-06	-1.99864	0.563342	-1.38293	0.935726	-1.73569	0.568718	-2.15742	0.00556104	-3.00814	0.00022348	-1.1481	1	-4.5919	4.76e-05	0.484757	1	-0.25586	1	-1.1968	1	-4.4745	0.000141158	-2.25981	0.376744	-1.6272	0.618993	0.255989	1
ENSDARG00000057678	sfrp1b	-0.672106	0.133565	3.04134	1.4e-28	0.091565	1	0.0663905	1	-0.984744	0.167109	-0.147552	1	-3.22857	0.161771	-1.61018	0.760644	-3.55436	0.0695462	-3.20402	5.13e-05	-1.89444	0.00682391	-1.37426	1	-3.22664	0.000433929	-1.17659	1	-2.49336	1	-0.419729	1	0.402799	0.654817	-3.48973	0.0790987	-3.44587	0.0867468	-1.56268	1
ENSDARG00000026052	ccdc3a	-0.244222	0.688295	2.73305	2.29e-28	0.0355024	1	0.685062	0.655463	-3.23084	2.27e-07	-2.40288	3.39e-09	-3.63796	0.0529335	-2.60856	0.345413	-4.96496	0.00344052	-4.29753	1.45e-09	-1.24941	0.03784	-2.78486	1	-3.90188	7.5e-07	0.166517	1	-1.31293	1	-2.83356	1	1.90625	4.84e-07	-3.89912	0.0153097	-2.85284	0.083304	-0.969645	1
ENSDARG00000070683	dkk3b	-0.898505	0.0105656	2.70679	4.6e-28	-1.01511	1	-0.856922	0.925415	-3.62104	7.24e-10	-1.71784	3.2e-06	-4.56672	0.00821549	-0.490341	1	-3.47535	0.0160667	-1.21723	0.045727	1.84416	1.35e-08	-3.2978	1	-2.7288	3.46e-05	-0.822062	1	-2.60742	1	-3.34649	1	-2.3609	0.000617959	-3.24037	0.027219	-2.55696	0.107896	-1.16089	1
ENSDARG00000105665	FO704741.1	0.569384	0.0872274	2.85027	5.55e-28	-0.112917	1	-0.393479	1	-5.90864	4.48e-10	-5.31337	1.96e-17	-3.84538	0.0640579	-2.81631	0.355757	-4.17117	0.0216387	-3.82421	4.15e-07	-4.86035	9.92e-09	-1.99107	1	-5.43487	2.01e-07	0.450096	1	-0.779818	1	-2.03976	1	1.90711	1.94e-06	-3.10444	0.0823294	-2.47352	0.199865	-2.17949	1
ENSDARG00000016022	zic5	-0.902073	0.0266949	2.87921	1.86e-27	1.35293	0.334887	0.94796	0.414559	-4.94391	8.58e-09	-5.93781	3.64e-18	-3.88269	0.0711235	-2.26666	0.514736	-3.20644	0.0793673	-3.04815	1.78e-05	-2.06556	0.00177324	-2.02838	1	-5.47218	2.74e-07	0.513695	1	-0.327798	1	-2.07708	1	2.17967	2.4e-08	-4.14386	0.0291795	-4.1	0.0333672	-1.21476	1
ENSDARG00000007275	si:ch211-251b21.1	-1.24327	0.00377542	3.03421	6.61e-27	0.956485	0.653756	2.27523	0.000108312	-4.69393	4.86e-08	-2.27237	1.81e-06	-4.21887	0.0883045	-2.18704	0.67183	-4.54466	0.0318725	-2.86743	0.000116431	-2.89936	8.81e-05	-0.359692	1	-4.80674	2.71e-06	-1.42989	1	-0.00793216	1	-1.41164	1	0.765073	0.216618	-2.89183	0.188963	-1.25323	0.861234	0.629964	1
ENSDARG00000058160	tnfaip2b	-2.51922	1.33e-07	3.11901	7.85e-27	1.80708	0.128656	-1.14222	0.890633	-4.34246	7.11e-07	-4.33013	1.46e-12	-3.8683	0.151675	-3.84133	0.289296	-4.19409	0.0600153	-1.91732	0.0137585	-2.05089	0.0058226	-1.01192	1	-5.45778	3.02e-06	0.317721	1	-3.13309	1	-1.06061	1	2.34277	3.56e-08	-4.12946	0.0658052	0.119896	1	-1.20034	1
ENSDARG00000030932	fgf10a	0.821638	0.00476813	2.6903	9.77e-27	1.35413	0.278409	0.850273	0.449458	-5.83099	1.99e-12	-4.35545	2.09e-18	-4.76883	0.0150151	-3.15469	0.233292	-4.09352	0.0121167	-2.56511	2.94e-05	-2.76921	7.27e-06	-2.91452	1	-0.0451498	1	1.16526	0.584787	0.449247	1	-2.96322	1	-3.42691	1.7e-05	-5.03	0.00362887	-2.65978	0.119285	-2.10184	1
ENSDARG00000020072	thbs4b	-0.0130201	1	2.61187	1.41e-26	0.805398	0.669829	2.89626	1.81e-11	-2.83615	2.76e-07	-3.52336	5.63e-18	-5.69676	0.00138422	-3.49782	0.119905	-3.56049	0.013551	-4.28404	5.29e-12	-1.84798	0.000757888	-4.84274	1	-4.03336	1.06e-08	-0.0255628	1	-0.274792	1	-1.56688	1	-0.90625	0.293721	-6.95821	3.05e-05	-4.91348	0.00102187	-2.02912	1
ENSDARG00000070597	prelp	-0.634537	0.42992	4.57362	2.07e-26	-0.67204	1	0.0697262	1	-2.85952	0.0286569	-1.8003	0.0404023	-0.796252	1	-0.769284	1	-1.12204	0.939266	-0.728287	0.822411	-2.81333	0.0344718	1.05806	1	-2.38574	0.140237	0.681794	1	-0.0610435	1	1.00936	1	-2.26834	0.176314	-1.05742	1	-1.01356	1	0.869635	1
ENSDARG00000038424	c4b	-0.868951	0.0920606	3.28412	1.02e-25	1.49229	0.355276	1.64139	0.0542922	-5.72288	2.69e-07	-2.34874	2.09e-05	-2.65723	0.511328	-3.63265	0.432832	-3.98541	0.128141	-1.91537	0.0293573	-4.08695	1.79e-05	-1.80531	1	-3.65936	0.00072966	1.56237	0.484634	-0.327454	1	-1.854	1	-0.763662	0.673119	-3.92078	0.134964	-0.860105	1	0.603224	1
ENSDARG00000095580	si:ch211-67e16.11	0.254432	0.862934	4.18854	1.49e-25	-0.91171	1	-0.175386	1	-3.09919	0.0158676	-3.07829	0.000704467	-1.03592	1	-1.00895	1	-1.36171	0.974588	-3.02107	0.0315301	-2.0382	0.0924793	0.818388	1	-1.0107	0.580133	0.439433	1	-0.300714	1	0.769692	1	-2.50801	0.121218	-1.29709	1	-0.238431	1	0.629964	1
ENSDARG00000054324	rerglb	1.06352	0.000518361	2.82722	3e-25	0.886581	0.750233	-0.178389	1	-5.43576	2.84e-08	-3.60471	5.04e-11	-3.3725	0.132675	-3.34553	0.283715	-3.69829	0.0541021	-0.0392557	1	-3.3808	1.55e-05	-1.51819	1	-3.95907	4.12e-05	1.03634	0.776362	-1.04649	1	-1.56688	1	-2.51095	0.00456141	-3.63366	0.059033	-2.58689	0.205989	-0.703693	1
ENSDARG00000008811	cmtm3	1.01972	0.000310813	2.63246	3.33e-25	-1.37382	0.940809	1.14687	0.1619	-2.9031	3.76e-06	-2.02745	7.43e-07	-4.31451	0.0285663	-4.28755	0.0862182	-4.6403	0.00817601	-1.61893	0.00923485	-0.987358	0.131517	-2.4602	1	-4.90248	8.09e-08	-0.518309	1	0.348981	1	-2.5089	1	-2.77594	0.000399637	-4.57568	0.00857016	-1.19617	0.742253	-1.06063	1
ENSDARG00000079752	col6a4a	0.723917	0.0379181	2.92755	4.28e-25	1.90858	0.0747486	0.951008	0.485586	-4.10897	1.01e-06	-2.56584	2.72e-07	-3.63553	0.1487	-2.60613	0.48712	-3.96132	0.0551337	-3.61337	1.03e-05	-4.06278	2.08e-06	-0.77879	1	-5.22502	3.74e-06	1.6995	0.335909	-0.893018	1	-1.82992	1	-4.10519	9.05e-05	-3.8967	0.0645965	-2.26301	0.345202	-1.96964	1
ENSDARG00000040944	ntd5	0.94605	0.000506035	2.50872	5.08e-25	-0.793286	1	1.65388	0.00313745	-3.58227	2.01e-10	-1.93172	8.02e-08	-4.1467	0.0113034	-4.34237	0.0330261	-5.28058	0.000222792	-0.802502	0.287314	-1.39575	0.0104172	-3.10047	1	-5.5433	4.19e-13	-0.81032	1	-1.04184	1	-2.827	1	-2.68698	6.01e-05	-4.89378	0.000560895	-3.3623	0.0181435	-2.70345	1
ENSDARG00000071224	si:ch211-133n4.4	1.38074	4.23e-08	2.47947	7.87e-25	-0.0288042	1	1.50937	0.00946798	-4.19567	1.81e-12	-3.73288	4.47e-20	-6.30881	0.000415029	-4.69612	0.0205085	-5.63422	0.000146594	-2.34019	1.36e-05	-3.79393	7.79e-11	-3.45412	1	-3.18831	9.52e-07	0.485535	1	0.331292	1	-2.91748	1	-2.27219	0.000599839	-4.98425	0.000538708	-3.20076	0.0238843	-0.38813	1
ENSDARG00000100897	pdgfrb	0.486612	0.121559	2.53134	1.18e-24	0.816988	0.690502	1.1768	0.114334	-3.6817	3.4e-09	-2.3138	2.87e-09	-4.21156	0.0187112	-3.18296	0.191983	-4.53735	0.00368492	-2.08294	0.00030834	-1.40344	0.0146007	-2.35725	1	-4.47667	1.38e-08	0.808856	0.803287	-0.883221	1	-2.40595	1	0.660535	0.216384	-4.47273	0.004294	-1.96208	0.29244	-2.54567	1
ENSDARG00000009014	col11a1b	0.730603	0.0130512	2.55383	3.07e-24	1.50333	0.16881	2.01939	0.000144127	-2.67053	5.29e-06	-2.54207	4.07e-10	-3.43151	0.0683838	-2.98857	0.253635	-2.7545	0.0872557	-2.66375	1.1e-05	-3.32375	1.48e-07	-3.16402	1	-5.02099	5.32e-09	0.725031	0.880909	-0.269087	1	-2.21179	1	-3.31302	1.81e-05	-4.27857	0.0080399	-2.42269	0.166461	-2.35152	1
ENSDARG00000056995	snai1a	1.5666	2.05e-10	2.43852	6.2e-24	0.098915	1	0.584231	0.715587	-3.67694	8.5e-11	-2.21241	8.73e-10	-3.94347	0.014622	-2.4104	0.336682	-4.26926	0.0019049	-2.7161	5.74e-07	-2.02592	0.000121883	-3.67543	1	-6.11857	5.36e-14	0.20313	1	0.00425089	1	-3.72412	1	-8.00215	2.66e-15	-5.20561	0.000300277	-3.28467	0.0193298	-0.155548	1
ENSDARG00000021948	tnc	0.417876	0.196407	2.41922	6.22e-24	0.547709	0.861617	0.437711	0.875262	-2.18325	1.65e-05	-2.04752	6.23e-09	-4.33042	0.00566207	-2.20338	0.404798	-4.94599	0.000227725	-0.626982	0.483751	-0.17462	1	-3.9365	1	-3.20107	3.63e-07	0.325795	1	-0.741561	1	-2.98465	1	-0.11957	1	-5.24421	0.000131533	-2.57652	0.0789648	-1.73029	1
ENSDARG00000055349	pknox2	0.347369	0.336306	2.56306	6.97e-24	0.954232	0.619721	0.702347	0.662312	-2.93943	2.68e-06	-1.95334	1.43e-06	-2.34603	0.27202	-0.988196	1	-3.67478	0.0260024	-0.145444	1	-2.54083	4.39e-05	-1.49468	1	-1.20204	0.11877	0.848002	0.831568	-0.433451	1	-1.54338	1	-1.8948	0.012642	-3.61016	0.0291795	-1.9754	0.311159	1.24317	1
ENSDARG00000094809	ms4a17a.11	1.08266	3.64e-05	2.42318	1.12e-23	-1.12078	1	0.0491135	1	-2.88896	5.35e-08	-0.926896	0.0144786	-4.95714	0.00236233	-2.42313	0.326738	-4.28195	0.00166386	-3.02172	3.5e-08	-0.337258	0.830433	-4.68844	1	-2.2811	0.000221681	0.11091	1	-0.401884	1	-3.15152	1	-4.55216	6.99e-10	-6.80391	1.75e-05	-2.2938	0.136609	-0.871995	1
ENSDARG00000069048	serpinf1	0.38415	0.263581	2.51571	2.08e-23	-0.149998	1	3.02671	9.88e-13	-3.08439	3.21e-07	-3.54115	1.08e-15	-4.20421	0.0242414	-4.17724	0.0816846	-3.20562	0.042469	-2.92744	1.67e-06	-1.76106	0.00247363	-1.76412	1	-5.20792	1.92e-09	-0.40691	1	0.601	1	-2.3986	1	-5.09051	1.35e-08	-4.46538	0.00546992	-4.42152	0.00685136	-1.53669	1
ENSDARG00000074806	afap1l2	-0.0597816	1	2.49098	2.68e-23	1.67132	0.0880454	1.49061	0.0182202	-3.84093	4.51e-09	-1.53033	8.19e-05	-4.78535	0.0119766	-1.42657	0.804988	-4.11004	0.0098124	-2.8482	3.37e-06	-0.854854	0.203117	-2.93104	1	-3.19613	1.23e-05	0.799256	0.832384	-1.04246	1	-2.97973	1	0.386118	0.561545	-5.04651	0.00279211	-1.99497	0.281781	-0.793147	1
ENSDARG00000031325	tmed1a	1.0263	0.000402815	2.59746	2.8e-23	0.984181	0.629197	0.361089	1	-4.42112	1.54e-08	-2.43661	3.21e-08	-2.94478	0.171284	-0.905997	1	-3.27057	0.0600204	-3.11273	6.73e-06	-1.39653	0.0286285	-2.09242	1	-2.52245	0.000980919	0.945834	0.791326	0.723035	1	-0.552236	1	-4.41686	4.33e-06	-2.61902	0.147469	-1.56926	0.528195	1.19829	1
ENSDARG00000008732	zgc:66479	0.953166	0.000333102	2.42196	4.35e-23	0.202083	1	1.60702	0.00478597	-0.998843	0.0700801	-2.34166	3.07e-10	-5.0188	0.00360181	-3.66851	0.0872061	-3.75776	0.00816826	-3.74808	3.62e-10	-1.42206	0.00932792	-3.16449	1	-4.7986	1.89e-10	0.623991	0.930594	0.522655	1	-1.62636	1	-4.48809	5.18e-09	-5.27996	0.000480028	-4.23517	0.0035049	-0.763288	1
ENSDARG00000079305	hbae3	-8.42973	1.56e-25	-8.15493	1.17e-20	9.93218	1.26e-112	0.0417395	1	-9.92418	2.3e-13	-5.22501	1.69e-13	-6.27569	0.257695	-8.83401	0.197466	-7.60168	0.0381697	-7.52361	3.79e-10	-9.29296	1.76e-12	0.455884	1	-8.45027	1.38e-08	-5.22998	1	-6.12558	1	-6.0553	1	-7.16262	1.25e-06	-7.53705	0.0463806	-7.07809	0.075397	-6.19503	1
ENSDARG00000089124	hbae1.3	-7.04783	3.51e-15	-7.18857	7.96e-13	11.2152	1.43e-109	-1.93591	1	-7.95818	9.57e-08	-6.14168	3.16e-12	-4.30894	0.79574	-5.86795	0.678951	-6.22071	0.224833	-7.88006	2.42e-07	-7.912	1.87e-07	-0.0329784	1	-6.4839	8.3e-05	-4.43385	1	-4.1592	1	-4.0893	1	-6.3665	0.000257169	-6.15608	0.270913	-4.1107	0.611795	-4.22903	1
ENSDARG00000045143	hbbe2	-8.32761	5.39e-21	-7.46743	4.3e-16	9.75283	2.48e-97	-0.758856	1	-9.23707	2.05e-10	-3.20417	2.62e-06	-5.58842	0.444369	-6.14663	0.533812	-7.49959	0.0722266	-5.98735	7.19e-07	-7.6055	8.59e-09	1.22322	1	-7.17791	2.87e-06	-3.71178	1	-6.43859	1	-4.36798	1	-8.64589	1.05e-06	-6.43476	0.155285	-5.80573	0.231134	-5.50792	1
ENSDARG00000115405	hbbe1.2	-6.66517	2.61e-16	-7.9771	8.86e-16	9.92395	1.16e-96	0.108232	1	-8.74628	2.46e-09	-5.03238	5.96e-11	-5.68272	0.475025	-5.65575	0.64077	-7.0088	0.115568	-7.66787	3.56e-08	-8.70009	4.81e-09	-0.0661572	1	-8.2725	1.34e-06	-5.22216	1	-5.94781	1	-4.8774	1	-5.83199	0.000224276	-6.94418	0.140958	-5.90003	0.256676	-5.01713	1
ENSDARG00000087390	AL935210.1	-9.35796	1.84e-20	-9.66826	2.18e-17	10.4559	1.16e-96	-0.228807	1	-9.85203	1.16e-09	-6.19879	1.26e-12	-5.46629	0.745722	-6.76166	0.722162	-8.11455	0.145849	-8.18867	4.88e-08	-7.2202	3.24e-07	-1.5394	1	-7.37784	1.86e-05	-5.3278	1	-6.05342	1	-5.98315	1	-8.26071	1.6e-05	-7.04979	0.276935	-7.00593	0.294967	-6.12288	1
ENSDARG00000113599	hbbe1.1	-8.00521	1.97e-22	-7.43061	2.18e-17	9.28135	4.19e-90	0.849961	0.834416	-9.03033	1.96e-11	-4.76734	3.68e-11	-5.96682	0.38403	-5.71738	0.582995	-7.8779	0.0534834	-7.53677	2.53e-09	-8.56902	1.14e-10	0.289492	1	-7.33383	7.98e-07	-5.50626	1	-7.81698	1	-5.74649	1	-7.21643	4.09e-06	-6.4911	0.141651	-7.18437	0.110147	-6.8863	1
ENSDARG00000089475	hbae1.1	-2.52341	0.000197848	-4.97563	1.58e-08	8.80316	4.1e-66	0.395896	0.988817	-7.33545	8.49e-07	-5.32387	5.58e-10	-4.2714	0.812173	-5.24521	0.765237	-5.59797	0.310185	-5.6708	3.22e-05	-5.28691	5.78e-05	0.291973	1	-6.86167	9.43e-05	-2.48657	1	-1.72492	1	-3.46657	1	-6.74427	0.000280262	-5.53335	0.369264	-1.89591	1	-3.60629	1
ENSDARG00000088330	hbae1.1	-2.77204	2.03e-05	-3.47671	4.83e-06	8.41545	1.2e-64	1.19705	0.420686	-6.30306	8.85e-07	-4.62545	1.78e-09	-5.82582	0.444369	-5.79885	0.614519	-6.15161	0.184919	-7.81097	1.26e-07	-6.84237	5.41e-07	-1.38389	1	-6.41478	5.22e-05	-1.65842	1	-2.50299	1	-4.02021	1	-6.29737	0.000165727	-6.08699	0.223796	-3.71907	0.624239	-4.15994	1
ENSDARG00000092945	si:ch211-250g4.3	-5.47046	1.02e-06	-5.19566	2.34e-05	9.40995	9e-51	-0.226012	1	-4.3793	0.00537634	-3.35489	0.000712359	-0.29773	1	-2.28906	1	-2.64182	1	-3.2951	0.0425369	-4.33311	0.00836318	1.13542	1	-3.90552	0.0531897	-1.85547	1	-1.58082	1	-0.510416	1	-3.78811	0.0694163	-1.57112	1	-2.53334	1	-0.650144	1
ENSDARG00000011166	cahz	-6.2195	7.47e-09	-5.9447	3.82e-07	8.44964	1.12e-49	-0.620171	1	-2.79191	0.0298858	-1.97588	0.020517	-3.06507	1	-2.03449	1	-3.39086	0.763904	-4.0466	0.00640819	-0.767791	0.838907	0.800103	1	-4.65456	0.0115178	-2.60451	1	-2.32986	1	-1.25945	1	-4.53715	0.0201661	-3.32623	0.853528	-3.28237	0.817205	-1.39918	1
ENSDARG00000094215	BX005417.1	-4.84243	3.78e-05	-4.56763	0.000479233	8.92539	4.17e-39	-0.0822769	1	-3.75126	0.024865	-3.14134	0.00418531	-1.688	1	-1.66103	1	-2.01379	1	-3.67315	0.0496256	-3.70508	0.0348002	3.23343	0.457145	-3.27749	0.155141	-1.22744	1	-0.952791	1	0.117615	1	-3.16008	0.188454	-1.94916	1	-0.895906	1	-0.0221124	1
ENSDARG00000096667	hemgn	-1.42979	0.0693626	-3.93747	0.000210677	7.53819	1.09e-35	0.847334	0.850931	-3.1211	0.0220889	-5.12223	7.65e-06	-2.06507	1	-0.438639	1	-2.39086	0.966533	-2.02841	0.218292	-3.07491	0.035429	0.796473	1	-3.65456	0.0471674	-1.60451	1	-1.32986	1	-0.259455	1	-0.00372117	1	-2.32623	1	-1.27514	1	-0.399182	1
ENSDARG00000095304	si:ch211-207c6.2	-1.81086	0.0667852	-4.18349	0.00258396	8.99846	1.11e-34	-1.04575	1	-3.36712	0.0666292	-3.34874	0.00576003	-1.30386	1	-0.264609	1	-1.62965	1	-3.289	0.115708	-3.32093	0.0774457	2.16008	1	-2.89334	0.248927	-0.843297	1	-0.568647	1	0.501759	1	-2.77594	0.306884	-1.56502	1	-1.52116	1	0.362031	1
ENSDARG00000038643	alas2	-4.383	0.00023285	-4.1082	0.00171721	7.83424	4.35e-29	0.0564294	1	-0.405044	1	-2.67477	0.0205611	1.14583	0.724606	-0.188661	1	-1.55436	1	-3.21371	0.0988359	-3.24564	0.0812891	2.2367	1	-2.81805	0.204275	0.24493	1	-0.493359	1	0.577047	1	-1.68771	0.538223	-1.48973	1	-1.44587	1	0.437319	1
ENSDARG00000077504	si:ch211-103n10.5	-4.33053	0.0140734	-4.05573	0.0555367	10.0815	4.73e-22	-1.93027	1	-3.23937	0.412236	-3.21984	0.121152	-1.1761	1	-1.14913	1	-1.50189	1	-3.16125	0.598062	-2.17976	0.790561	0.678211	1	-2.76559	0.817891	-0.715541	1	-0.440892	1	0.629514	1	-2.64818	0.935096	-1.43726	1	-0.379985	1	1.50321	1
ENSDARG00000058725	rfesd	-2.357	0.0392093	-3.1082	0.0359785	7.76713	4.73e-22	1.4461	0.754143	-2.29183	0.204306	-3.28573	0.0261188	-0.228568	1	-0.2016	1	-0.554358	1	-2.21371	0.375462	-0.608214	1	2.65174	1	-1.81805	0.542524	1.25799	1	0.506641	1	1.57705	1	-1.70065	0.629304	-0.489732	1	0.580122	1	1.43732	1
ENSDARG00000045144	zgc:163057	-3.03508	0.0251497	-2.76028	0.0672697	8.14357	1.02e-21	1.01726	1	-1.94391	0.349049	-1.90464	0.212614	0.119355	1	0.146324	1	-0.206435	1	-1.86579	0.483303	-1.89772	0.387668	3.00683	1	-0.436964	1	0.579914	1	0.854564	1	1.92497	1	-0.319562	1	-0.141809	1	-0.0979495	1	1.78524	1
ENSDARG00000045142	hbae5	-4.00191	0.0180857	-3.72711	0.0770862	9.73862	7.36e-21	0.78899	0.972331	-2.91074	0.426162	-3.90464	0.0548889	-0.847478	1	-0.82051	1	-1.17327	1	-2.83262	0.627203	-2.86455	0.524204	1.00683	1	-2.43696	0.809928	-0.386919	1	-0.112269	1	0.958137	1	-2.31956	0.966365	-1.10864	1	-1.06478	1	0.818409	1
ENSDARG00000012881	slc4a1a	-0.861046	0.548349	-2.09092	0.160436	7.24357	1.09e-18	0.467062	1	-1.8768	0.384993	-1.4963	0.369919	0.78871	0.979037	0.213438	1	-1.15639	1	-2.81575	0.289192	-2.84768	0.185359	1.02371	1	-2.42009	0.397189	0.647029	1	-0.095395	1	0.975011	1	-2.30269	0.507099	-1.09177	1	-1.04791	1	0.835283	1
ENSDARG00000006514	her6	0.0132974	1	0.222716	0.730154	3.78599	2.44e-16	0.717948	0.645205	-2.53427	7.01e-07	-1.76018	2.39e-07	-1.20233	0.816256	0.554634	0.910584	-2.33014	0.11248	0.0161796	1	-2.19429	2.32e-05	-0.7882	1	-0.312174	0.853876	3.00525	2.7e-05	-0.309587	1	-0.277133	1	-0.90547	0.189429	-3.34747	0.0123892	-2.14726	0.176779	0.546038	1
ENSDARG00000111460	BX548011.2	-1.88105	5.15e-08	-3.08896	2.91e-14	3.81626	6.14e-16	-2.24169	0.0835716	-2.07775	8.47e-05	-0.0588564	1	1.76776	0.00896326	2.4894	0.000133416	-1.18455	0.742784	0.209264	0.900071	-1.94794	0.000343815	3.4249	0.00098198	-1.01489	0.191731	2.66565	0.000921188	-1.15082	1	-0.241737	1	-0.407743	0.859379	-0.828445	1	-0.527913	1	-1.15	1
ENSDARG00000054103	ripply1	-0.33868	0.587541	0.523897	0.270785	4.15844	7.91e-16	2.29977	7.11e-05	-2.24381	0.00108928	-3.01087	4.19e-09	-2.78754	0.298458	-1.75619	0.781661	-2.52618	0.257326	-1.13881	0.175964	-4.21746	7.54e-07	-1.93541	1	-2.5587	0.00300101	1.96109	0.184927	1.81301	1	-0.981921	1	0.554477	0.416773	-4.05088	0.049178	-2.00046	0.430794	1.71218	1
ENSDARG00000096917	si:ch211-227m13.1	-1.62004	0.251149	-2.38831	0.193697	7.97602	1.81e-15	-0.262849	1	-1.57194	0.547541	-1.52277	0.476748	0.491324	1	0.518292	1	0.165534	1	-0.450753	1	-1.52575	0.591805	3.3887	1	-1.09816	0.870774	0.951883	1	1.22653	1	2.29694	1	-0.98076	1	0.23016	1	1.31709	1	2.15721	1
ENSDARG00000034852	nt5c2l1	-2.383	0.00871539	-2.1082	0.0562651	5.60346	2.37e-13	0.628216	1	-0.239366	1	-0.343447	1	-0.254103	1	0.370539	1	-0.579893	1	-1.64158	0.482075	-2.27118	0.157549	1.60021	1	0.583308	0.75304	0.80413	1	1.07878	1	0.538912	1	-0.700652	0.993202	0.845135	0.949924	-1.48401	1	0.399184	1
ENSDARG00000070404	inka1b	1.31924	8.82e-06	-0.0542049	1	3.87848	2.89e-13	1.74507	0.00832746	-3.13732	1.02e-05	-3.42179	2.56e-11	-3.08477	0.195227	-2.05424	0.644381	-4.41234	0.0256487	-2.04479	0.00351556	-3.77457	1.11e-06	-2.23224	1	-4.08751	1.21e-05	3.06905	0.000280513	1.39422	1	-0.275594	1	-3.97011	4.35e-05	-4.34771	0.0296771	0.19338	1	-1.41888	1
ENSDARG00000020143	pah	-3.71406	1.99e-15	1.70588	6.89e-09	3.79113	5.41e-13	3.93104	4.59e-23	-1.97404	0.00146917	-3.78899	2.51e-14	-2.74539	0.256957	-1.54286	0.851701	-3.07118	0.0951539	-3.9198	9.25e-08	-2.94382	1.21e-05	-1.30724	1	-3.74766	8.2e-06	-1.69762	1	-1.42297	1	-0.352564	1	-3.63026	3.28e-05	-5.00993	0.00847031	-1.634	0.56297	0.24919	1
ENSDARG00000111458	wu:fi09b08	-1.66568	5.21e-06	-1.91555	3.66e-06	3.63641	5.41e-13	-1.09548	0.781367	-1.6931	0.00264434	-0.0436338	1	1.6502	0.0243865	2.49328	0.000232961	-0.433504	1	-0.421023	0.863788	-1.44079	0.0157305	2.63659	0.0826426	-0.985896	0.24093	2.80077	0.000554849	-1.01936	1	0.501759	1	-0.325918	0.985436	-0.244414	1	-0.325018	1	-1.23106	1
ENSDARG00000096403	CT027638.1	-1.41643	7.89e-06	-1.98908	2.21e-08	3.50164	5.41e-13	-1.19261	0.45094	-1.587	0.000787462	-0.188526	0.901114	1.70964	0.0151646	2.28921	0.000861391	-0.508859	1	-0.0143053	1	-1.36205	0.0059285	3.06043	0.010193	-1.18945	0.0490925	2.8814	0.000103929	-0.445149	1	0.821969	1	-0.675012	0.379062	-0.779551	0.926943	-0.560753	1	-1.23143	1
ENSDARG00000002172	aplnra	-3.34118	4.54e-10	-0.237483	0.933498	3.95359	3.75e-12	1.52262	0.0638321	-0.0553931	1	0.155495	0.966405	-3.53235	0.198152	1.2618	0.418795	-2.85553	0.228167	-3.9273	1.21e-05	-0.419035	0.851041	-0.675426	1	1.29186	0.0121965	0.54216	1	-1.20695	1	1.29164	1	-2.40637	0.0152572	-1.78567	0.647988	-0.263895	1	-0.86385	1
ENSDARG00000057206	nmt1b	-0.823571	0.63453	-1.62277	0.513975	7.79046	2.42e-11	0.502686	1	0.267594	1	-1.8003	0.45301	1.25686	1	1.28383	1	0.931068	1	-0.728287	1	-0.760217	1	3.11117	1	-0.332627	1	2.79142	0.959257	1.99207	1	3.06247	1	-0.215225	1	0.995694	1	1.03955	1	2.92275	1
ENSDARG00000042090	si:ch73-55i23.1	-1.48253	0.539397	-1.20774	0.811522	9.60989	1.32e-10	0.917723	1	-0.391369	1	-1.38527	0.714466	1.6719	1	1.69886	1	1.34611	1	-0.313249	1	-0.34518	1	3.52621	1	0.0824101	1	2.13246	1	2.40711	1	3.47751	1	0.199812	1	1.41073	1	1.45459	1	3.33778	1
ENSDARG00000095019	lmo2	-1.40572	0.0883077	-0.967601	0.405564	4.94916	1.34e-10	-0.656513	1	-3.57194	0.0138684	-2.53366	0.00709109	-1.50868	1	-0.47106	1	-1.83447	1	-1.46164	0.438827	-3.52575	0.0205829	0.345635	1	-2.08751	0.258507	0.558219	1	-0.773467	1	0.296939	1	3.12247	3.03e-07	-1.76984	1	1.84363	0.206801	1.16786	1
ENSDARG00000020890	tmod4	-1.77002	0.00342429	-0.910898	0.268419	4.27476	1.62e-10	1.64829	0.118772	-2.43285	0.014687	-5.44416	1.4e-08	-0.790447	1	-2.36003	0.785302	-2.71279	0.49335	0.600096	0.599164	-4.40407	0.000438175	0.473096	1	-2.37993	0.057234	-0.329888	1	-1.65179	1	-0.581383	1	-2.26253	0.0961237	-0.630745	1	-1.59852	0.83462	6.30462	2.22e-18
ENSDARG00000029019	epb41b	-0.897572	0.575171	-2.02877	0.255861	6.28796	8.42e-10	1.15219	0.932983	-0.599956	1	-3.23326	0.0637107	-0.176101	1	-0.149132	1	-0.501891	1	-2.16125	0.539398	-2.19318	0.440151	1.67821	1	-0.73862	1	0.284459	1	0.559108	1	1.62951	1	-1.64818	0.800299	-0.437265	1	3.36148	0.0221842	1.48979	1
ENSDARG00000019949	serpinh1b	-0.0825609	0.995344	0.607551	0.07871	3.19338	1.07e-09	1.07984	0.198437	-1.69067	0.000766553	-1.20332	0.000489259	-4.54895	0.00355387	1.31968	0.183824	-4.97436	0.000180605	0.452404	0.507559	0.220976	0.83859	-2.69464	1	-3.89076	1.9e-09	2.24053	0.0289642	-0.263954	1	-0.286902	1	-2.5844	6.45e-05	-4.39465	0.000923538	-2.62436	0.0717954	-1.93077	1
ENSDARG00000023151	ucp1	-5.44601	2.48e-09	0.737223	0.196117	4.06016	4.47e-09	4.64019	6.19e-21	-1.51001	0.115645	-3.7514	1.96e-06	-2.29158	0.645862	-1.25843	1	-0.598752	1	-4.27672	0.000588642	-3.30248	0.00325571	-0.437267	1	-2.28372	0.0699772	-1.83102	1	-1.55637	1	0.520216	1	-2.75748	0.044388	-2.55274	0.518171	-0.911536	1	0.971656	1
ENSDARG00000001354	slc6a22.2	-2.62004	0.0658944	-2.34524	0.175142	6.21757	6.28e-09	-0.21978	1	-0.484478	1	-1.47838	0.455319	0.534393	1	1.60576	1	2.34611	0.412519	-0.406359	1	0.192477	1	2.3887	1	-0.0106993	1	0.994952	1	1.2696	1	2.34001	1	0.106703	1	1.94839	0.745242	0.317088	1	2.20028	1
ENSDARG00000063916	mt-nd4l	-0.667723	0.0617084	-0.419226	0.472647	3.08842	1.18e-08	-0.976173	0.808285	-2.14987	3.01e-05	-0.409177	0.509313	1.34744	0.0750616	1.68621	0.0427599	-0.910611	0.950465	0.324638	0.685865	-1.15503	0.0392282	2.64525	0.0514877	-0.487715	0.716449	1.99637	0.0657044	-0.551653	1	0.0559511	1	-0.535994	0.659581	-0.522319	1	0.283403	0.927991	0.644536	1
ENSDARG00000030402	twist1a	0.828155	0.00334157	1.82827	2.55e-12	3.11346	2.33e-08	1.69832	0.0040848	-3.97502	7.94e-12	-1.95688	8.9e-08	-5.70053	0.000865689	-2.27572	0.424431	-5.21853	0.000278258	-2.69059	1.22e-06	-3.82696	5.16e-11	-2.2601	1	-4.28595	7.73e-10	1.89117	0.108266	0.313849	1	-2.57212	1	-3.49336	5.96e-07	-4.79105	0.000791245	-4.10903	0.00424043	-3.71257	1
ENSDARG00000063910	mt-atp8	-0.6071	0.0737743	-0.475487	0.368872	3.03966	2.33e-08	-0.96574	0.806383	-1.9558	0.000111632	-0.599319	0.157674	1.47431	0.0389236	1.69643	0.0384624	-1.1125	0.757204	0.279232	0.765586	-1.33142	0.0133677	2.4383	0.0994376	-0.508269	0.68524	2.02052	0.0571185	-0.480091	1	0.190301	1	-0.366944	0.894313	-0.630455	1	0.819088	0.362457	1.12018	1
ENSDARG00000089382	zgc:158463	-1.20702	0.000117345	-0.90839	0.0139053	2.99481	3.26e-08	-0.930565	0.685607	-1.55149	0.000892409	-0.440043	0.378871	1.83275	0.00596747	2.39755	0.000225282	-0.484043	1	0.348303	0.702799	-0.766365	0.167358	2.83145	0.0292824	-0.798943	0.239301	2.27594	0.0217468	-1.0916	1	0.931802	1	-1.02299	0.116602	-0.343773	1	-0.518193	1	-0.819712	1
ENSDARG00000101146	CR293511.1	-1.16061	0.670691	-0.885807	0.770398	8.16243	6.04e-08	1.23965	1	-0.0694409	1	0.0621917	1	1.99382	1	2.02079	1	1.66803	1	0.00867875	1	-0.0232518	1	3.84814	1	0.404338	1	2.45438	1	2.72903	1	3.79944	1	0.52174	1	1.73266	1	1.77652	1	3.65971	1
ENSDARG00000044550	hif1al2	-1.16061	0.671559	-0.885807	0.771683	8.16243	6.77e-08	1.23965	1	-0.0694409	1	-1.06334	0.835511	1.99382	1	2.02079	1	1.66803	1	0.00867875	1	-0.0232518	1	3.84814	1	1.52987	0.812159	2.45438	1	2.72903	1	3.79944	1	0.52174	1	1.73266	1	1.77652	1	3.65971	1
ENSDARG00000054562	her15.1	-0.453192	0.331248	1.41969	2.49e-06	3.16516	9.15e-08	-0.695431	1	-6.41497	1.65e-16	-3.44892	2.41e-15	-5.93765	0.00341685	-0.364788	1	-4.67749	0.00455876	-4.59643	1.83e-11	-2.54208	2.87e-05	-3.08285	1	-0.295584	1	3.18961	2.7e-05	-1.61205	1	-3.54683	1	2.02978	4.51e-07	-7.19906	0.000106354	-4.15348	0.0135279	-1.26831	1
ENSDARG00000063921	mt-nd5	-0.624497	0.0624236	-0.447577	0.356447	2.92983	1.31e-07	-1.02006	0.755979	-2.10583	2.53e-05	-0.387303	0.484991	1.35757	0.0997164	1.93621	0.013633	-1.18047	0.695159	0.28018	0.841768	-1.21207	0.0243707	2.66156	0.0421294	-0.423233	0.795272	1.94142	0.100835	-0.631371	1	-0.0708871	1	-0.48904	0.713432	-0.513481	1	0.434409	0.755295	0.593159	1
ENSDARG00000105154	creg1	0.183105	0.75415	-0.10064	1	3.44636	1.35e-07	1.16878	0.296205	-1.19643	0.117001	-1.03957	0.0607077	-0.949248	1	-1.73632	0.884183	-0.157525	1	-0.0621876	1	-1.03017	0.240064	0.905063	1	-0.491057	0.885102	0.527029	1	0.446998	1	-1.96433	1	0.0901877	1	0.00247295	1	0.450019	0.883332	-0.514659	1
ENSDARG00000030367	metrn	-0.621937	0.218975	0.65213	0.148224	3.33174	1.53e-07	1.51383	0.0652659	-2.61376	0.000536522	-2.15786	2.4e-05	-2.14913	0.519596	-1.11534	1	-1.4681	0.724422	-1.18246	0.190836	-4.16621	7.12e-06	-0.294822	1	-1.38921	0.145858	1.61839	0.41698	-0.825555	1	-1.34692	1	2.68856	1.48e-11	-3.4137	0.116021	-1.35962	0.764903	-0.483246	1
ENSDARG00000063922	mt-nd6	-0.629122	0.0896603	-0.788621	0.0675091	2.90046	3.53e-07	-0.929797	0.862895	-1.7503	0.000900521	-0.418212	0.505136	2.04039	0.0010398	1.91287	0.0140741	-0.958358	0.918386	0.0870568	1	-1.33505	0.0172936	3.20527	0.00395652	-0.698539	0.465459	2.08015	0.0529665	-0.353234	1	0.392408	1	-1.23699	0.0999489	0.435706	0.909082	-0.0433596	1	0.424022	1
ENSDARG00000033182	arl4ab	-1.68759	1.52e-05	0.985085	0.00289417	3.06205	3.72e-07	0.94503	0.381613	-2.26292	0.000242227	-0.773689	0.118802	-2.80636	0.204739	0.853839	0.629676	-2.3923	0.200202	1.30586	0.0010202	-0.157365	1	-0.535569	1	-0.938477	0.309854	1.0155	0.722972	-2.65755	1	0.421506	1	-0.564233	0.700372	-2.65104	0.159957	-2.28382	0.263147	0.745553	1
ENSDARG00000090638	gp9	-1.16061	0.688945	-0.885807	0.980411	8.16243	5.81e-07	1.23965	1	-0.0694409	1	-1.06334	0.851352	1.99382	1	2.02079	1	1.66803	1	1.13421	0.999293	-0.0232518	1	3.84814	1	0.404338	1	2.45438	1	2.72903	1	3.79944	1	0.52174	1	1.73266	1	1.77652	1	3.65971	1
ENSDARG00000103443	vwde	-1.53794	0.000243729	1.85187	2.65224e-09	0.410501	1	4.78872	2.4316e-35	-2.26537	0.000639683	-4.49658	2.6157e-17	-5.03454	0.0387812	-3.00481	0.444982	-3.77353	0.0602618	-3.25324	5.65206e-06	-6.0507	5.10098e-12	-4.18069	1	-3.81114	1.03393e-05	-1.31821	1	-1.20495	1	-3.22893	1	-3.32931	0.000187906	-6.29617	0.0029794	-6.25231	0.00356808	-0.191343	1
ENSDARG00000044894	zgc:113307	-2.01476	0.000219883	1.19776	0.00381718	1.92164	0.166184	4.99107	7.27895e-31	-1.47442	0.0870933	-3.66325	1.47754e-07	-2.62089	0.500378	-2.59392	0.629676	-1.94176	0.646042	-0.53048	0.878137	-4.63796	4.69417e-05	-0.766574	1	-4.21037	0.000823964	-1.15541	1	-0.880761	1	-0.815271	1	-3.08805	0.0102437	-2.88205	0.347154	-1.83327	0.641954	-0.954998	1
ENSDARG00000044935	hpdb	-0.676572	0.0983655	1.98194	8.63733e-13	1.69447	0.103137	4.10121	2.0813e-27	-3.03027	1.33485e-06	-4.33196	1.98966e-18	-3.78754	0.063332	-3.3448	0.237442	-1.78263	0.441519	-5.35691	1.09013e-11	-5.06619	2.97617e-11	-1.51746	1	-4.96126	1.42294e-08	-0.731043	1	1.26133	1	-1.2435	1	-4.25743	8.29303e-07	-5.63512	0.00202901	-1.99827	0.362457	-2.12165	1
ENSDARG00000020143	pah	-3.71406	1.99376e-15	1.70588	6.89378e-09	3.79113	5.40989e-13	3.93104	4.58963e-23	-1.97404	0.00146917	-3.78899	2.514e-14	-2.74539	0.256957	-1.54286	0.851701	-3.07118	0.0951539	-3.9198	9.24678e-08	-2.94382	1.21065e-05	-1.30724	1	-3.74766	8.19679e-06	-1.69762	1	-1.42297	1	-0.352564	1	-3.63026	3.27884e-05	-5.00993	0.00847031	-1.634	0.56297	0.24919	1
ENSDARG00000013430	bhmt	0.549377	0.0702704	1.80414	2.22151e-12	0.969182	0.51111	3.53954	3.07998e-21	-2.82938	1.11114e-07	-3.88169	8.20494e-22	-3.28316	0.0492949	-4.42784	0.0274227	-1.34085	0.594527	-2.79485	3.03215e-07	-4.76834	6.45599e-15	-2.6005	1	-5.23591	8.88536e-13	-0.195232	1	1.20909	1	-2.32692	1	-4.33917	1.74764e-09	-5.13135	0.000286316	-3.86373	0.00568344	0.392058	1
ENSDARG00000023151	ucp1	-5.44601	2.48095e-09	0.737223	0.196117	4.06016	4.46736e-09	4.64019	6.19373e-21	-1.51001	0.115645	-3.7514	1.95677e-06	-2.29158	0.645862	-1.25843	1	-0.598752	1	-4.27672	0.000588642	-3.30248	0.00325571	-0.437267	1	-2.28372	0.0699772	-1.83102	1	-1.55637	1	0.520216	1	-2.75748	0.044388	-2.55274	0.518171	-0.911536	1	0.971656	1
ENSDARG00000052615	tnmd	-4.82357	1.15436e-08	1.29706	0.00644461	3.38107	0.000150799	4.67361	7.98529e-19	-1.70365	0.0967288	-3.71678	2.53341e-06	-0.332905	1	-1.64217	1	-1.99493	0.828353	-3.06457	0.00857405	-3.68622	0.00183677	-0.819567	1	-2.66891	0.0469689	-2.21332	1	-1.93867	1	0.136474	1	-2.1317	0.139548	-2.93504	0.553128	-1.88645	0.875951	-1.00799	1
ENSDARG00000011693	ttc36	0.16228	0.711085	2.24122	7.86128e-19	1.85532	0.0304179	3.37531	8.55822e-18	-4.40036	7.9197e-12	-4.27179	3.17187e-21	-4.92702	0.00656819	-4.90006	0.0279112	-3.9294	0.00859478	-4.58627	5.42689e-12	-4.6182	3.60132e-12	-3.07271	1	-5.51552	3.79202e-11	0.341431	1	1.25935	1	-4.12191	1	-5.81365	9.10619e-11	-6.18869	0.000239658	-3.33449	0.0301603	-1.67419	1
ENSDARG00000096242	si:ch211-76l23.4	-4.357	4.06021e-07	0.641604	0.368872	2.28559	0.12914	4.66849	1.09783e-17	0.892289	0.190529	-1.88437	0.0133198	-2.20912	0.844524	-2.18215	0.916364	-2.53491	0.606517	-0.413278	1	-3.21965	0.00841857	-0.354804	1	-3.7986	0.0128171	-0.742014	1	-0.467364	1	0.603042	1	-3.6812	0.0201661	-2.47028	0.714588	-2.42642	0.68911	-0.543228	1
ENSDARG00000018351	hpda	-0.944877	0.347805	-0.956197	0.560623	3.48061	0.0140414	5.69908	6.57623e-17	-1.52887	0.338209	-3.54447	0.00603619	-0.487302	1	-0.460334	1	-0.813093	1	-2.47245	0.25258	-1.48268	0.463314	1.36701	1	-1.05509	0.738117	-0.0267432	1	0.247907	1	1.31831	1	-1.95939	0.42103	-0.748467	1	-0.704607	1	1.17858	1
ENSDARG00000073959	pmch	-0.414363	0.717752	-0.0170519	1	2.86428	0.044999	4.98811	9.83032e-17	-1.58602	0.250325	-2.1508	0.0228452	-1.13546	1	-1.10849	1	-1.46125	1	-3.1206	0.0461911	-3.15253	0.0386082	0.718853	1	-2.72494	0.106337	1.36692	0.959867	1.97771	1	0.670156	1	-2.60754	0.160043	-1.39662	1	-1.35276	1	0.530429	1
ENSDARG00000068323	astn1	0.807685	0.0733058	0.433261	0.575311	1.42998	0.539155	4.1753	2.08856e-15	-2.81241	0.00582105	-4.39724	2.18881e-07	-1.34008	1	-2.31906	0.767545	-1.07493	1	-3.32522	0.00400369	-3.35715	0.00245241	-0.491714	1	-3.93551	0.00520677	0.957958	0.956046	1.6074	1	-0.540411	1	-0.441734	1	-2.60719	0.548854	0.280094	1	-0.680138	1
ENSDARG00000024829	tnn	0.769347	0.0347754	0.928242	0.020376	-1.82317	0.931623	3.65375	3.90101e-15	0.298866	0.713494	-2.22254	1.82963e-05	-3.53756	0.205132	-3.51059	0.373255	-2.86075	0.236156	-3.93253	1.31012e-05	-2.20912	0.00442855	-1.68325	1	-2.79468	0.00325792	-0.478979	1	1.41246	1	-0.72934	1	-2.41162	0.0147789	-2.79612	0.269784	-3.75486	0.110737	1.14664	1
ENSDARG00000022509	cox4i2	-1.36224	0.115241	0.0210833	1	2.44427	0.286553	5.05908	3.90101e-15	-2.6743	0.067043	-2.6483	0.0166007	0.408862	1	-0.584069	1	0.0830716	1	-0.971143	0.812522	-2.62811	0.107393	1.24327	1	-1.18062	0.620154	0.869421	1	1.14407	1	1.19458	1	-2.08312	0.326042	0.752838	1	1.57489	0.51194	1.05485	1
ENSDARG00000044895	fmoda	1.18595	2.02752e-05	1.82227	3.90133e-11	0.478309	1	3.13949	1.7279e-13	-2.83661	5.97717e-06	-3.43804	1.69767e-13	-4.48999	0.0258842	-3.46168	0.193728	-3.22813	0.056789	-3.6597	1.41308e-07	-4.91942	4.5879e-10	-2.63568	1	-6.07948	4.80471e-09	0.242879	1	1.28747	1	-1.68303	1	-4.37442	1.33071e-06	-3.74981	0.0276414	-2.70326	0.136142	-2.8241	1
ENSDARG00000069048	serpinf1	0.38415	0.263581	2.51571	2.08474e-23	-0.149998	1	3.02671	9.88247e-13	-3.08439	3.20626e-07	-3.54115	1.08261e-15	-4.20421	0.0242414	-4.17724	0.0816846	-3.20562	0.042469	-2.92744	1.67403e-06	-1.76106	0.00247363	-1.76412	1	-5.20792	1.91875e-09	-0.40691	1	0.601	1	-2.3986	1	-5.09051	1.35062e-08	-4.46538	0.00546992	-4.42152	0.00685136	-1.53669	1
ENSDARG00000058005	hgd	1.07787	4.75096e-05	2.00046	2.68963e-15	1.16283	0.361247	2.92018	4.0341e-12	-3.85532	3.66167e-11	-3.56554	9.5336e-19	-3.3338	0.049207	-4.045	0.0534285	-3.17297	0.0250579	-4.83232	3.8402e-14	-4.76442	5.26518e-14	-4.80411	1	-4.54388	2.86147e-10	-0.0478137	1	1.32076	1	-1.85072	1	-5.32136	3.23616e-11	-4.91869	0.000692474	-3.28747	0.0236617	-2.40608	1
ENSDARG00000056087	ecrg4a	-3.37911	1.17641e-17	2.2982	1.8965e-18	1.85301	0.0390289	3.02511	7.87253e-12	-2.07397	0.000211007	-0.954735	0.0243669	-4.45402	0.015392	-2.68687	0.366165	-3.94867	0.0103965	0.264467	0.822002	-0.958823	0.15175	-2.76979	1	-4.03937	2.97629e-08	-1.20106	1	-2.63928	1	-1.35691	1	-6.09619	2.84698e-12	-5.30061	0.000749821	-3.37983	0.0363869	-0.367119	1
ENSDARG00000117319	CABZ01092746.1	-0.536419	0.169879	3.35512	5.99786e-46	-0.58072	1	2.86581	1.57473e-11	-4.47483	7.03995e-13	-4.12123	9.46943e-22	-4.1811	0.0142284	-4.47639	0.0354834	-4.82915	0.00100568	-4.57795	7.09874e-13	-2.69568	1.46201e-06	-3.64972	1	-7.09351	1.01249e-14	-0.945324	1	-0.547678	1	-1.52616	1	-4.38782	7.67511e-09	-5.1799	0.000575975	-3.2589	0.028675	-1.24985	1
ENSDARG00000098588	gchfr	1.02833	0.00029752	0.474861	0.253106	2.56997	0.00015434	2.97507	1.80602e-11	-0.984412	0.111683	-2.90053	7.97724e-12	-3.16605	0.118473	-3.13908	0.254429	-1.71821	0.449626	-2.65021	1.68904e-05	-3.91537	4.88795e-09	-2.05005	1	-4.26876	9.9932e-08	1.65124	0.257603	2.18187	1	-1.09673	1	-1.6144	0.0389114	-1.57044	0.603611	-1.99945	0.341509	-2.8241	1
ENSDARG00000020072	thbs4b	-0.0130201	1	2.61187	1.4121e-26	0.805398	0.669829	2.89626	1.80602e-11	-2.83615	2.76477e-07	-3.52336	5.62961e-18	-5.69676	0.00138422	-3.49782	0.119905	-3.56049	0.013551	-4.28404	5.29422e-12	-1.84798	0.000757888	-4.84274	1	-4.03336	1.06471e-08	-0.0255628	1	-0.274792	1	-1.56688	1	-0.90625	0.293721	-6.95821	3.05314e-05	-4.91348	0.00102187	-2.02912	1
ENSDARG00000101128	si:dkey-211f22.5	-1.45479	0.0145171	-2.02877	0.00446462	-1.06518	1	3.66415	1.82871e-10	-2.23937	0.0233998	-3.23326	2.00381e-05	-0.597802	1	-0.149132	1	-0.923592	1	-4.18115	0.000845946	-3.20647	0.00380901	-0.341689	1	-2.77888	0.0309376	-0.728838	1	1.15749	1	-0.390385	1	-3.66808	0.01053	-2.45716	0.558617	-2.4133	0.559292	7.24467	1.51565e-30
ENSDARG00000003259	loxa	0.450141	0.178323	2.9249	2.04726e-30	0.306817	1	2.83578	5.90916e-10	-4.15029	2.67119e-10	-4.13706	4.03979e-19	-6.00053	0.00329337	-4.97309	0.0407476	-5.32585	0.00155809	-4.39552	1.17444e-10	-6.4317	3.49083e-15	-4.14622	1	-5.2662	5.76991e-10	-0.719829	1	-1.80117	1	-3.19444	1	-5.4712	1.52047e-09	-6.26169	0.000466198	-4.63193	0.00543131	-4.33464	1
ENSDARG00000040190	qdpra	-0.440822	0.323505	2.97779	9.75907e-33	1.31555	0.304488	2.73489	3.25709e-09	-3.55795	1.6411e-08	-4.15618	8.21629e-19	-3.5027	0.0698497	-3.15313	0.23901	-3.01913	0.0645232	-3.30857	1.64906e-07	-3.51176	3.93686e-08	-2.64972	1	-2.16788	0.00200264	-0.50587	1	-0.109582	1	-0.694416	1	-3.26834	2.1392e-05	-3.76386	0.019856	-0.747717	1	-2.83814	1
ENSDARG00000027984	gstz1	0.598895	0.0437099	1.50369	2.9248e-08	0.701069	0.767646	2.64399	3.44956e-09	-0.244398	0.963863	-1.77497	2.1508e-06	-3.00805	0.0967047	-2.75807	0.285126	-1.74136	0.365894	-1.93631	0.000632932	-2.1605	0.000109389	-2.7412	1	-2.12112	0.00134232	-0.0273763	1	1.43457	1	-0.615598	1	-1.45363	0.0476901	-2.26546	0.178405	-1.63287	0.442559	-1.60583	1
ENSDARG00000039949	fibina	1.14425	0.00675815	0.924715	0.0884518	1.38107	0.629197	3.41744	5.93235e-09	-2.85952	0.00675922	-2.50518	0.000414507	-0.796252	1	-1.77795	0.856416	-0.528363	1	-2.7814	0.015429	-2.81333	0.0102585	1.05806	1	-2.38574	0.060048	1.28446	0.848265	2.73831	1	0.000697376	1	-3.277	0.0180983	-2.06608	0.65939	-2.02222	0.566018	-0.13903	1
ENSDARG00000069583	zgc:114181	-2.50638	0.0245023	0.293163	0.964169	4.2669	0.000192836	4.68711	6.33624e-09	-2.43867	0.165629	-2.40911	0.0580473	-0.375409	1	-0.348441	1	-0.7012	1	-1.3371	0.658975	-0.320932	1	1.4789	1	-1.9649	0.450336	0.0851497	1	0.3598	1	1.43021	1	-1.84749	0.521913	-0.636574	1	-0.592714	1	2.31394	1
ENSDARG00000062936	ndnf	-0.531659	0.207641	0.666734	0.0647887	1.07627	0.495721	2.66647	1.411e-08	-0.904017	0.150665	-1.55033	0.000104743	-2.02854	0.417886	-1.6778	0.719277	-3.03518	0.0643664	-0.549317	0.68293	-2.16809	0.000310558	-3.18069	1	-4.29887	1.55362e-07	-0.309848	1	0.179103	1	-1.22662	1	2.55103	5.2073e-13	-3.70936	0.0236028	-3.6655	0.0285003	-2.36819	1
ENSDARG00000031981	pcbd1	1.05893	5.16905e-05	2.07832	4.40441e-17	0.471625	0.936697	2.55145	1.53649e-08	-3.31904	9.81917e-10	-3.23683	2.23872e-17	-4.35435	0.00631853	-3.8674	0.0544306	-3.356	0.0131183	-3.7777	3.19357e-11	-3.58137	1.50728e-10	-3.50078	1	-3.76874	9.91293e-09	0.371236	1	1.51236	1	-2.96414	1	-1.97386	0.00276905	-3.29137	0.0159025	-1.63111	0.410995	-1.88	1
ENSDARG00000037116	cxcl12a	1.61022	8.22437e-10	1.33177	5.63157e-06	0.177479	1	2.65156	2.03842e-08	-1.60786	0.00480515	-2.75009	3.32361e-11	-2.97388	0.143674	-2.94691	0.289296	-2.88335	0.0814219	-3.7315	1.18374e-08	-3.76343	8.50756e-09	-2.70709	1	-5.56529	4.22381e-10	0.843605	0.790249	1.63725	1	-1.43194	1	-2.70001	0.000335986	-3.49872	0.0309842	-3.45486	0.0371594	0.11346	1
ENSDARG00000070486	rbp7b	-1.35462	0.0338315	2.69916	2.74631e-12	0.730307	1	3.4461	2.61382e-08	-2.80641	0.00985622	-2.78216	0.000300083	-1.75213	0.911506	-1.72516	0.972011	-0.474924	1	-3.73728	0.00394197	-3.76921	0.00275513	0.102181	1	-3.34162	0.0173745	1.57058	0.704647	-0.00793216	1	0.0534848	1	-0.362067	1	-1.00431	1	-0.366438	1	-0.0862427	1
ENSDARG00000010154	vstm4a	0.579527	0.163995	1.94674	5.06574e-09	1.80928	0.172147	2.97978	4.6317e-08	-3.92327	3.45656e-05	-2.892	8.45809e-07	-2.86416	0.330988	-2.83719	0.526398	-3.18995	0.185338	-1.34781	0.148413	-3.28796	0.000308567	-1.00985	1	-3.44949	0.00122771	0.202244	1	0.476894	1	-1.05854	1	-0.370111	0.989026	-3.12532	0.195148	-3.08146	0.205581	0.395008	1
ENSDARG00000026882	palm1a	-1.50976	0.00167073	1.54443	1.09179e-05	2.37643	0.0127157	2.94298	5.70009e-08	-4.89811	4.2049e-06	-3.87926	3.7211e-09	-1.8306	0.655379	-2.80787	0.503487	-3.16063	0.197509	-2.48104	0.00388454	-3.25847	0.000248951	-0.98053	1	1.19156	0.0373985	0.458684	1	0.239319	1	-0.0249893	1	-0.674657	0.681411	-2.09177	0.503543	-1.0394	0.933353	4.15721	5.72912e-06
ENSDARG00000089525	si:dkeyp-98a7.5	-2.27608	0.313666	-0.944701	0.966045	2.703	0.684408	7.34818	6.96467e-08	-1.18492	1	-2.17882	0.564862	0.878347	1	0.905316	1	0.552557	1	-1.1068	1	-1.13873	1	2.73266	1	-0.711139	1	1.33891	1	1.61356	1	2.68396	1	-0.593737	1	0.617183	1	0.661042	1	2.54423	1
ENSDARG00000012060	thbs3b	-0.29811	0.906498	1.4037	0.151014	2.15868	0.774081	4.67261	7.08022e-08	-0.654403	0.896679	-1.6483	0.316602	0.369334	1	0.396302	1	0.0435432	1	-1.61581	0.493496	-1.64774	0.398609	2.22364	1	-1.22015	0.659544	1.86942	1	1.10454	1	2.17495	1	-1.10275	0.629314	0.108169	1	0.152029	1	2.03522	1
ENSDARG00000053509	kazald3	1.16525	7.99714e-06	1.74552	2.02123e-11	-0.413596	1	2.45617	1.10132e-07	-3.39404	8.39939e-09	-3.29654	1.24263e-15	-4.51133	0.0100635	-2.01896	0.504692	-3.2495	0.0267501	-4.16924	9.14891e-11	0.531716	0.265516	-3.65768	1	-4.29014	1.07492e-08	0.100523	1	0.839614	1	-2.70571	1	-5.39779	5.84625e-10	-4.77249	0.00182317	-3.14102	0.0362891	-2.84544	1
ENSDARG00000040799	sst1.1	-0.452372	0.653977	0.0984826	0.981997	-1.88646	1	3.49851	1.54728e-07	-1.50148	0.186043	-4.21384	4.02042e-08	-4.33859	0.565111	-3.31012	0.907389	-3.07643	0.662261	-6.32373	6.33891e-06	-4.35118	0.000248998	-2.48427	1	-5.92807	0.000206771	1.46521	0.622318	1.297	1	-1.53148	1	3.13567	1.61699e-09	-4.59975	0.357746	-4.55589	0.354155	-1.67121	1
ENSDARG00000038941	ppp1r1c	-4.50638	1.33224e-05	0.246643	0.942258	2.96153	0.0219998	3.7177	1.65925e-07	-2.40334	0.0547747	-2.37319	0.00861136	-0.340076	1	-0.313108	1	-1.67774	0.948726	-0.251849	1	-2.35715	0.080833	0.502361	1	1.1413	0.215821	-0.891391	1	-0.616741	1	1.46554	1	0.608452	0.689037	0.422805	1	1.86323	0.18726	0.313937	1
ENSDARG00000006456	pdgfrl	0.23673	0.674248	2.59652	1.81131e-16	0.384354	1	2.86436	4.64463e-07	-2.96021	0.000355408	-3.09309	1.29912e-07	-2.22857	0.596326	-2.2016	0.712938	-3.55758	0.135102	-1.59618	0.069532	-3.65746	6.11042e-05	-1.37747	1	-3.81805	0.000491186	0.424636	1	0.854564	1	-1.42617	1	-3.70065	0.00106188	-2.48973	0.411977	-1.11425	1	-1.5659	1
ENSDARG00000030094	malb	-1.92142	0.000117345	-1.16971	0.0515919	-1.28569	1	2.9348	4.82113e-07	-2.98319	0.000335785	-3.78216	1.24528e-09	-2.73863	0.481499	-2.12443	0.816102	0.057371	1	-4.72377	3.86312e-06	-4.7557	2.91075e-06	-0.884315	1	4.5555	6.26129e-37	-1.27354	1	-0.998887	1	-0.345785	1	-3.20618	0.00388477	-4.00205	0.12447	-2.95593	0.324183	-0.485513	1
ENSDARG00000068263	csf1b	0.00674508	1	1.95525	6.20052e-08	1.80991	0.254468	2.96663	5.05625e-07	-1.9241	0.0261814	-1.74004	0.00467139	-2.20912	0.556864	-0.162429	1	-2.53491	0.404363	-3.18772	0.00195591	-1.37913	0.145069	0.651738	1	-2.20052	0.0502551	1.09851	0.881243	0.545812	1	-0.403501	1	-1.66148	0.156271	-2.47028	0.398472	-0.406702	1	1.05485	1
ENSDARG00000117145	notum1b	-0.878206	0.0972986	1.56423	2.71881e-05	2.40044	0.0198954	2.92751	6.57796e-07	-0.760603	0.451287	-2.61679	1.49694e-05	-2.76551	0.43121	-1.73409	0.894024	-1.49743	0.798018	-0.50322	0.910027	-0.622289	0.641312	0.0932481	1	-4.355	0.000525554	-0.711082	1	-0.0169209	1	0.0445517	1	-3.23315	0.00707832	-3.02667	0.307336	-1.97837	0.564605	3.94211	0.000203081
ENSDARG00000105274	CABZ01074130.1	0.167385	0.719241	1.58494	8.60056e-10	1.08401	0.503021	2.32772	7.53061e-07	-0.30815	0.731104	-1.2803	0.000172509	-5.68168	0.000190036	-1.19559	0.695696	-3.37764	0.00963677	-3.97416	4.85558e-13	0.896288	0.0234787	-4.70565	1	-5.58915	4.5477e-16	0.055518	1	-0.326651	1	-0.521404	1	-5.47839	2.03786e-14	-6.67299	8.05167e-07	-3.82469	0.00357635	-2.70151	1
ENSDARG00000002701	rasl12	0.93893	0.220705	0.940163	0.331404	0.92164	1	3.93709	8.55391e-07	-1.26584	0.408944	-1.6483	0.189183	-0.228568	1	0.824396	1	-0.554358	1	-2.21371	0.281972	-2.24564	0.160296	1.62574	1	-1.81805	0.350568	1.25799	1	1.53264	1	1.57705	1	-1.70065	0.424396	-0.489732	1	-0.445873	1	3.51675	0.49705
ENSDARG00000086669	edn3b	-2.16061	0.0465482	1.47676	0.0667834	3.703	0.00918397	4.23965	8.55391e-07	-2.09919	0.253561	-3.09309	0.0276439	-0.0359229	1	-0.00895459	1	-0.361713	1	-2.02107	0.360177	-1.02325	0.684548	1.81839	1	-1.62541	0.454497	2.51578	0.618889	1.72903	1	1.76969	1	-1.50801	0.543704	-0.297087	1	-0.253228	1	1.62996	1
ENSDARG00000099389	cdo1	-0.136185	0.913991	1.02909	0.000420425	1.0424	0.44585	2.29495	1.01353e-06	0.864427	0.0195428	-0.896878	0.0205803	-4.0824	0.0114931	-1.23734	0.878574	-3.53223	0.00979506	-0.920048	0.168415	-0.0619253	1	-3.81424	1	-2.48763	7.1739e-05	-0.212493	1	0.0621566	1	0.824106	1	-1.04594	0.174801	-3.92793	0.00424461	-2.88169	0.0459314	-1.83066	1
ENSDARG00000042112	dio1	0.875463	0.0167107	1.3131	0.000341116	0.426875	1	2.74973	1.05614e-06	-2.45257	0.00232609	-2.95179	5.80549e-07	-2.72955	0.367363	-2.70258	0.507906	-3.05534	0.186878	-1.20902	0.208925	-3.15253	0.000438244	-0.875241	1	-2.72494	0.00704819	-0.255275	1	0.345905	1	-0.923937	1	1.68447	0.000872862	-2.99072	0.200632	-1.9423	0.505958	-0.0591066	1
ENSDARG00000088975	si:ch211-14k19.8	-0.935985	0.0255287	3.06689	1.16152e-29	2.46403	0.0015031	2.55568	1.12729e-06	-3.948	4.34072e-07	-3.76172	2.28347e-12	-3.89085	0.0949819	-2.27485	0.567169	-3.21461	0.0933996	-3.28083	1.18505e-05	-2.42801	0.000483607	-2.03654	1	-3.8913	2.45506e-05	0.690097	0.96491	-0.560473	1	-1.0832	1	-4.3609	1.69265e-05	-4.15202	0.0362666	-2.51912	0.233337	-0.21885	1
ENSDARG00000015567	zic1	0.0833196	1	0.114193	1	3.36196	0.00298309	3.5795	1.46578e-06	-2.97633	0.0289961	-2.35285	0.0166153	-0.913066	1	-0.886098	1	-0.222737	1	-2.89821	0.0564518	-2.93014	0.0464412	0.941245	1	-2.50255	0.154593	3.45438	0.0260223	0.838263	1	1.90867	1	-1.36903	0.43209	-1.17423	1	-0.114251	1	3.14034	0.515517
ENSDARG00000103102	FQ378018.1	1.27997	0.0542496	-0.497242	0.867549	2.5066	0.351181	4.10025	1.59312e-06	-2.39137	0.142749	-2.36102	0.0592449	-0.328104	1	-0.301135	1	0.370354	1	-0.679377	1	-2.34518	0.219394	1.52621	1	-0.283718	1	1.1567	1	0.407105	1	2.50176	1	-0.77594	0.962824	-0.589268	1	-0.545408	1	1.33778	1
ENSDARG00000056248	si:dkey-183i3.5	-5.68286	1.26141e-16	-7.41198	2.69302e-16	-4.40814	0.435506	-3.2826	0.137482	5.47834	3.33807e-61	-0.531926	0.592476	-2.94478	0.489768	-0.789202	1	-0.439494	1	-4.19034	6.13989e-06	-5.54812	1.05553e-07	-1.67673	1	-3.11267	0.00226559	-4.07179	0.784807	-3.79714	1	2.57028	1	-2.99527	0.0056489	-1.32098	1	-4.74965	0.082885	-2.86646	1
ENSDARG00000056873	and3	-9.22772	5.01377e-67	-6.09928	1.6395e-37	-5.66887	0.00608039	-5.01899	8.70184e-06	4.20139	3.33807e-61	-0.922719	0.0141513	-4.55788	0.00493805	-0.0426462	1	-1.23967	0.699687	-3.69718	6.74511e-11	1.78042	8.25189e-08	-4.44144	1	-4.58415	2.19203e-11	-4.56162	0.220596	-5.44503	1	2.05537	1	-6.02997	7.37381e-15	-5.97176	2.48308e-05	-3.01725	0.0393288	-6.21508	1
ENSDARG00000027088	ptgdsb.1	-6.8315	1.79602e-47	-4.99337	3.85953e-28	-4.11922	0.0794299	-3.59445	0.00152994	4.20928	5.9128e-60	-0.308056	0.684772	-4.80034	0.00410188	-0.80615	1	-1.2446	0.713601	-3.24678	9.79058e-09	1.48676	2.94685e-05	-3.71201	1	-4.98365	3.71643e-12	-5.84298	0.099175	-4.98318	1	1.60453	1	-5.31447	3.92224e-12	-5.0615	0.000387798	-3.57969	0.013995	-6.22287	1
ENSDARG00000055192	zgc:136930	-6.20281	1.79818e-24	-8.25286	7.498e-24	-3.24683	0.46674	-3.53879	0.0257515	4.61384	4.16007e-55	0.950216	0.00721714	-5.37323	0.0254118	-1.75326	0.844447	-0.631128	1	-4.76976	3.40228e-09	-5.80388	5.02759e-11	-2.51819	1	-3.49598	3.92059e-05	-3.91194	0.610136	-4.63802	1	1.81937	1	-5.25889	2.9582e-07	-1.71727	0.681758	-4.00411	0.0488434	-3.70734	1
ENSDARG00000090268	krtt1c19e	-5.57868	1.82649e-38	-6.93571	3.78059e-41	-4.1185	0.078631	-3.68258	0.00113393	4.00059	3.45853e-53	0.226354	0.784817	-0.23131	1	-1.62279	0.722622	2.11758	0.000333043	-4.91355	1.46243e-15	-6.21082	6.93091e-21	-0.27531	1	-3.12682	1.66439e-06	-5.31925	0.145036	-4.90704	1	2.05389	1	-4.1101	8.90049e-09	1.53457	0.0332126	-4.85895	0.000662653	-5.85127	1
ENSDARG00000095826	smdt1a	-4.95502	6.02916e-18	-2.96015	2.63783e-09	-2.6807	0.485903	-1.54607	0.506278	4.25478	3.32079e-52	-0.402428	0.625228	-3.80708	0.077504	-1.44953	0.836987	-0.523985	1	-2.77705	5.70292e-05	-0.415569	0.75972	-1.95276	1	-0.891118	0.3424	-3.34652	0.545393	-2.06971	1	2.2056	1	-2.26398	0.00582494	-2.47896	0.193703	-3.02222	0.101973	3.30531	0.000886911
ENSDARG00000070011	si:ch211-167j6.4	-4.06107	1.13366e-10	-6.12102	6.0314e-12	-1.10757	1	-3.99557	0.0585831	4.79756	7.50345e-47	-2.67805	3.13366e-06	-1.65003	0.866049	0.524835	0.987106	-0.371494	1	-2.89179	0.00116095	1.08527	0.0388363	-1.38708	1	-3.23952	0.00225146	-2.78083	0.906208	-1.50299	1	2.41368	1	-3.71028	0.00146918	-3.50256	0.174305	-1.86734	0.618072	-1.5755	1
ENSDARG00000101199	rbp4	-3.85787	2.80304e-26	-2.60289	1.89487e-12	-2.22558	0.512633	-1.5712	0.202826	3.63832	1.17569e-44	1.10759	6.53924e-05	-4.65218	0.0028396	-0.700609	1	-1.48677	0.304889	-3.39972	8.55297e-11	-0.17647	1	-3.34759	1	-3.09615	1.61327e-07	-2.79736	0.594857	-3.46587	1	2.54732	1	-4.15731	1.19738e-09	-3.56099	0.00782496	-3.50771	0.0102997	-5.13923	1
ENSDARG00000088091	pfn1	-4.92563	4.16039e-38	-4.71475	1.74504e-30	-4.59861	0.0194723	-3.72888	0.000329053	3.42421	1.47553e-39	1.1602	1.6439e-05	-3.16948	0.0452326	-0.669843	1	-1.05847	0.583575	-3.10003	9.83683e-10	0.523127	0.291715	-3.04922	1	-2.81685	9.07484e-07	-4.73266	0.145803	-5.0273	1	1.74677	1	-3.91403	4.67271e-10	-2.47843	0.0295052	0.623403	0.683405	-5.31933	1
ENSDARG00000097959	si:dkey-248g15.3	-8.01881	2.90244e-68	-6.22783	2.48918e-42	-4.64012	0.0187011	-3.17886	0.000664457	3.42507	1.61326e-39	0.433519	0.298219	-0.0422667	1	0.168781	1	0.858527	0.428296	-3.46136	2.14388e-11	1.02968	0.00633877	-1.41441	1	-3.94843	6.55391e-11	-5.46379	0.0796425	-5.43883	1	2.56032	1	-4.59772	1.90434e-11	0.2949	1	-3.87279	0.00311959	-4.43013	1
ENSDARG00000089645	si:ch1073-406l10.2	-5.29114	2.55933e-29	-5.15447	3.49655e-24	-5.47815	0.0186849	-3.54545	0.00250903	3.49689	7.10715e-38	1.25489	3.09374e-06	-3.27795	0.0544875	-0.556006	1	-1.26931	0.635499	-2.61455	3.41415e-06	0.769204	0.0623492	-3.74805	1	-3.3764	8.10369e-07	-4.14118	0.288916	-3.28095	1	1.68965	1	-3.48264	1.49504e-06	-2.85917	0.0511269	-3.49525	0.0168797	-3.93648	1
ENSDARG00000036830	krt91	-5.58285	8.15085e-41	-7.01393	6.0924e-45	-4.35284	0.043594	-3.62643	0.000919658	3.41135	4.04215e-37	1.15742	3.17681e-05	-0.653835	1	-1.68738	0.668788	2.15179	0.000163036	-3.3076	1.97802e-09	-3.24287	3.13976e-09	-1.199	1	-2.62458	2.81336e-05	-4.96652	0.152043	-3.87689	1	1.61621	1	-4.73233	3.77325e-11	1.16259	0.185223	-4.27243	0.00183013	-5.2977	1
ENSDARG00000079302	and2	-2.84498	3.31063e-17	0.209184	0.752283	0.359772	1	0.771183	0.561109	3.3132	2.21774e-36	0.0720653	1	-2.65997	0.118011	-1.13644	0.734208	-1.02598	0.616439	-3.81016	4.28756e-13	-0.55429	0.392899	-2.36932	1	-4.36307	1.5797e-11	-2.04132	0.834446	-2.68159	1	1.94113	1	-5.36612	4.79563e-14	-4.11235	0.00144718	-4.00427	0.00217879	-3.01838	1
ENSDARG00000041339	zgc:92380	-5.78852	4.37422e-39	-6.10031	1.58649e-34	-3.6825	0.109029	-4.33814	9.2158e-05	3.34877	3.57242e-36	1.00338	0.000457614	-2.43406	0.184508	-0.0251586	1	-0.742998	1	-2.97151	4.70897e-08	1.20636	0.000997449	-2.53809	1	-1.63238	0.0102987	-4.93256	0.150652	-5.07312	1	1.61795	1	-4.05353	7.36746e-09	-3.40366	0.0125416	-2.47556	0.101808	-3.72723	1
ENSDARG00000058570	ccl27a	-6.48853	1.00348e-14	-6.21373	3.67304e-12	-2.20689	0.864584	-3.08528	0.175418	4.27963	7.32244e-36	0.759951	0.10435	-3.3341	0.32869	-0.113063	1	0.0769193	1	-4.31625	2.07049e-05	-1.73291	0.0398928	-0.476795	1	-2.91458	0.00518241	-2.87354	0.893969	-2.59889	1	3.36203	0.458218	-2.79718	0.0107498	-2.59227	0.408438	-3.55141	0.193195	-1.66822	1
ENSDARG00000003395	col4a3	-3.54143	6.79483e-13	-2.77194	2.94554e-08	-2.60306	0.522707	-2.47688	0.133022	3.60188	3.65612e-34	0.828601	0.019978	-3.72955	0.0875783	0.506554	0.945704	-1.45896	0.628454	-3.38364	5.81636e-06	-0.116851	1	-0.28572	1	-4.31676	5.62756e-06	-1.67947	1	-2.99434	1	3.32791	0.103711	-0.835812	0.422176	-3.99072	0.0361809	-2.94458	0.128392	-1.06139	1
ENSDARG00000071626	ptgdsb.2	-2.27225	1.18042e-06	-2.55067	1.87002e-06	-1.08584	1	-0.352925	1	3.92087	5.23328e-34	-1.03949	0.051489	-4.02854	0.140356	-1.18308	1	-0.522731	1	-3.19519	6.80841e-05	1.01306	0.0380078	-2.17423	1	-4.61618	1.27203e-05	-1.56242	1	-1.28777	1	2.20686	1	-0.264469	1	-4.28971	0.0564573	-2.65718	0.287955	-2.36266	1
ENSDARG00000052470	igfbp2a	-7.2463	3.99227e-24	-5.38299	1.42245e-17	-1.96234	0.702831	-2.2522	0.136915	3.45894	7.01179e-34	1.03859	0.000770007	-4.09187	0.0423128	-0.880745	1	-0.813093	1	-3.74799	2.18205e-07	1.01151	0.0150061	-2.23756	1	-0.534261	0.702687	-3.63131	0.477507	-3.35666	1	0.897902	1	-2.74594	0.000613423	-2.76453	0.111155	-3.3074	0.0599942	-2.42598	1
ENSDARG00000040045	cldn1	-6.40108	4.29464e-47	-6.38205	1.44155e-39	-5.74958	0.00358403	-4.30398	6.13478e-05	3.18649	1.33445e-32	1.79553	4.43488e-13	-4.4579	0.00391889	-0.672368	1	-2.07568	0.177149	-3.66686	2.77766e-11	0.622271	0.179355	-3.60428	1	-2.28882	0.000166871	-5.19076	0.109415	-5.72372	1	0.932583	1	-4.37273	2.81826e-10	-3.13135	0.0197592	-3.38783	0.0121833	-5.79322	1
ENSDARG00000058371	krt5	-5.71899	2.95448e-43	-6.50825	2.6139e-42	-4.66008	0.0208331	-4.06445	0.000126861	3.17649	2.81528e-32	1.13805	3.21683e-05	-1.27596	0.757593	-2.20636	0.407093	1.18895	0.149573	-0.883273	0.139263	-0.58744	0.357344	-1.47287	1	-1.14781	0.0623186	-6.10878	0.0521459	-4.91631	1	0.0113501	1	-5.27877	2.82499e-13	1.5672	0.020545	-4.91132	0.000225831	-4.90345	1
ENSDARG00000033950	lamb2l	-6.86566	1.33139e-19	-6.59086	2.68285e-16	-2.58471	0.576953	-3.4631	0.0355276	3.52012	3.10023e-30	-1.69512	0.000213443	-2.70893	0.272389	-0.341443	1	-2.44744	0.250036	-4.69407	1.34521e-07	1.45283	0.000321346	-1.85692	1	-2.11224	0.0115105	-3.25067	0.63161	-2.97602	1	2.30403	1	2.04257	9.10178e-07	-3.9724	0.047735	-1.59736	0.600258	-2.04534	1
ENSDARG00000055439	adamtsl7	-4.73327	3.1586e-22	-3.0265	1.38347e-11	-3.04631	0.314272	-4.51078	0.00099322	3.22016	3.70707e-30	-0.164716	0.996002	-3.17052	0.0942637	-0.462599	1	-3.08016	0.0540299	1.29036	0.000602854	1.33661	0.000270674	-1.90229	1	-5.34609	4.04777e-09	-2.70996	0.661041	-4.02251	1	1.71878	1	-3.41574	1.43679e-05	-4.01777	0.0129765	-3.38783	0.0367064	-2.09072	1
ENSDARG00000022689	itgb1b.2	-3.14719	8.50593e-13	-0.44166	0.511585	0.617235	0.892161	0.871296	0.471897	3.29722	1.09554e-29	0.227251	0.784918	-4.19105	0.0403468	0.189591	1	-2.18829	0.257409	-1.82252	0.00425456	-0.226302	1	-2.33674	1	-2.76892	0.000283892	-0.718877	1	-2.45419	1	1.09062	1	-2.18708	0.00554791	-2.86394	0.104032	-2.40339	0.200134	-1.52351	1
ENSDARG00000002831	col4a4	-3.55292	1.72946e-12	-4.61373	2.44259e-13	-2.61441	0.553282	-1.30696	0.70139	3.42532	1.15889e-28	1.2123	0.000169742	-2.73863	0.255531	0.923931	0.634436	-2.47719	0.235117	-2.90507	7.38297e-05	0.366563	0.628871	-1.88657	1	-5.33037	1.02239e-06	-3.28033	0.643107	-2.00342	1	2.50292	1	-1.87058	0.0327683	-4.00205	0.04481	-2.95593	0.146903	-2.075	1
ENSDARG00000004497	tspan33a	-4.41395	6.14579e-18	-5.36873	1.80658e-17	-2.95164	0.3767	-2.82644	0.0502615	3.22169	1.88611e-28	1.11231	0.000250353	-1.74854	0.536528	-0.445907	1	-0.47129	1	-2.232	0.000490822	0.61907	0.21656	-0.634784	1	-1.55077	0.041134	-3.61708	0.474472	-3.34243	1	1.06608	1	-2.53715	0.00142245	-0.861382	1	0.852755	0.430475	-1.40996	1
ENSDARG00000040100	si:dkey-95h12.1	-4.92879	1.14687e-12	-5.6584	1.53153e-11	-2.65455	0.541773	-2.52853	0.22767	3.43657	7.92705e-26	1.99853	7.39643e-11	-2.77877	0.30948	-1.15801	1	-1.51077	0.663484	-2.75065	0.000867632	-2.18872	0.00469561	0.0799513	1	-1.53426	0.0988579	-2.31821	0.89174	-2.04356	1	2.38892	1	-2.23759	0.0248393	-2.03552	0.431514	-2.99607	0.175506	-1.11288	1
ENSDARG00000056938	kera	-4.89937	3.00821e-19	-4.13554	3.91649e-14	-2.94805	0.37993	-3.23968	0.0245462	3.11196	8.77957e-26	1.12621	0.000215927	-3.07226	0.135621	-0.569624	1	-1.0617	0.876418	-4.05382	7.55033e-08	1.82475	1.73532e-07	-1.21795	1	-4.07499	2.86232e-06	-3.6135	0.476278	-3.33885	1	1.45366	1	-4.54435	2.04927e-06	-4.33522	0.0146178	-4.29136	0.0186517	-2.40817	1
ENSDARG00000035309	entpd3	-4.28162	1.5761e-14	-5.33702	2.53775e-14	-3.33592	0.327063	-4.21431	0.0116653	3.13556	5.04968e-24	2.46139	1.94673e-19	-1.45188	0.70227	-0.834422	1	-1.18718	0.781849	-2.84654	0.000102981	-5.47721	2.21134e-08	-1.60582	1	-2.71668	0.00110307	-1.99683	0.936732	-2.72492	1	1.16939	1	-4.93222	8.04832e-06	-1.12255	0.940026	-2.67469	0.184261	-1.79424	1
ENSDARG00000001950	ak1	-4.04476	2.60174e-24	-3.61615	1.04073e-17	-2.41654	0.485574	-0.896637	0.909234	2.90167	6.16523e-24	0.0918188	1	-1.88064	0.440374	-0.350867	1	-0.0358759	1	-3.24166	1.5503e-08	-0.320136	0.890539	-1.68903	1	-2.63145	5.11087e-05	-3.32419	0.484634	-1.7509	1	2.02868	1	-0.413751	0.852409	-1.58867	0.512705	-1.64514	0.447367	5.13091	2.64011e-17
ENSDARG00000101565	CU468917.1	-2.37117	3.2413e-09	-0.777554	0.109333	0.284047	1	1.32886	0.0685806	2.95559	5.62343e-23	-0.56584	0.315526	-1.21418	0.850059	-0.0946845	1	0.540609	0.782398	-0.386689	0.910906	-1.32167	0.0359811	-0.953483	1	-1.13851	0.163491	-1.93076	0.930909	-1.06827	1	1.12774	1	-1.13097	0.189429	-1.64672	0.518697	-1.79695	0.420465	2.49127	0.0871563
ENSDARG00000101170	rab42b	-4.22504	1.9543e-20	-6.07673	8.90581e-23	-2.06959	0.610388	-2.72448	0.0364405	2.74929	7.69396e-21	2.11616	5.33319e-17	-2.78096	0.146044	0.4515	0.916464	-2.2961	0.163339	-3.95546	4.60558e-09	0.228913	0.785027	-1.92885	1	-2.35721	0.000615749	-2.73654	0.645184	-4.04904	1	1.96038	1	-3.66589	3.94719e-06	-2.7191	0.0875487	-1.28791	0.658881	-1.53121	1
ENSDARG00000090253	zgc:113223	-4.73046	2.61086e-16	-4.87323	4.8009e-14	-2.45687	0.561748	-2.74777	0.0848965	2.91378	1.50802e-20	1.6075	2.94654e-08	-2.58108	0.27809	-0.211868	1	-1.90182	0.371454	-3.23672	1.46377e-05	1.35149	0.00068829	-1.72929	1	-2.35055	0.00333419	-3.12305	0.623474	-2.8484	1	1.83494	1	-4.05317	3.94065e-05	-2.84225	0.137246	-2.2109	0.275753	-1.91772	1
ENSDARG00000094990	si:dkey-91f15.1	-5.10702	3.82183e-09	-4.83223	1.60173e-07	-1.82838	0.933735	-2.70677	0.292728	3.45346	2.19209e-20	1.85866	2.39535e-07	-1.95259	0.65722	-0.324982	1	-0.254798	1	-2.92992	0.00531585	-0.73597	0.548398	-0.0982834	1	-1.94144	0.0927478	-1.49204	1	-1.21739	1	2.70794	1	-3.42468	0.00777102	-2.21376	0.448412	-1.16208	0.843703	-0.286707	1
ENSDARG00000104181	tmsb1	-6.07345	3.90415e-49	-5.5029	1.43771e-36	-4.77507	0.0131268	-3.74722	0.00027381	2.59964	3.27184e-20	1.69809	5.70423e-12	-1.28914	0.490645	-0.183657	1	0.245243	1	-3.09106	8.18735e-10	1.09007	0.0030108	-2.18616	1	-1.71709	0.00228391	-4.51821	0.167671	-4.88436	1	1.65731	1	-4.55779	1.76345e-11	-0.505802	1	-2.34631	0.112024	-5.28663	1
ENSDARG00000078619	pnp5a	-3.5111	1.82931e-22	-3.5056	5.64233e-19	-2.38344	0.429396	-2.5522	0.0218386	2.59934	6.89472e-20	0.286993	0.628443	0.658126	0.554338	0.223096	1	1.12998	0.12857	-1.8177	0.000509604	1.59968	1.29907e-06	-0.0572631	1	-2.71208	8.60682e-06	-2.92821	0.530031	-3.36094	1	1.68197	1	-3.0939	1.86186e-06	0.980326	0.230487	-1.08729	0.763707	-2.35617	1
ENSDARG00000102178	emilin2b	-0.897572	0.0156798	-0.969423	0.0252295	-1.59817	0.82098	0.00510683	1	2.71938	7.85153e-20	0.280758	0.652896	-4.53756	0.019215	-0.794467	1	-2.04817	0.258371	-4.5188	9.06596e-10	1.73256	3.96835e-07	-2.68325	1	-3.79991	1.44269e-06	-1.26182	1	-0.987174	1	0.448418	1	-6.00964	8.54075e-09	-4.79872	0.00513443	-4.75486	0.00580693	-2.87167	1
ENSDARG00000004658	zgc:101810	-6.34438	1.23071e-34	-5.84664	1.30855e-27	-4.6529	0.0391545	-3.72118	0.00131513	2.68717	1.5416e-19	1.82296	1.91934e-12	-5.77767	0.00138422	-1.57139	0.693306	-2.51243	0.0898997	-2.94052	2.17385e-07	1.57337	2.22605e-06	-1.9217	1	-2.71003	2.90382e-05	-5.31711	0.145803	-4.04191	1	0.685072	1	-4.66203	3.18813e-09	-3.45111	0.0154013	-1.89868	0.280968	-4.11178	1
ENSDARG00000090369	zgc:86896	-4.37421	1.48037e-25	-4.57697	1.33924e-22	-1.6561	0.761756	-2.92358	0.0112501	2.61158	9.46551e-19	1.62221	4.63026e-10	-4.29004	0.0101179	0.251358	1	-1.87009	0.271924	-2.6331	1.98992e-06	1.53068	4.78126e-06	-2.02017	1	-2.31865	0.000264962	-2.41187	0.706246	-3.55483	1	1.44423	1	-4.76058	1.52809e-09	-4.5512	0.0016663	-2.76677	0.063382	-3.20963	1
ENSDARG00000076321	col28a2a	-5.62394	2.0649e-28	-4.83223	3.63233e-21	-3.5708	0.173171	-3.71066	0.00261025	2.60878	1.1533e-18	1.91724	4.57845e-14	-2.27608	0.26828	0.622462	0.759361	-2.01379	0.245986	-3.16674	1.65852e-07	-0.575793	0.486286	-3.42721	1	-2.33027	0.000500908	-3.23445	0.496942	-2.22128	1	1.76176	1	1.04549	0.0213987	-3.95617	0.00935953	-4.49805	0.0042493	-3.61564	1
ENSDARG00000045887	mmp30	-6.01444	7.92648e-13	-5.73964	1.61643e-10	-2.73579	0.7005	-3.61418	0.100358	3.24945	1.42443e-18	1.10849	0.00602123	-1.85584	0.770396	2.53444	0.00667417	-2.18163	0.492132	-1.81575	0.0432635	-0.0687664	1	-1.00569	1	-3.44533	0.00232123	-2.39945	0.960232	-2.1248	1	3.56367	0.209178	-4.33209	0.000721918	-2.11701	0.561683	-2.07315	0.540273	-1.19412	1
ENSDARG00000021720	col7a1	-3.86566	5.8101e-10	-4.0105	1.56815e-08	-1.59621	0.99053	-3.47917	0.0817756	3.10314	1.4608e-18	0.881519	0.034672	-0.711232	1	2.05979	0.0494598	0.156135	1	-1.34653	0.13868	0.597209	0.389806	-0.870683	1	-1.97417	0.0403883	-2.26443	0.892771	-1.98978	1	2.7167	1	-4.19708	0.000640051	-1.39204	0.861089	-1.34818	0.807467	-1.05911	1
ENSDARG00000057590	si:ch1073-396h14.1	-4.34647	4.09542e-14	-4.07167	3.06541e-11	-0.209224	1	-3.27605	0.057368	2.91527	1.53782e-18	1.45432	3.77123e-06	-2.52188	0.353086	0.717689	0.790616	-1.8424	0.492541	-2.31858	0.00162735	0.982848	0.0388351	-1.67019	1	-2.51585	0.00365063	-1.05605	1	-2.78929	1	2.01338	1	-2.98869	0.00145648	-2.19545	0.355268	-1.40935	0.69655	-0.855988	1
ENSDARG00000038151	zgc:92360	-5.59404	1.32585e-28	-5.1258	1.49304e-22	-3.54097	0.168065	-5.00511	0.000139856	2.57451	1.71189e-18	1.58764	9.87111e-10	-2.6628	0.150141	0.334901	1	-1.75983	0.345871	-2.57388	7.60756e-06	1.7822	5.06579e-08	-1.81087	1	-3.24751	3.25053e-06	-4.79117	0.220596	-4.51652	1	0.371578	1	-4.13488	1.50465e-07	-1.6952	0.408647	-1.4571	0.534952	-3.58584	1
ENSDARG00000104949	slc27a1b	-3.33586	9.50973e-12	-3.06107	4.67396e-09	-1.8127	0.768113	-1.68318	0.426011	2.7897	2.40845e-18	1.63772	1.90779e-08	-1.93691	0.464788	0.795691	0.726261	-1.02976	0.932144	-1.67047	0.0160454	0.552869	0.348103	-0.67019	1	-2.78417	0.000879555	-1.47635	1	-2.79191	1	1.46952	1	-2.40109	0.00507262	-1.78041	0.501758	-1.73655	0.478453	-1.86123	1
ENSDARG00000076239	si:ch211-74f19.2	-0.967961	0.0486316	-2.15384	0.000200717	0.0932053	1	-2.38971	0.311519	3.07794	3.30114e-18	-0.0916838	1	-0.625784	1	0.223286	1	0.0681212	1	-1.78883	0.0366548	0.737741	0.226763	1.22853	1	-2.21527	0.0268059	0.161602	1	-1.90517	1	1.17983	1	-1.07817	0.367836	0.132747	1	-0.248312	1	-0.974494	1
ENSDARG00000035018	thy1	-4.38902	2.21444e-28	-3.50768	6.68398e-18	-3.42013	0.153244	-3.29592	0.00276952	2.54078	4.45606e-18	0.608938	0.0833565	-3.78575	0.0184641	0.536184	0.795406	-2.0092	0.213943	-2.67476	7.33198e-07	2.48988	3.37576e-17	-3.39226	1	-2.31086	0.000205779	-4.20065	0.255711	-4.51136	1	1.80733	1	-4.39354	1.10654e-09	-4.33681	0.00157147	-0.558391	1	-3.58068	1
ENSDARG00000026829	cotl1	-4.0084	1.60193e-27	-3.62459	3.5713e-20	-4.093	0.0481833	-3.80791	0.00027381	2.46726	1.5886e-17	1.93691	1.6121e-15	-3.91016	0.0106672	-1.40629	0.77192	-2.39305	0.0915029	-2.39875	3.61911e-06	0.392307	0.504888	-3.0879	1	-0.594285	0.459569	-4.36128	0.201245	-4.64336	1	0.0689838	1	-3.95618	3.30029e-09	-3.21624	0.0150171	1.46063	0.0391589	-4.80053	1
ENSDARG00000046091	si:ch211-283g2.1	-3.0675	0.00670933	-2.7927	0.03247	0.211147	1	-0.667239	1	4.85948	2.80531e-17	0.851772	0.492536	0.0869338	1	0.113902	1	-0.238857	1	-1.89821	0.383857	-0.279592	1	1.94125	1	-1.50255	0.51544	0.547493	1	0.822143	1	1.89255	1	-1.38515	0.478949	-0.174231	1	-0.130371	1	1.75282	1
ENSDARG00000052917	si:ch211-202f3.3	-4.80446	2.90382e-07	-4.52966	6.35081e-06	-0.516169	1	-2.40421	0.535832	3.53463	1.08209e-16	0.568929	0.488352	1.21622	0.550765	-0.0187356	1	1.84491	0.109717	-3.63518	0.0056218	-1.63796	0.140535	1.21393	1	-1.63519	0.21834	-1.18947	1	-0.914823	1	1.75991	1	-3.12212	0.0323455	2.24081	0.0201122	-1.86734	0.640185	0.0158555	1
ENSDARG00000088717	ecrg4b	-5.67429	8.01691e-39	-4.8119	2.4753e-27	-5.16567	0.0130458	-3.31726	0.00242198	2.44836	1.34435e-16	2.2817	3.50846e-21	-3.91013	0.0142406	0.250098	1	-1.81917	0.293272	-2.89525	9.08755e-08	0.706886	0.112893	-4.17284	1	-3.19216	5.35962e-07	-4.15079	0.264353	-5.87706	1	2.01543	1	-4.38021	8.18702e-10	-3.11469	0.0240856	-2.466	0.10589	-4.94639	1
ENSDARG00000052148	ptgs1	-1.91595	9.34877e-07	-2.03601	3.64224e-06	-3.99049	0.182036	-1.68494	0.380211	0.0541905	1	3.33993	3.39058e-41	-1.78579	0.518906	0.339861	1	-3.43875	0.0422021	-0.826262	0.332857	-0.494725	0.62094	-2.26039	1	-1.27659	0.106535	-1.6489	1	-1.37425	1	0.284616	1	-1.98253	0.0112868	-3.37412	0.0503969	-1.51416	0.543767	-2.44881	1
ENSDARG00000014682	tmem26b	-3.94197	8.08218e-11	-2.0468	0.000164023	-2.67638	0.551071	-1.96111	0.381678	-0.535759	0.596052	3.83148	3.86175e-41	-1.79625	0.609587	0.0599633	1	-3.12638	0.155423	-1.95215	0.013176	0.683966	0.245312	0.0580587	1	-2.05071	0.0239804	-1.33569	1	-2.06538	1	0.00936224	1	-3.26834	0.00186752	-3.06176	0.167851	-2.01356	0.448412	-1.1347	1
ENSDARG00000097118	si:dkey-33c14.3	-4.05069	4.12459e-25	-5.54061	6.55917e-31	-4.86251	0.0266483	-4.45943	9.89256e-05	1.78115	7.17647e-08	2.99639	4.60724e-37	-0.101837	1	-0.489728	1	-0.532659	1	-2.88141	2.18319e-07	-1.76538	0.00113026	0.0219288	1	-3.37579	3.1279e-07	-4.52616	0.231497	-5.05928	1	0.806973	1	-4.74042	2.16377e-10	1.28436	0.0755682	-3.25377	0.0262611	-6.12901	1
ENSDARG00000069415	col17a1a	-4.56433	3.36935e-25	-6.43578	1.97022e-28	-3.75438	0.146216	-6.63431	5.93647e-06	1.80199	3.83421e-08	3.06062	1.02954e-36	-3.55615	0.0452326	1.07791	0.389061	-2.19821	0.190762	-3.68661	2.31736e-09	-0.34518	0.846701	-2.43983	1	-2.59722	0.000106001	-2.60914	0.698339	-5.14492	1	1.8873	1	-5.02824	1.84559e-09	-1.37302	0.678713	-2.77089	0.0839398	-4.21425	1
ENSDARG00000053563	ms4a17a.12	-2.75019	1.91526e-11	-1.26782	0.00288504	-1.02794	1	-1.90633	0.255861	-1.01586	0.092469	3.00141	3.85405e-34	-1.32359	0.774782	1.11156	0.397645	-2.06743	0.261019	-2.98379	4.37328e-06	0.978492	0.0179053	-0.475295	1	-0.972631	0.251815	-0.691596	1	-2.5974	1	-0.200561	1	-4.21823	1.91988e-06	-0.876756	1	-1.36946	0.621491	-2.66822	1
ENSDARG00000102299	cxcl8b.1	-3.14274	2.92101e-09	-3.2468	4.71822e-08	-2.02492	1	-4.22931	0.0394602	-1.12693	0.189602	3.69595	1.05291e-33	-0.550496	1	0.446928	0.925042	-2.21053	0.553846	-0.128825	1	-1.19458	0.191346	-0.618111	1	-1.2754	0.285174	-0.299133	1	-3.74129	1	0.802174	1	-4.94722	3.99025e-05	-1.40348	1	0.0409419	1	-2.81061	1
ENSDARG00000077641	thbs3a	-2.68864	4.62337e-10	-0.372206	0.659111	0.16458	1	-0.645213	1	-2.72655	3.40495e-05	3.11141	1.11326e-32	-2.05348	0.484305	1.36239	0.260661	-3.11914	0.0947525	-1.62925	0.0164765	-0.481916	0.692253	-2.5269	1	-3.96635	5.9922e-06	-0.910481	1	-2.64456	1	-0.571248	1	0.115902	0.985129	-3.64093	0.0496719	-3.01066	0.116571	-1.71388	1
ENSDARG00000014024	ms4a17a.4	-2.04368	2.0185e-08	-0.459861	0.433982	-1.89939	0.689405	-2.03585	0.1619	-1.23427	0.0267859	2.85796	1.25958e-32	-2.61104	0.18037	0.970411	0.481645	-3.52344	0.0212388	-4.00875	1.09132e-09	1.10567	0.00385195	-3.3458	1	-0.93636	0.257562	-2.41434	0.740267	-2.8783	1	0.199526	1	-4.34698	1.19709e-07	-1.86725	0.346267	-4.41659	0.00567294	-3.53422	1
ENSDARG00000069293	ahsg2	-3.60907	5.91991e-06	-3.33427	0.000112345	-0.330423	1	-2.21978	0.509409	-1.92188	0.047896	4.36408	2.43239e-32	-1.46561	0.804285	0.16835	1	-1.7914	0.618155	-2.43978	0.0314187	0.886146	0.25131	0.388704	1	-1.4481	0.285648	-1.00505	1	-0.730398	1	1.35098	1	-2.93769	0.0360967	-1.72677	0.787029	-1.68291	0.673905	0.20028	1
ENSDARG00000111840	cxcl18a.1	-4.26405	7.88035e-21	-3.5367	3.91649e-14	-2.64699	0.494621	-4.01207	0.00267008	0.214253	0.758444	2.98269	1.96395e-31	-1.57286	0.691256	2.17966	0.00563023	-1.9924	0.327238	-2.29606	0.000188019	0.780802	0.0822172	-1.13992	1	-1.10857	0.189185	-2.31065	0.867102	-4.84714	1	1.77546	1	-4.46631	1.76336e-07	-3.03237	0.0769381	-2.09163	0.308962	-3.91646	1
ENSDARG00000035632	ccl19a.2	-7.04121	3.95421e-16	-9.35307	3.03745e-16	-3.76257	1	-7.22761	0.0338967	0.346351	0.650727	4.41083	1.15259e-29	-1.65689	1	-0.379828	1	-6.79923	0.165055	-1.72273	0.252789	-1.36745	0.352863	-2.29584	1	-1.65976	0.382108	-4.01186	1	-4.15259	1	-0.413772	1	-4.13375	0.00878898	-6.73461	0.199005	-2.51503	1	-4.80755	1
ENSDARG00000092204	ms4a17a.5	-1.49216	6.72908e-06	-0.49349	0.34067	-1.46057	0.861617	-1.65483	0.28138	-0.242948	0.95517	2.52229	3.5832e-26	-3.69201	0.021671	0.701959	0.662142	-3.12271	0.0231633	-3.26501	5.62576e-09	0.76839	0.0555168	-2.06042	1	-0.153775	1	-0.98571	1	-2.30339	1	0.40275	1	-4.269	4.51789e-09	-2.11065	0.188324	-3.2559	0.0208039	-3.24985	1
ENSDARG00000092283	cxl34b.11	-4.13912	2.65614e-22	-6.50932	1.90036e-28	-4.24342	0.0943541	-3.70433	0.00262549	2.33027	3.40881e-13	2.64732	3.5832e-26	-2.77974	0.156456	0.470953	0.873171	-1.80966	0.35984	-3.68199	3.48033e-09	-0.0926954	1	-2.0978	1	-3.95273	8.16263e-08	-3.90707	0.384484	-5.21836	1	2.2314	1	-3.83532	5.33148e-07	-2.88842	0.0669267	-3.16746	0.0450546	-3.28719	1
ENSDARG00000097746	si:rp71-77l1.1	-5.25966	5.33458e-35	-4.57924	2.2876e-25	-2.54515	0.379983	-4.49641	5.88411e-05	1.48834	9.6737e-06	2.48469	7.16835e-26	0.458281	0.773637	1.09949	0.333124	-1.05215	0.80819	-3.20578	5.47491e-09	0.807663	0.0398876	-0.250915	1	-1.52669	0.0169382	-3.01819	0.508287	-4.33031	1	1.28363	1	-4.36452	1.09499e-09	-0.0161244	1	-2.2765	0.142936	-3.8149	1
ENSDARG00000088116	gstm.3	-6.33949	3.04578e-40	-6.18043	3.58687e-33	-4.4414	0.039471	-4.31851	0.000125552	2.27343	1.11957e-13	2.49819	2.32776e-25	-3.42658	0.0364338	-1.17638	0.921284	-2.68518	0.0597327	-2.11879	7.48527e-05	0.982683	0.00871567	-2.44802	1	-3.00762	2.51058e-06	-5.42775	0.115129	-4.15259	1	0.514037	1	-4.54998	6.58621e-10	-3.33906	0.0156022	-3.40237	0.0151685	-4.22242	1
ENSDARG00000039579	cfd	-2.55591	1.61816e-06	-4.51808	2.37151e-10	-2.84196	0.768113	-2.39262	0.411443	-0.289771	1	3.26578	2.66398e-24	0.314962	1	-0.217367	1	1.47834	0.145768	-3.13428	0.000585466	-3.39055	0.00019834	0.899768	1	-2.07874	0.0514961	-1.50175	1	-3.2329	1	0.432146	1	-3.85137	0.00113919	2.10657	0.00929824	-0.84602	1	-2.30222	1
ENSDARG00000111805	timp4.1	-4.0675	3.46009e-05	-3.7927	0.000486877	-0.788853	1	-1.66724	0.797991	-0.927422	0.479669	4.25859	3.35697e-24	-0.913066	1	1.16281	0.874757	-1.23886	0.951721	-2.89821	0.0353921	0.374084	0.970548	0.941245	1	-0.885168	0.658637	-0.452507	1	-0.177857	1	0.892549	1	-0.336241	1	-0.158111	1	-1.13037	0.867722	0.752821	1
ENSDARG00000079296	gcga	-5.55156	6.07694e-31	-2.2097	1.00411e-07	-2.6666	0.478361	-5.22605	8.03553e-05	-0.689497	0.333295	2.59992	7.75824e-24	-3.33274	0.0921614	2.16637	0.00558643	-7.12068	6.19035e-05	-1.56044	0.0118315	2.02562	5.0112e-09	-3.35508	1	-3.91923	1.25399e-07	-2.63063	0.757567	-6.05968	1	0.0638404	1	-2.60974	0.000416223	-3.73168	0.0193801	-3.1015	0.0665036	-5.12901	1
ENSDARG00000042172	c7a	-0.48103	0.25813	-0.588077	0.263428	-0.909031	1	-0.772592	1	0.350015	0.522819	2.48711	2.94752e-23	-1.49669	0.654576	0.310794	1	-3.24419	0.0428268	-2.7747	9.23989e-06	-0.43688	0.702999	-2.65171	1	-1.98663	0.00473874	0.44214	1	-1.17919	1	0.114941	1	-1.86923	0.012456	-2.43993	0.157046	-2.13171	0.255407	-2.84013	1
ENSDARG00000043587	srd5a2a	-2.72945	1.21862e-05	-4.80864	1.84119e-07	-0.796846	1	-1.67523	0.639907	-0.597178	0.632899	3.27965	4.91216e-23	-1.92901	0.651768	0.121939	1	-1.24685	0.93363	-2.31325	0.0189063	-0.405122	0.885517	0.933252	1	-0.662776	0.739234	-0.4605	1	-1.1938	1	0.884556	1	-3.40109	0.00968693	-0.589268	1	2.7673	5.86561e-05	-0.26312	1
ENSDARG00000088717	ecrg4b	-5.67429	8.01691e-39	-4.8119	2.4753e-27	-5.16567	0.0130458	-3.31726	0.00242198	2.44836	1.34435e-16	2.2817	3.50846e-21	-3.91013	0.0142406	0.250098	1	-1.81917	0.293272	-2.89525	9.08755e-08	0.706886	0.112893	-4.17284	1	-3.19216	5.35962e-07	-4.15079	0.264353	-5.87706	1	2.01543	1	-4.38021	8.18702e-10	-3.11469	0.0240856	-2.466	0.10589	-4.94639	1
ENSDARG00000113572	si:dkey-102c8.3	-5.11419	1.71008e-35	-4.92731	1.02748e-28	-4.92984	0.0152497	-5.07066	6.30734e-06	1.60047	1.11264e-06	2.26275	3.63332e-21	-4.63872	0.00307953	0.133422	1	-3.15412	0.0182027	-2.6286	6.50205e-07	2.05224	3.66817e-11	-3.19975	1	-3.24257	2.57153e-07	-5.17876	0.115947	-6.90457	1	0.824757	1	-4.78705	3.43659e-11	-3.57613	0.00706069	-2.80784	0.0463213	-5.97389	1
ENSDARG00000014465	arhgef25b	-4.80076	1.24296e-25	-3.97401	7.50712e-18	-2.64278	0.38382	-4.1076	0.000879339	1.79986	2.33945e-08	2.36231	4.27777e-21	-4.3549	0.0130941	1.65587	0.0602364	-2.67626	0.0778527	-2.67913	3.27948e-06	1.1291	0.00239944	-1.17645	1	-2.84582	2.46429e-05	-2.0833	0.831568	-3.61969	1	1.56197	1	-3.65189	1.14954e-06	-3.02815	0.0418814	-2.24437	0.177316	-2.68902	1
ENSDARG00000093546	si:ch73-56d11.5	-3.10415	3.85498e-12	-2.36528	3.34427e-07	-1.5097	0.960951	-2.38809	0.137259	-1.54891	0.0119184	2.47009	2.08798e-20	1.87835	0.0105457	0.803395	0.689341	0.498109	0.851512	-1.93486	0.00343887	-0.291115	0.974043	1.45582	1	0.312964	0.727967	-1.43801	1	-2.49014	1	0.395717	1	-3.106	0.000244906	2.06346	0.00111284	-3.44265	0.061428	-2.56107	1
ENSDARG00000025608	casp6l1	-4.06429	4.34975e-12	-5.12102	3.90115e-12	-1.11078	1	-2.40741	0.236094	0.908191	0.0607812	2.68705	2.46645e-20	1.59558	0.0866637	-0.391021	1	1.26979	0.203198	-4.22654	4.45373e-06	-1.77002	0.0174579	1.43632	1	-2.49934	0.00584356	-1.78083	1	-1.50618	1	0.895758	1	-2.70708	0.00582346	2.16876	0.0016663	-0.439418	1	-1.57869	1
ENSDARG00000043798	ms4a17a.1	-1.32114	0.00019383	-0.0870868	1	-1.14875	1	-1.43591	0.482619	0.0628316	1	2.29412	3.10745e-20	-2.54326	0.193591	0.143154	1	-3.19202	0.037491	-4.04091	2.01068e-09	0.6798	0.130883	-1.01192	1	0.00349304	1	-1.40152	1	-1.32056	1	1.12387	1	-4.01535	7.17776e-07	-2.80443	0.0753286	-2.4965	0.138425	-3.20344	1
ENSDARG00000054609	slco2b1	-2.02685	6.81806e-08	-0.601837	0.249755	-0.203891	1	-0.246704	1	0.55687	0.218828	2.32083	6.23677e-20	-1.92901	0.429406	0.983996	0.479995	-2.06102	0.253356	-2.45993	5.36533e-05	0.742737	0.0972832	-0.885445	1	-2.51055	0.000395076	0.200715	1	-2.42071	1	0.533221	1	-4.21184	7.87098e-07	-1.53356	0.575139	-1.4897	0.5555	-2.07613	1
ENSDARG00000039133	lamb4	-4.64889	1.38381e-13	-3.62997	2.06708e-09	-1.37025	1	-3.84072	0.0297436	2.67744	2.89356e-15	2.58544	6.3678e-20	-3.08655	0.204424	0.139056	1	-1.40164	0.669039	-3.06099	0.000151528	-2.07853	0.00415757	-1.23224	1	-1.65094	0.0580552	-1.62243	1	-2.35134	1	2.57337	1	-3.55508	0.000526426	-2.34416	0.301785	-2.3003	0.305181	-1.42066	1
ENSDARG00000010294	fmodb	-5.34052	2.21786e-15	-4.47743	1.51546e-11	-3.06518	0.446793	-3.94357	0.0249841	1.54831	7.18222e-05	2.54143	1.15779e-19	-3.1894	0.175656	1.06487	0.529194	-3.51519	0.0744704	-3.16458	6.7114e-05	1.6746	1.90414e-05	-1.33509	1	-2.44366	0.00452896	-2.72884	0.708882	-2.45419	1	1.96824	1	-4.66148	4.18396e-05	-3.45056	0.0856252	-3.4067	0.0942771	-1.52351	1
ENSDARG00000035309	entpd3	-4.28162	1.5761e-14	-5.33702	2.53775e-14	-3.33592	0.327063	-4.21431	0.0116653	3.13556	5.04968e-24	2.46139	1.94673e-19	-1.45188	0.70227	-0.834422	1	-1.18718	0.781849	-2.84654	0.000102981	-5.47721	2.21134e-08	-1.60582	1	-2.71668	0.00110307	-1.99683	0.936732	-2.72492	1	1.16939	1	-4.93222	8.04832e-06	-1.12255	0.940026	-2.67469	0.184261	-1.79424	1
ENSDARG00000019235	sema3aa	-4.75804	1.59674e-16	-4.15883	1.8215e-12	-1.89691	0.758753	-2.03337	0.258162	1.73655	1.66124e-06	2.40812	4.25282e-19	-3.61104	0.091711	0.858521	0.673288	-1.9294	0.38598	-2.77393	0.000100559	0.751535	0.12714	-1.75673	1	0.60103	0.363326	-2.14801	0.88578	-2.87583	1	0.791945	1	-4.08065	2.90946e-05	-2.86973	0.128249	-3.82834	0.0413412	-1.94515	1
ENSDARG00000052192	s1pr5b	-4.03835	7.7414e-13	-3.76355	4.4213e-10	-3.09466	0.422424	-3.97305	0.0197406	-0.384483	0.771287	2.46986	1.12514e-18	-2.21563	0.408681	1.4048	0.281884	-3.54466	0.0800458	-2.86907	0.000188121	2.53738	8.35265e-14	-1.36456	1	-2.47341	0.00441022	-2.75832	0.721202	-2.48367	1	0.596499	1	-2.6812	0.00369815	-1.47028	0.687262	-0.834915	1	-1.55299	1
ENSDARG00000007825	map2k1	-3.55445	1.86727e-15	-1.94314	5.041e-06	-2.61592	0.435506	-2.26588	0.12193	1.19179	0.00141219	2.24152	2.95522e-18	-3.3266	0.0908358	-0.47411	1	-2.64938	0.11248	0.228245	0.915438	1.31242	0.000486638	-2.47379	1	-2.09057	0.00355373	-2.27957	0.78806	-2.59139	1	0.813028	1	-2.61819	0.000748282	-3.0013	0.0727247	-1.95291	0.322754	-1.07425	1
ENSDARG00000099351	igfbp1a	-2.50626	1.69833e-13	-0.93163	0.0132477	-1.3874	0.917543	-2.25741	0.0575824	-0.734261	0.165302	2.10159	3.80096e-18	-3.17209	0.0496516	1.08593	0.427058	-3.55144	0.00710627	-0.826216	0.182724	1.86228	5.42078e-09	-3.19468	1	-1.03081	0.153826	-1.92059	0.892797	-3.36184	1	-0.132092	1	-1.0264	0.181384	-3.82309	0.00372107	-2.37292	0.118518	-4.29042	1
ENSDARG00000103981	bhlha9	-5.52887	3.17811e-24	-2.86038	3.51188e-10	-2.51423	0.533567	-3.71551	0.00710744	1.20862	0.00163638	2.27169	7.62272e-18	-0.777787	1	1.89592	0.0301083	-1.27546	0.743282	-2.5376	6.27828e-05	1.54596	2.94127e-05	-0.103149	1	-3.74056	2.90932e-06	-4.50369	0.358663	-3.22807	1	1.67507	1	-4.43343	6.69751e-07	-0.959971	1	-3.17865	0.0741471	-2.29739	1
ENSDARG00000069888	cldna	-4.29246	3.95446e-17	-7.02962	2.76139e-21	-3.43996	0.423475	-3.57968	0.0260991	-5.21155	5.41004e-10	2.44178	1.42184e-17	-0.268864	1	1.69615	0.115221	-0.934248	1	-4.32352	4.42524e-08	2.45202	5.10098e-12	0.96678	1	-1.71374	0.045945	-1.68431	1	-1.23889	1	0.365453	1	-6.62292	2.21372e-08	0.860852	0.495147	-5.36814	0.0112268	-3.48495	1
ENSDARG00000063295	myh9a	-5.62832	8.73111e-41	-4.94366	1.19782e-29	-3.35239	0.146216	-4.4722	3.63355e-05	2.18352	4.10245e-13	2.04408	2.92132e-17	-2.06402	0.2969	0.437541	0.873171	-1.52668	0.433902	-2.84457	7.55033e-08	1.32804	0.000153974	-1.3221	1	-1.25596	0.0576721	-5.1336	0.115095	-4.63646	1	0.75935	1	-5.12587	1.80471e-12	-2.11063	0.179261	-0.987141	0.843703	-3.70578	1
ENSDARG00000032575	ywhaz	-1.34931	1.56932e-05	-1.27846	0.000272456	-2.67163	0.314272	-1.84108	0.154094	0.898483	0.0157258	2.01174	3.59283e-17	-1.15718	0.818202	-0.436363	1	-0.520545	1	-1.1241	0.0324922	0.499712	0.320217	-0.842822	1	-0.324192	0.824944	-2.45963	0.661041	-1.47919	1	0.0395157	1	-1.72884	0.00715619	-0.363405	1	-0.268759	1	-2.68423	1
ENSDARG00000003113	ada	-3.80721	3.31043e-13	-2.62277	2.06061e-07	-0.753697	1	-2.64027	0.105013	1.23541	0.00214949	2.31012	5.13446e-17	-1.14368	0.899532	-0.102984	1	-0.783177	1	-2.86306	8.38547e-05	0.906045	0.0528437	-1.62218	1	-1.12062	0.217429	-1.00778	1	-2.74129	1	1.15284	1	-2.61576	0.00300375	-0.250852	1	1.61674	0.0330951	-1.81061	1
ENSDARG00000101170	rab42b	-4.22504	1.9543e-20	-6.07673	8.90581e-23	-2.06959	0.610388	-2.72448	0.0364405	2.74929	7.69396e-21	2.11616	5.33319e-17	-2.78096	0.146044	0.4515	0.916464	-2.2961	0.163339	-3.95546	4.60558e-09	0.228913	0.785027	-1.92885	1	-2.35721	0.000615749	-2.73654	0.645184	-4.04904	1	1.96038	1	-3.66589	3.94719e-06	-2.7191	0.0875487	-1.28791	0.658881	-1.53121	1
ENSDARG00000086391	cald1b	-2.08871	1.789e-07	0.0422998	1	-0.544928	1	-1.31494	0.670281	-3.44013	5.02094e-07	2.2295	7.83161e-17	-4.387	0.0364469	1.63459	0.10033	-3.71134	0.0334126	-2.17748	0.000788181	1.80846	4.32249e-07	-0.944835	1	-4.97504	1.51233e-07	0.563613	1	-2.65034	1	-0.577048	1	-3.53137	3.93005e-05	-3.64672	0.0400337	-2.59997	0.175506	-2.72111	1
ENSDARG00000000212	krt97	-5.08204	3.10921e-38	-3.65978	1.40459e-20	-4.26492	0.0345208	-4.36267	3.63833e-05	1.34879	6.89666e-05	1.99305	1.48639e-16	-0.00441367	1	-0.0663033	1	1.11605	0.192878	-3.02243	9.79058e-09	1.80623	1.39757e-08	-0.823736	1	-2.67559	9.80208e-06	-4.44358	0.185596	-5.1023	1	0.168875	1	-5.6181	9.5527e-15	0.410509	1	-3.44546	0.00962861	-7.04654	1
ENSDARG00000079543	dpys	-3.80446	0.00023427	-3.52966	0.00157303	-0.525819	1	-1.40421	0.882536	1.49167	0.0309389	3.6371	2.09817e-16	-0.650032	1	-0.623063	1	-0.975822	1	-0.234178	1	-1.64774	0.247685	1.20428	1	-0.180624	1	-0.189473	1	0.0851772	1	1.15558	1	-2.12212	0.208642	0.108169	1	-0.867337	1	1.01586	1
ENSDARG00000073870	gdpd2	-5.18112	9.44289e-26	-5.32321	3.87011e-22	-2.58333	0.419073	-5.78733	6.55677e-05	0.276735	0.637046	2.0608	2.09817e-16	-2.22026	0.288359	0.980945	0.470329	-1.53956	0.467012	-2.47432	2.22917e-05	2.64386	2.3318e-19	-0.365952	1	-0.54004	0.655887	-2.98579	0.560925	-4.29795	1	-0.0502266	1	-4.17962	2.426e-07	-1.47494	0.566268	-3.66366	0.017543	-3.36727	1
ENSDARG00000027867	paplna	-4.13406	1.49774e-11	-4.27812	5.44552e-10	-1.27428	1	-2.74144	0.150491	0.854018	0.0876634	2.43829	2.26377e-16	-1.39849	0.79574	2.97612	2.70449e-05	-3.31686	0.125304	-2.1459	0.00679523	1.19849	0.0108498	-1.13676	1	-2.98798	0.00201882	-2.53051	0.831568	-2.25586	1	2.17105	1	-3.45935	0.00128047	-1.65966	0.657641	-2.20457	0.381789	-1.32518	1
ENSDARG00000019924	cmpk	-0.46264	0.202151	-0.105949	1	-2.13674	0.512633	-1.76071	0.19872	-1.61838	0.00110357	1.97745	4.25392e-16	-1.43118	0.623589	-0.829417	1	-1.78061	0.284993	-0.515784	0.644893	0.250392	0.695697	-1.9551	1	-0.227439	1	-1.75958	0.935118	-1.3322	1	-2.58948	1	-0.987784	0.190744	-0.28852	1	-0.105849	1	-1.55748	1
ENSDARG00000035918	bzw2	-1.98863	6.57671e-07	-0.821214	0.0925305	-1.22379	1	-0.493301	1	-2.28189	0.000248673	2.15905	4.68049e-16	-2.94085	0.169698	0.516273	0.922683	-3.26664	0.0595998	-0.565971	0.655215	0.807386	0.0765466	-1.08654	1	1.30351	0.00291743	-2.48029	0.751882	-1.61871	1	-2.1372	1	-1.5818	0.0499956	-4.20398	0.0203253	-2.15422	0.274678	1.92676	0.578102
ENSDARG00000068409	vgll4l	-4.80806	4.17519e-21	-4.07023	2.87429e-15	-2.95044	0.377431	-1.70136	0.373491	-0.267756	0.95517	2.12603	7.27638e-16	-0.839066	1	2.29688	0.00214935	-1.8083	0.390765	-2.3776	0.000154498	2.13902	1.08691e-10	-0.216757	1	-0.882297	0.339789	-3.20025	0.584285	-2.33945	1	1.06729	1	-2.53595	0.00115097	-0.310519	1	-2.87573	0.106534	-2.99612	1
ENSDARG00000095695	ms4a17a.10	-2.3216	5.91157e-06	-0.395563	0.69253	-1.67204	0.939033	-0.721178	1	0.120837	1	2.4525	1.39009e-15	-2.80059	0.338718	1.38488	0.366675	-1.53273	0.699343	-3.19208	0.000361751	-0.26426	1	-0.94628	1	-0.231575	1	-2.34003	0.91856	-2.06538	1	1.34439	1	-4.27268	0.000395098	-2.05742	0.474238	1.9668	0.0119554	-1.1347	1
ENSDARG00000026829	cotl1	-4.0084	1.60193e-27	-3.62459	3.5713e-20	-4.093	0.0481833	-3.80791	0.00027381	2.46726	1.5886e-17	1.93691	1.6121e-15	-3.91016	0.0106672	-1.40629	0.77192	-2.39305	0.0915029	-2.39875	3.61911e-06	0.392307	0.504888	-3.0879	1	-0.594285	0.459569	-4.36128	0.201245	-4.64336	1	0.0689838	1	-3.95618	3.30029e-09	-3.21624	0.0150171	1.46063	0.0391589	-4.80053	1
ENSDARG00000117818	CR926130.2	-5.42962	2.97119e-29	-5.05484	4.87431e-23	-4.96367	0.0494709	-4.84117	0.000201679	-3.68281	2.34109e-09	-3.50933	2.37046e-16	5.72705	2.40095e-58	-1.96678	0.597499	1.50263	0.0334939	-4.16036	1.81541e-10	-4.64153	6.22913e-12	5.0817	2.71163e-12	-2.85843	4.01171e-05	-3.04058	0.61423	-4.35267	1	-2.69686	1	-4.38693	5.12154e-08	3.13438	3.56225e-11	-2.4925	0.158434	-2.09873	1
ENSDARG00000117474	CABZ01048956.1	-5.69083	6.139e-32	-5.41603	1.10764e-25	-2.25961	0.617654	-5.46454	4.1462e-05	-2.85051	9.05477e-07	-2.07357	1.06996e-07	5.62891	1.5653e-53	-1.14768	1	0.86279	0.384011	-3.98872	3.84294e-10	-3.91315	5.6254e-10	5.02262	6.10462e-12	-1.90186	0.00653017	-3.92759	0.418773	-3.65294	1	-3.32008	1	-3.6534	1.50364e-06	3.14241	7.03445e-11	-3.46622	0.0316295	-5.04534	1
ENSDARG00000043093	mpeg1.2	-4.87942	1.46761e-24	-4.13162	1.70786e-17	-1.71696	0.82178	-4.60165	0.000549331	-3.02293	4.59232e-07	-1.51134	0.000112094	5.35639	4.68583e-48	0.241755	1	1.99811	0.00105843	-3.60252	2.08437e-08	-2.62458	1.10429e-05	4.59113	7.84627e-09	-3.10662	1.56687e-05	-3.38692	0.521504	-2.69653	1	-1.3035	1	-4.31746	1.86308e-07	3.01321	4.46624e-10	-1.24479	0.724539	-2.76725	1
ENSDARG00000117707	CABZ01072532.1	-7.06348	5.76538e-19	-5.1997	1.96342e-13	-2.78283	0.62824	-4.66323	0.0137568	-3.64233	7.79482e-06	-3.1325	6.2602e-09	5.7435	1.60802e-41	-0.402419	1	0.62781	0.751128	-3.56421	1.83903e-05	-3.10667	9.21213e-05	5.4852	2.71163e-12	-2.01887	0.0271504	-2.44648	0.961131	-2.17183	1	-1.10143	1	-5.38114	9.01284e-06	2.84868	2.0992e-06	-2.53737	0.319108	-2.24317	1
ENSDARG00000102435	plekhf1	-5.10919	4.04596e-37	-5.65444	2.28545e-35	-3.6528	0.104762	-5.03707	4.51066e-06	-2.30506	5.58024e-06	-1.70712	5.28323e-07	4.92453	2.3281e-40	-0.438436	1	3.40067	6.4942e-16	-4.53214	4.07906e-15	-3.58738	5.16204e-11	3.99183	5.00612e-06	-1.58879	0.0120697	-4.02185	0.279175	-4.18051	1	-1.42983	1	-3.88489	8.8638e-09	3.06085	1.3183e-11	-2.33005	0.131486	-4.57236	1
ENSDARG00000004748	zgc:100868	-5.38489	2.92665e-35	-5.44399	4.74025e-30	-3.87632	0.0958056	-5.49242	4.84731e-06	-2.53308	1.64428e-06	-1.90661	1.23555e-07	4.9268	2.08883e-39	-1.89712	0.561617	3.14092	2.04865e-12	-3.77724	6.78761e-11	-4.1647	1.82366e-12	3.93292	8.10655e-06	-2.42123	0.000130736	-4.05511	0.298398	-4.00304	1	-2.71005	1	-3.98379	2.11354e-08	3.6439	2.01819e-18	-3.53863	0.0127781	-4.65808	1
ENSDARG00000117216	LO017718.1	-5.47651	8.62099e-14	-5.20171	2.94421e-11	-3.20088	0.561288	-4.07927	0.0508265	-3.3793	9.98484e-05	-2.43257	1.08804e-05	5.74729	9.68617e-38	-0.472586	1	1.06713	0.402653	-5.31024	1.65045e-06	-3.75117	5.33116e-05	4.45328	2.31143e-05	-1.89334	0.0591047	-2.86454	0.881243	-2.58989	1	-1.51948	1	-2.19708	0.0366779	3.5676	1.03288e-10	-3.5424	0.178554	-1.65921	1
ENSDARG00000076839	ftr86	-4.95935	2.17679e-31	-5.38831	6.486e-29	-3.38711	0.182036	-4.85134	4.08483e-05	-2.21644	2.6152e-05	-1.28857	0.000477838	4.85027	4.3523e-37	-1.977	0.534293	3.31092	3.09171e-14	-3.71747	1.95594e-10	-3.2452	9.35958e-09	3.0058	0.0113241	-2.8949	8.08859e-06	-5.63793	0.115129	-4.36284	1	-1.83146	1	-3.39314	1.11556e-06	3.64076	3.75455e-18	-3.31271	0.0229184	-4.43261	1
ENSDARG00000086254	hhla2b.2	-4.75804	2.46344e-15	-5.4882	3.77595e-14	-3.48682	0.377244	-4.36521	0.0116791	-3.34246	1.31281e-05	-1.90464	5.26932e-05	5.22686	2.62353e-35	-1.25223	0.972782	2.20237	0.000862237	-4.00627	2.39104e-06	-4.0382	1.89255e-06	4.64537	1.55655e-07	-2.60316	0.00282573	-3.15048	0.670814	-1.87336	1	-0.215511	1	-3.49321	0.000384386	3.67621	2.32187e-14	-3.82834	0.0673608	-1.94515	1
ENSDARG00000104642	si:dkey-31i7.2	-5.23742	3.13029e-13	-4.37409	8.68566e-10	-1.95878	0.851517	-3.84072	0.0535694	-4.14626	1.21723e-05	-2.28941	2.12916e-05	5.48659	3.40597e-35	-1.46749	0.92136	2.66389	3.4249e-05	-3.47961	0.000117995	-3.51154	8.87522e-05	3.49953	0.0113474	-3.08395	0.00234954	-1.0339	1	-1.34778	1	-1.28093	1	-4.55863	0.000224332	3.68019	1.77361e-12	-2.3003	0.410653	-1.42066	1
ENSDARG00000078254	ftr14l	-5.08344	1.52004e-17	-5.22566	4.39704e-15	-2.22181	0.699147	-3.68714	0.0215665	-2.27389	0.000643725	-2.42446	2.44346e-07	5.158	4.38097e-35	-1.90204	0.69351	2.38151	0.000107223	-4.33117	2.46244e-07	-2.76622	0.000104877	5.18099	7.24115e-12	-3.51849	8.27541e-05	-1.46845	1	-1.61082	1	-0.123393	1	-3.40109	0.000254983	3.19891	4.67234e-10	-4.15225	0.0399286	-2.26905	1
ENSDARG00000076230	atp10b	-4.6173	2.72659e-14	-5.34797	2.40363e-13	-1.75643	0.878276	-3.22251	0.066756	-2.18769	0.00189216	-2.23045	5.91444e-06	5.20172	5.98149e-34	-1.85368	0.73428	2.94083	1.28994e-07	-3.44802	2.52442e-05	-3.15528	6.8688e-05	3.56346	0.00395652	-2.72769	0.00239043	-3.0105	0.704231	-2.73585	1	-0.662722	1	-3.94042	0.000179938	3.66299	7.5074e-14	-2.09795	0.405259	-1.80517	1
ENSDARG00000101040	ccl20a.3	-5.07606	3.12713e-24	-4.35784	1.86155e-17	-4.02605	0.195083	-6.49054	5.13536e-05	-6.21353	8.83654e-14	-1.50872	0.000279032	4.95694	3.30308e-33	-0.519515	1	2.28582	0.000138964	-3.31782	4.78836e-07	-2.98375	3.43658e-06	2.48532	0.166069	-0.148681	1	-4.27524	0.424573	-5.00115	1	-2.93018	1	-4.20448	9.18719e-07	3.86763	3.89559e-18	0.572773	0.670101	-4.07048	1
ENSDARG00000104284	CABZ01049361.1	-6.63093	1.99838e-17	-5.35341	3.94093e-13	-3.35228	0.429396	-4.23067	0.0203531	-3.94936	3.19457e-06	-1.22312	0.0141229	5.14795	3.49518e-32	-0.850941	1	1.81411	0.0182867	-2.44253	0.00146376	-2.00676	0.00617848	4.3993	4.98536e-06	0.0206339	1	-3.01594	0.752781	-2.74129	1	-1.67088	1	-4.94858	2.62569e-05	3.4073	4.72856e-11	-2.69109	0.236565	-1.81061	1
ENSDARG00000006588	zgc:111983	-5.00212	2.17072e-34	-5.37986	1.57151e-31	-3.14374	0.2209	-4.93048	1.26797e-05	-2.70634	2.53025e-07	-2.5752	2.03161e-12	4.56846	1.77153e-31	-3.14767	0.151354	3.20802	2.68461e-13	-4.91123	5.86358e-16	-4.94316	3.29215e-16	2.9463	0.0133017	-2.63396	2.54373e-05	-4.25684	0.252453	-3.98219	1	-3.04939	1	-4.39817	6.14928e-10	4.44205	3.2761e-33	-4.14537	0.00254886	-4.18964	1
ENSDARG00000043243	prkchb	-3.36789	7.0588e-12	-3.88151	1.55966e-11	-2.10864	0.717599	-3.57413	0.0279787	-2.15908	0.00121822	-2.30796	9.21131e-07	4.95107	4.98221e-31	-0.974907	1	2.54763	1.53199e-05	-4.218	4.80017e-07	-2.82415	9.23361e-05	3.84583	0.000319019	-2.39656	0.00390742	-3.36153	0.61423	-3.08688	1	-2.01648	1	-0.789217	0.510289	3.75248	1.06526e-15	-2.03298	0.39836	-2.15621	1
ENSDARG00000040628	zgc:110333	-5.42813	3.67276e-32	-5.54182	1.19813e-27	-3.24025	0.221861	-5.1201	3.92175e-05	-1.54249	0.0034927	-2.43635	1.04925e-10	4.54686	1.58883e-30	-1.00379	1	3.98011	4.35887e-24	-4.44015	2.18987e-12	-3.7907	2.30815e-10	3.89617	1.6092e-05	-2.62025	5.9237e-05	-3.90537	0.34337	-4.04612	1	-0.972417	1	-4.13427	3.11678e-08	3.24524	3.09054e-13	-3.77478	0.0101662	-2.70004	1
ENSDARG00000117485	FO681323.1	-4.12604	5.01151e-17	-6.32321	8.38593e-20	-3.31937	0.317228	-5.19914	0.00113393	-1.71685	0.00481129	-2.76662	8.10081e-10	4.77796	3.70369e-30	-1.82609	0.686941	3.30098	4.04421e-12	-3.61442	4.369e-07	-3.64635	3.14752e-07	3.90275	8.86544e-05	-2.8534	0.000245357	-2.39667	0.837802	-3.70976	1	-1.05162	1	-3.58957	3.62669e-05	3.77299	2.97244e-17	-2.07036	0.33527	-2.77908	1
ENSDARG00000092551	si:dkey-56e3.2	-4.34949	3.19585e-15	-4.56388	2.54799e-13	-2.88759	0.521447	-2.76223	0.113201	-0.840074	0.267439	-2.64065	5.48445e-08	4.9689	6.32872e-30	-1.65728	0.840604	3.03815	1.84344e-08	-3.9932	1.13369e-06	-4.44204	2.09707e-07	4.1934	2.58164e-05	-2.12491	0.0124769	-1.96441	1	-0.949038	1	0.121367	1	-3.48014	0.00026932	3.31061	1.45869e-10	-2.22536	0.370255	-2.34778	1
ENSDARG00000111240	dhrs13a.2	-5.97878	1.007e-37	-5.46876	2.94921e-29	-3.61968	0.132406	-4.66824	6.24658e-05	-1.78327	0.000578259	-1.72946	1.65039e-06	4.47286	2.06095e-29	-1.48625	0.758558	3.65601	4.08964e-19	-4.99057	5.39559e-15	-4.28303	1.22074e-12	3.61446	0.000180935	-2.35867	0.000200535	-3.45351	0.425433	-3.17886	1	-1.40676	1	-4.92597	1.36895e-10	3.75391	4.09166e-20	-4.8102	0.000831067	-4.24968	1
ENSDARG00000031929	stard14	-5.14562	1.35573e-35	-5.48225	3.15958e-32	-3.41037	0.150288	-4.87459	1.38533e-05	-1.79188	0.000402055	-1.4973	2.31207e-05	4.42091	6.28274e-29	-0.664799	1	3.27733	2.51646e-14	-3.81874	1.43032e-11	-2.04695	8.96865e-05	3.72088	5.57036e-05	-0.570331	0.6064	-4.2979	0.231497	-4.38607	1	-1.31306	1	-4.18755	2.13274e-09	3.61536	1.98567e-18	-3.28523	0.018086	-5.26337	1
ENSDARG00000102146	si:ch211-69b7.6	-4.54948	5.36614e-20	-3.58971	3.10228e-13	-1.78885	0.804143	-3.8942	0.00527341	-1.24765	0.0385842	-1.99601	1.39928e-06	4.65835	6.44706e-29	-1.36809	0.895766	3.4617	2.51646e-14	-3.3802	5.87072e-07	-3.1468	1.83087e-06	3.29294	0.0056156	-1.37644	0.0762865	-3.26558	0.584284	-3.99207	1	-2.92166	1	-4.19594	2.06499e-06	3.53938	6.85192e-15	-3.35734	0.0536287	-2.06025	1
ENSDARG00000116445	CABZ01046954.1	-5.55435	2.47493e-21	-7.28384	1.1728e-20	-4.27999	0.180811	-5.15838	0.00135639	-0.721946	0.328609	-2.51253	1.69487e-08	4.73212	6.44706e-29	-2.37296	0.498576	4.05157	2.79276e-21	-4.80154	3.99335e-09	-3.60535	5.37393e-07	3.22515	0.0104275	-2.98368	0.000172858	-3.94365	0.476744	-3.669	1	-1.59717	1	-3.87201	1.81054e-05	3.14596	2.90328e-10	-1.80558	0.452965	-2.73832	1
ENSDARG00000042829	si:dkey-30j22.1	-4.21045	5.08337e-15	-4.61916	9.50444e-14	-0.606249	1	-2.81744	0.102475	-3.11929	1.58374e-05	-1.85012	5.70853e-05	4.88669	7.65954e-29	0.238973	1	0.999385	0.359042	-4.04841	6.74558e-07	-3.75661	1.83854e-06	5.26317	6.10462e-12	0.688979	0.274433	-1.60271	1	-3.33346	1	0.0660848	1	-2.35637	0.00799918	2.94553	8.88365e-08	-2.28057	0.345673	-2.40278	1
ENSDARG00000070950	styk1a	-5.09659	9.60713e-16	-3.81391	1.69671e-10	-1.81795	0.849847	-4.28652	0.0141833	-2.40467	0.000648773	-1.24168	0.0101953	4.87782	1.0288e-28	-1.49753	0.894896	2.84824	3.81183e-07	-3.9273	3.46836e-06	-1.50975	0.0372695	3.58621	0.00293775	-3.11399	0.000615749	-3.07179	0.68129	-2.79714	1	-0.724123	1	-3.41424	0.000542331	3.75342	3.61161e-15	-2.74704	0.194069	-1.86646	1
ENSDARG00000103755	si:dkeyp-4c4.1	-3.21372	3.97767e-07	-5.28384	8.91927e-09	-1.27428	1	-1.14117	0.932983	-2.45026	0.0064052	-1.47235	0.0156526	5.35112	2.70216e-28	1.14037	0.599608	1.62441	0.113975	-3.38364	0.00109508	-2.40407	0.0110332	4.58639	1.8247e-05	-1.64877	0.149157	-1.94365	1	-0.0725851	1	-0.598592	1	-3.87629	0.00321379	3.06281	2.10411e-06	-2.62151	0.381789	-0.738319	1
ENSDARG00000043128	cldne	-5.99967	4.95009e-45	-5.86276	7.23198e-37	-3.82013	0.0801322	-4.86866	8.00925e-06	-1.91275	0.000138781	-1.6095	2.14364e-06	4.36514	4.55687e-28	-1.32932	0.827569	3.75013	4.6475e-21	-4.77508	3.23915e-16	-2.16676	2.88997e-05	3.63423	0.000183819	-2.24371	0.000236182	-4.74796	0.157867	-3.67916	1	-1.44947	1	-5.03116	2.35303e-12	3.62746	1.01834e-18	-3.74595	0.00520965	-5.86521	1
ENSDARG00000076320	ano9a	-4.18149	7.8106e-13	-4.64957	1.00562e-11	-3.23658	0.433568	-3.11202	0.0902906	-2.59896	0.000395477	-2.46933	1.27895e-06	4.87302	8.44111e-28	-0.313108	1	2.07654	0.00329158	-3.01221	0.000159464	-0.602036	0.595906	2.53828	0.257332	0.0948741	1	-1.30938	1	-1.62264	1	-0.552236	1	-2.23315	0.0185551	3.55512	1.21838e-12	1.36459	0.151046	-1.69491	1
ENSDARG00000028096	cldn23a	-5.87993	7.93172e-32	-6.45516	1.27317e-28	-4.18929	0.0918216	-6.65365	5.26451e-06	-1.841	0.000659297	-3.09515	2.4063e-14	4.43687	1.41867e-27	-2.54602	0.347632	4.07082	5.70162e-25	-4.1781	6.99035e-11	-4.45206	9.82346e-12	3.57404	0.0003681	-2.51952	0.000164645	-3.11497	0.547265	-4.16376	1	-2.50789	1	-5.78559	9.92637e-11	3.6796	2.52524e-18	-3.11324	0.0444352	-3.23308	1
ENSDARG00000103973	CABZ01051602.1	-4.7203	2.43067e-14	-4.86309	2.5388e-12	-3.44929	0.423475	-4.32767	0.0178206	-4.04672	2.49565e-06	-4.29856	4.52601e-12	4.91961	1.75148e-27	-1.95649	0.744284	3.10616	1.84344e-08	-4.55611	1.08537e-06	-5.59057	9.95079e-08	2.98684	0.070727	-3.57294	0.000256045	-3.11294	0.756334	-2.83829	1	-1.76788	1	-5.04558	2.32123e-05	4.48535	1.15092e-23	-3.7908	0.094452	-1.90761	1
ENSDARG00000008170	dbnla	-4.16407	1.29281e-18	-5.60005	4.25118e-20	-1.59162	0.871	-3.89078	0.00507549	-2.96484	2.39051e-06	-1.09958	0.00954539	4.53577	3.45635e-27	-0.14797	1	2.83298	2.27167e-08	-4.11831	9.99949e-09	-3.14335	1.39475e-06	4.25809	1.72168e-06	0.177047	0.908503	-1.93679	0.95447	-2.9875	1	-1.33099	1	-3.86943	5.11569e-06	3.38238	2.41067e-13	-2.93773	0.097239	-3.05796	1
ENSDARG00000039381	ch25hl1.1	-4.72708	7.56818e-18	-5.04063	7.67289e-16	-2.4535	0.583173	-3.91854	0.0104127	-1.08527	0.0975448	-1.83417	2.86909e-05	4.59889	5.57489e-26	-1.54568	0.817694	3.82716	9.49065e-18	-4.56286	2.83562e-08	-4.59479	2.42982e-08	4.44252	6.73928e-07	-3.75048	1.7728e-05	-2.70381	0.737721	-1.10217	1	-1.35875	1	-4.63645	3.73021e-06	2.96933	1.40976e-08	-4.38335	0.0246023	-2.50016	1
ENSDARG00000093304	si:dkey-221j11.3	-6.63364	6.54226e-29	-5.35613	3.25746e-21	-2.93905	0.355276	-4.81924	0.000503022	-2.05571	0.000316695	-2.13729	9.11202e-08	4.39224	1.77384e-25	-1.70894	0.692669	3.19949	4.19399e-12	-5.04841	2.32848e-11	-2.25115	0.000149777	3.14485	0.0087864	-2.7359	0.000127706	-4.60541	0.29845	-3.32986	1	-3.26036	1	-3.94858	1.43017e-06	4.42968	7.60599e-30	-4.28237	0.00985626	-2.39918	1
ENSDARG00000006202	erbb3a	-4.70149	7.7056e-13	-5.01509	2.21518e-11	-2.01125	0.800714	-3.89306	0.040219	-1.84905	0.0120927	-1.46752	0.00430438	4.82356	2.41702e-25	0.241183	1	2.54465	7.56838e-05	-5.12404	1.19914e-06	-1.41381	0.0751565	4.47117	4.44544e-06	-0.339823	1	-2.67833	0.836087	-1.40025	1	-1.33327	1	-4.61097	0.00012958	3.30906	1.04064e-09	-3.35619	0.152351	-0.469571	1
ENSDARG00000019130	plk2b	-2.93562	3.85498e-12	-2.00744	4.74731e-06	-0.358297	1	-3.83954	0.00692914	-1.36712	0.0229985	-1.6533	6.287e-05	4.46734	3.27372e-25	-0.627864	1	3.06056	4.54036e-10	-1.71621	0.00734003	-2.27359	0.000280827	3.48016	0.00205351	-2.33863	0.00167814	-0.879517	1	-3.93749	1	-1.27975	1	-1.87539	0.0186352	3.18852	4.98265e-11	-0.966445	0.933084	-1.41948	1
ENSDARG00000077982	elf3	-4.9311	3.44814e-34	-4.71178	2.65094e-27	-3.81128	0.0878072	-5.27528	3.43601e-06	-1.48979	0.00338921	-1.04788	0.00302505	4.19132	1.30445e-24	0.12138	1	3.28817	1.91727e-14	-3.9147	4.98991e-12	-1.25064	0.0219394	3.10472	0.00548682	0.520651	0.397189	-4.06055	0.279116	-3.37042	1	-0.711545	1	-4.76905	3.90288e-11	3.2733	6.58437e-14	-2.8279	0.0486788	-3.85588	1
ENSDARG00000105625	si:cabz01007812.1	-5.10702	1.90335e-08	-4.83223	8.19679e-07	-1.82838	0.973047	-2.70677	0.352818	-3.00804	0.0039213	-1.95411	0.00400907	5.32997	2.19434e-24	0.427837	1	2.27899	0.0107719	-2.92992	0.00834217	-1.61621	0.11762	3.92214	0.00816371	-2.53426	0.0461108	-1.49204	1	-1.21739	1	-0.14698	1	-2.41686	0.0644784	3.75327	6.88279e-10	-1.16208	0.990239	-0.286707	1
ENSDARG00000068182	crb3b	-4.09397	2.86612e-13	-6.41719	4.58842e-15	-3.41334	0.374062	-3.28913	0.0546455	-1.98698	0.00370629	-1.77061	0.000192601	4.62139	2.26568e-24	-0.492277	1	2.76267	1.40868e-06	-3.93253	3.80945e-06	-1.5151	0.0347385	3.66422	0.00188896	0.88728	0.11758	-2.0744	0.987613	-2.80235	1	-1.73194	1	-4.00704	0.000118359	3.47161	3.66927e-12	-3.75486	0.0716815	-1.87167	1
ENSDARG00000090526	zgc:158404	-4.97937	1.60009e-13	-3.47077	2.61598e-08	-1.70072	0.99165	-4.16974	0.0375561	-4.476	3.06595e-06	-2.42966	7.01227e-06	4.87036	3.63522e-24	-1.79797	0.833068	2.42292	0.000461895	-3.81008	3.16959e-05	-5.43264	6.60449e-07	3.37819	0.0206943	-1.16045	0.316775	-2.95501	0.85539	-2.68036	1	-1.60995	1	-4.88765	8.73538e-05	4.46347	3.90056e-21	-2.63004	0.340448	-0.746848	1
ENSDARG00000103650	si:ch73-329n5.1	-4.95068	8.49414e-08	-4.67588	3.14347e-06	-1.67204	1	-2.55043	0.436489	-1.5024	0.137842	-2.4963	0.000756434	5.38846	7.05572e-24	-0.166834	1	2.60663	0.00178799	-3.7814	0.00325681	-2.80461	0.0124558	3.29924	0.139179	-2.37702	0.0679644	-1.33569	1	-1.06104	1	0.00936224	1	-2.25962	0.0942756	3.92232	1.21409e-10	-2.01356	0.684429	-0.130365	1
ENSDARG00000045947	hrc	-5.43673	1.2372e-28	-5.90138	1.14145e-25	-2.01996	0.656213	-3.35964	0.00624959	-2.65378	2.87831e-06	-1.97572	2.14271e-07	4.23516	7.87929e-24	-1.1781	0.94547	3.17448	2.28971e-12	-5.00689	1.31316e-12	-4.16125	1.50509e-10	3.87734	2.71667e-05	-2.13498	0.00146487	-3.56304	0.442675	-3.28839	1	-1.21613	1	-5.08003	3.12021e-09	4.24377	1.80556e-27	-2.4996	0.135804	1.6704	0.73206
ENSDARG00000068503	gbgt1l4	-4.73046	2.75185e-18	-5.46072	4.89141e-17	-4.04519	0.203774	-3.33526	0.0243617	-2.20729	0.000472184	-1.9967	4.42764e-06	4.42516	8.4149e-24	-2.1374	0.574824	3.62073	1.45669e-15	-4.56623	1.92936e-08	-3.36903	2.23741e-06	2.82882	0.0637715	0.49105	0.470032	-2.70717	0.731619	-2.43252	1	-1.36211	1	-5.64149	3.01795e-07	3.67625	7.12861e-16	-3.38503	0.070019	-2.50352	1
ENSDARG00000102440	CABZ01070852.1	-4.57	1.82547e-09	-5.30084	9.98957e-09	-0.700723	1	-3.17539	0.196531	-2.13983	0.014281	-1.49035	0.0149334	5.0451	1.28097e-23	-0.0495966	1	1.76267	0.0690445	-2.06171	0.0336169	-2.09364	0.02388	5.07722	1.05848e-07	-1.39728	0.247464	-0.955007	1	-1.686	1	0.390048	1	-2.29702	0.0501781	3.19523	3.8152e-07	-1.63287	0.722821	-0.755326	1
ENSDARG00000077488	si:ch73-289h5.4	-4.26913	5.91533e-08	-2.98032	6.07841e-05	-0.398538	1	-1.27692	0.913654	-2.58602	0.00728305	-1.27835	0.0578857	5.17582	2.05767e-23	0.954704	0.845105	1.21591	0.399031	-1.48673	0.175859	-1.08934	0.301818	4.11117	0.0021957	-3.71114	0.00619984	-0.654141	1	-1.38644	1	0.690915	1	-3.59374	0.00880083	3.36885	1.39972e-07	-0.317998	1	-0.455766	1
ENSDARG00000075017	myzap	-5.03273	4.65297e-22	-4.56411	3.56907e-17	-2.24186	0.603913	-3.44334	0.011519	-1.6737	0.0039624	-1.79786	9.61997e-06	4.29421	3.23771e-23	-1.48641	0.805535	3.21331	6.60028e-12	-0.443964	0.844652	-3.70156	6.41397e-08	3.23711	0.00655135	0.660946	0.236897	-2.64482	0.711498	-2.9563	1	-2.88706	1	-3.83816	5.68905e-06	3.32199	8.54434e-13	-1.43883	0.611464	-1.43949	1
ENSDARG00000042055	fam129aa	-4.24098	7.06928e-12	-5.9768	1.9931e-12	-1.96943	0.842306	-3.85134	0.0468761	-2.33176	0.00208474	-2.30038	1.16678e-05	4.66244	4.77121e-23	-3.0702	0.418817	3.36055	2.21837e-10	-3.49028	8.21208e-05	-5.11425	1.31756e-06	3.29262	0.0228579	-1.66175	0.0794195	-1.63308	1	-1.35843	1	-1.29156	1	-4.56925	0.000129844	4.16165	9.85414e-19	-3.31447	0.161868	-1.43128	1
ENSDARG00000056836	si:ch211-125o16.4	-7.09724	2.82259e-33	-5.82048	7.64649e-25	-2.81664	0.376164	-5.2826	0.000101026	-2.00737	0.000285761	-2.52143	2.12729e-10	4.20245	5.14982e-23	-1.68624	0.69059	3.81753	2.31674e-20	-4.33907	1.01214e-10	-3.36508	4.44332e-08	3.66518	0.000211311	-2.1926	0.0012323	-3.48225	0.467303	-4.79387	1	-2.1372	1	-3.99658	4.07938e-07	4.04068	1.61102e-23	-3.74443	0.0165816	-3.8632	1
ENSDARG00000019808	evpla	-5.40801	1.31451e-29	-5.13321	7.83961e-24	-2.25542	0.553282	-3.78799	0.00174648	-2.07105	0.000137656	-1.23693	0.00120682	4.1712	5.17761e-23	-1.04875	1	2.83505	3.50392e-09	-3.91521	4.37185e-10	-1.8988	0.000689681	3.45582	0.000892069	0.438696	0.472997	-2.05711	0.872135	-3.10754	1	-0.86458	1	-4.14228	8.97222e-08	3.95724	1.26812e-22	-3.25112	0.0336356	-4.17844	1
ENSDARG00000092823	si:dkeyp-67a8.4	-4.19916	7.03788e-13	-4.66717	8.55474e-12	-2.2512	0.737034	-3.12958	0.0844412	-2.6167	0.000399851	-1.54754	0.00143295	4.56573	7.90629e-23	0.494247	1	2.24319	0.000839296	-2.53858	0.00104941	-1.26072	0.0947028	4.06598	0.00010264	1.35299	0.00578146	-1.32698	1	-1.6402	1	-1.5727	1	-4.8504	3.87076e-05	3.09757	1.40976e-08	-2.59271	0.247721	-1.71243	1
ENSDARG00000103459	evplb	-6.12382	1.03503e-23	-5.10949	9.77606e-18	-2.84518	0.448259	-2.71971	0.0676187	-1.17431	0.0599642	-1.57946	0.000160462	4.32699	1.3234e-22	-1.93857	0.644381	3.86951	4.32097e-19	-3.727	1.89625e-07	-1.89903	0.00261526	3.282	0.00687089	-1.25207	0.130721	-3.09508	0.626516	-3.82171	1	-1.16378	1	-6.02901	3.56182e-08	3.44098	2.09036e-13	-3.77294	0.0351088	-2.89104	1
ENSDARG00000079497	tcima	-4.92232	1.34755e-34	-3.09815	1.74528e-15	-0.84461	1	-2.8555	0.00973411	-0.160364	1	0.483768	0.219943	2.16257	0.000431806	3.52811	1.86107e-12	1.69122	0.00963677	-2.19462	3.21915e-05	1.31657	0.00020056	2.52954	0.0767851	-1.08422	0.129027	-1.96817	0.881243	-4.38857	1	2.05131	1	-3.49416	1.86014e-07	0.861066	0.346267	-1.75762	0.345587	-3.74756	1
ENSDARG00000097683	sptbn5	-2.33053	0.0025478	-0.81742	0.46347	2.3525	0.16881	-1.9698	0.701771	-0.904017	0.530096	-0.171399	1	-1.21563	1	4.52775	1.80669e-09	-1.54142	0.883664	0.534748	0.861265	0.362931	0.935092	1.65174	1	0.638803	0.670511	0.257986	1	-0.48042	1	2.20118	1	-0.648185	0.836671	-1.47679	1	-1.43293	0.942626	0.450258	1
ENSDARG00000088831	si:dkey-81j8.6	-2.31035	0.000117956	-1.55566	0.0184468	2.85797	0.0020091	-1.35861	0.86737	-0.484478	0.807975	0.0114286	1	-1.196	1	3.97694	3.33716e-09	-2.52836	0.429756	0.183357	1	0.232587	0.965127	-0.348262	1	-0.265513	1	1.78453	0.480286	-1.46736	1	1.95144	1	-0.628007	0.799714	-2.46374	0.515763	0.803487	0.730114	-0.536686	1
ENSDARG00000044048	prnpb	-2.74192	1.63344e-07	-1.23064	0.0278944	2.62544	0.00160147	-1.50092	0.702586	-0.0313728	1	-0.245543	0.950916	-3.08299	0.283519	3.66716	3.33716e-09	-1.81668	0.580707	0.889097	0.126803	-0.249456	1	-0.225113	1	-0.13623	1	2.22818	0.123307	-2.34778	1	2.77707	1	-1.20073	0.271433	-2.34059	0.398472	-0.697412	1	-1.4171	1
ENSDARG00000053127	helb	-0.943153	0.016902	-0.380412	0.631486	0.866033	0.708595	-1.18661	0.751628	-0.373012	0.78888	0.235273	0.777211	-0.785149	1	3.23996	3.80115e-08	-2.58147	0.165717	0.264777	0.884998	0.716221	0.137826	0.186753	1	-1.35701	0.0938665	0.940504	0.770222	-0.932349	1	2.34163	1	-0.730264	0.509596	-1.70475	0.539963	-1.00245	0.897165	-1.00641	1
ENSDARG00000100436	cnga2b	-4.36191	1.19707e-16	-2.35696	7.45863e-07	0.528074	0.999188	-2.15593	0.24284	2.27535	3.28398e-11	-0.291291	0.830448	0.578787	0.75815	3.31278	3.80115e-08	-0.191604	1	-1.77891	0.0095104	0.200156	0.885517	1.65996	0.859543	-0.209945	1	-0.282582	1	-3.48367	1	3.85467	0.00371754	-2.21523	0.0087633	-2.15161	0.358178	-1.61907	0.57692	-1.55137	1
ENSDARG00000095458	si:dkey-240h12.3	-2.09921	1.87806e-07	-0.662207	0.217033	1.17944	0.441886	-1.32513	0.658606	-0.693932	0.351293	0.188569	0.86036	-0.57096	1	3.12251	2.9001e-07	-3.61428	0.0395754	0.0515506	1	0.955053	0.0271705	-0.847673	1	1.33109	0.00239043	0.52207	1	-3.55483	1	0.990524	1	-0.269549	1	-2.96315	0.104604	-2.5027	0.189924	-2.62415	1
ENSDARG00000100199	si:ch1073-185p12.2	-1.17914	0.00351556	-0.959056	0.0526109	1.98825	0.0332354	-1.02569	0.872988	-0.199233	1	-0.380986	0.66629	-0.0612169	1	3.15524	3.88009e-07	-1.30734	0.73904	0.193021	0.992618	0.342804	0.639497	1.58279	0.946716	0.12423	1	1.74497	0.260474	-0.665191	1	2.16911	1	-0.837765	0.440959	-1.9265	0.443477	-0.00968945	1	-0.740219	1
ENSDARG00000040131	zfyve26	-3.66311	7.14431e-11	-2.36693	1.35798e-05	-0.875939	1	-3.08528	0.110721	1.2467	0.00467206	0.638268	0.173847	0.40271	1	3.33694	4.199e-07	-1.32594	0.829503	0.124406	1	0.169393	0.971098	1.12022	1	-0.0330671	1	-1.28258	1	-2.59889	1	2.99521	0.799844	-0.67002	0.658206	-0.574161	1	0.67032	0.736892	-1.66822	1
ENSDARG00000013704	cers2a	-1.04981	0.00457968	-1.11026	0.00986182	1.81445	0.0488582	-1.62417	0.402058	-0.0632089	1	0.238535	0.742837	-0.428057	1	3.01631	4.199e-07	-2.97293	0.0707239	-0.278777	1	0.75655	0.0899234	-0.792832	1	0.164358	0.911921	0.607173	0.97494	-1.64794	1	1.66624	1	-0.406868	0.875974	-3.2312	0.0494198	0.0937098	1	-0.129399	1
ENSDARG00000103642	pglyrp6	-2.16061	0.000149156	-3.24336	8.01096e-06	0.0882898	1	-0.790096	1	-0.172534	1	-0.713593	0.37794	2.2758	0.01099	3.56941	7.65128e-07	0.334133	1	0.220183	1	0.0381488	1	2.69013	0.378307	1.00224	0.147029	1.12048	0.848106	-0.6402	1	2.64144	1	0.137076	1	-0.0281523	1	-2.59852	0.379405	0.290478	1
ENSDARG00000043249	irf1b	-2.35786	5.23384e-11	-1.25394	0.00150474	1.15897	0.380662	-1.71496	0.293045	-1.49048	0.00519133	0.596148	0.0901573	1.93067	0.00294589	2.87688	1.04774e-06	-0.352853	1	-0.762172	0.34801	1.70809	3.09956e-07	0.726785	1	-2.4005	0.000253461	0.412314	1	-1.53734	1	0.331207	1	-1.19538	0.120741	0.675921	0.599763	-1.06436	0.825349	-1.05578	1
ENSDARG00000042667	klf2a	-3.09989	2.99994e-16	-1.85245	2.24486e-06	-0.315607	1	-2.77158	0.0230934	-1.49215	0.00551626	1.07584	0.000235848	-0.684247	1	2.88616	1.10978e-06	-1.54926	0.493158	-1.77674	0.00180222	2.18721	6.29639e-12	-0.230545	1	1.14813	0.00660279	-0.617164	1	-3.42545	1	0.28603	1	-2.85738	4.91292e-05	-1.68987	0.451985	-1.99234	0.282372	-4.81805	1
ENSDARG00000059836	ddit3	-2.0459	1.85544e-10	-1.54288	1.05908e-05	1.80516	0.0387485	-0.546537	1	-0.191886	0.95517	-0.163522	0.947859	2.27765	9.0427e-05	2.80975	1.14675e-06	-0.00462352	1	0.0802489	1	0.267771	0.740636	2.69421	0.0347474	-0.140301	1	0.322269	1	-2.473	1	1.38121	1	-1.1292	0.118645	0.260178	1	-0.762241	1	-1.02903	1
ENSDARG00000019962	dop1a	-2.94022	6.88211e-12	-2.16592	1.20501e-06	1.59953	0.15836	-1.74386	0.37151	1.80568	2.5131e-07	-0.309318	0.784817	0.580197	0.75474	2.94437	2.92508e-06	-0.368706	1	-0.311791	1	-0.297733	0.953415	1.73961	0.736825	0.549155	0.381318	-0.668013	1	-1.72355	1	3.0247	0.324495	-0.891888	0.360992	-0.614505	1	-1.08008	0.857721	-1.20928	1
ENSDARG00000087822	agap3	-2.76876	3.80229e-08	-2.76355	8.27191e-07	0.240293	1	-2.39778	0.233237	-0.702383	0.419096	1.15461	0.00108041	1.96235	0.0157239	3.13685	3.59511e-06	-0.0689315	1	-1.37049	0.101419	1.34836	0.00225957	2.46896	0.316207	-0.517659	0.802512	-0.764785	1	-2.49979	1	1.76642	1	-2.37227	0.013796	0.888007	0.599471	-1.86091	0.514468	-0.565897	1
ENSDARG00000114454	CR762483.1	-4.37537	2.97606e-29	-4.25387	8.82782e-24	-2.70909	0.357524	-3.76855	0.00060233	-0.287271	0.787395	1.69533	3.81023e-11	-2.40624	0.213518	2.80147	3.95064e-06	-4.62476	0.000642765	-2.60523	1.43787e-06	1.20437	0.00120252	-2.0687	1	2.10245	1.69949e-09	-1.39	1	-3.45117	1	0.930403	1	-3.37408	6.38169e-07	-3.21264	0.0222051	-3.12333	0.0301603	-4.84374	1
ENSDARG00000094428	si:dkey-31f5.8	-4.66816	7.65969e-31	-3.91619	8.01661e-21	-2.81837	0.315286	-3.69675	0.000797559	1.068	0.00372793	1.39836	1.22375e-07	-0.0457039	1	2.7544	6.34597e-06	-1.75523	0.331495	-2.4452	5.29918e-06	1.51306	1.1048e-05	-0.643246	1	0.755426	0.106955	-2.48202	0.701702	-5.26971	1	1.59873	1	-3.382	6.47908e-07	-0.415253	1	-2.15595	0.186271	-3.33857	1
ENSDARG00000074501	tnip2	-2.05591	1.75842e-08	-0.469854	0.418313	0.285991	1	-1.28307	0.608107	-1.1569	0.0397302	0.532939	0.165466	0.951146	0.340361	2.73222	1.05322e-05	-3.19326	0.0370785	-0.10591	1	1.1765	0.00170536	0.999304	1	0.792599	0.10585	0.247028	1	-3.45667	1	-0.210545	1	-2.25587	0.00173806	-1.04495	0.955857	0.619373	0.615732	-0.93772	1
ENSDARG00000098925	prdm1b	-4.66311	2.10484e-12	-3.64425	1.74563e-08	-1.97296	0.853434	-2.85134	0.17586	0.455317	0.496115	1.70737	2.40603e-07	0.394362	1	3.14009	1.05322e-05	-3.42648	0.135857	-3.07524	0.000379939	2.07342	2.07776e-07	1.58224	1	-2.35411	0.0138667	-1.04812	1	-2.36548	1	0.296939	1	-4.57278	0.000183775	-1.02579	1	0.177058	1	-1.43481	1
ENSDARG00000069135	ppp1r15a	-3.03209	7.88225e-16	-2.18626	2.37873e-08	1.09814	0.427139	-2.23854	0.0852282	0.277251	0.6172	0.128437	0.939699	2.28922	9.14805e-05	2.66716	1.57799e-05	-0.159386	1	0.426958	0.51045	0.599115	0.187673	2.27959	0.195837	0.362704	0.577066	-0.189473	1	-3.21739	1	0.997492	1	-0.90691	0.284389	0.337075	1	-1.06774	0.799797	-1.28476	1
ENSDARG00000006314	itgav	-2.16717	5.61066e-10	-0.480114	0.374893	1.03275	0.470473	-0.829114	0.943141	0.560733	0.183606	0.923209	0.00152896	-0.0316495	1	2.64682	1.6391e-05	-1.84082	0.295474	-0.654286	0.469848	1.20835	0.00077826	0.0152456	1	-1.55845	0.0185746	-0.230843	1	-1.97014	1	1.44082	1	-1.66105	0.016735	-1.66431	0.426639	-2.13079	0.203042	-2.50184	1
ENSDARG00000017427	phf20l1	-0.998002	0.0251497	-0.0062451	1	1.6692	0.190365	-0.956746	0.986123	-1.61376	0.0203214	0.507268	0.332957	-0.375409	1	2.99728	1.77158e-05	-1.71279	0.575187	0.504578	0.5475	-0.369789	0.884004	-0.538445	1	-1.13998	0.264271	0.257986	1	-0.326972	1	-1.59001	1	0.22406	0.884286	-1.32335	0.886886	0.975151	0.411318	-0.726869	1
ENSDARG00000056838	pimr93	-3.37654	7.64882e-10	-5.12102	8.70685e-12	-0.785644	1	-3.99875	0.038645	2.11936	3.24445e-08	0.545339	0.301595	1.3508	0.204804	3.05024	1.77158e-05	-0.37474	1	-1.00462	0.316761	-0.539267	0.685658	0.201077	1	0.168271	0.997026	0.238446	1	-2.50937	1	3.97284	0.00478528	-1.52103	0.131101	-2.50256	0.341585	-3.46189	0.145197	0.756031	1
ENSDARG00000086091	kcnn4	-0.826605	0.112991	-0.754303	0.276592	2.24954	0.0326429	-1.19219	0.854485	0.327218	0.737225	0.321325	0.741232	0.917721	0.645995	3.12678	1.7759e-05	-1.77491	0.602816	0.0670954	1	-0.590936	0.620999	1.41629	1	-1.43136	0.165171	1.774	0.400527	-1.71943	1	1.36759	1	-0.279878	1	-0.699186	1	-1.07592	0.892054	-0.788749	1
ENSDARG00000016531	klhl4	-2.31711	0.00221739	-1.70684	0.0404986	2.2005	0.229552	-1.95675	0.67145	0.945666	0.219209	-0.81466	0.414334	0.408862	1	3.66989	1.7759e-05	-1.52836	0.857161	1.57734	0.0139826	-1.17976	0.377193	0.651738	1	0.653017	0.647562	1.63335	0.773805	-0.467364	1	3.25512	1	-0.634764	0.819969	-1.46374	0.90871	-1.41988	0.927991	1.47649	1
ENSDARG00000026986	rexo1	-0.489458	0.313666	-1.17098	0.0150939	3.07073	1.35982e-06	-1.1456	0.827377	-2.69924	6.40814e-05	-0.261983	0.887374	0.98837	0.396353	2.85337	2.70449e-05	-2.85029	0.151033	-0.366129	0.99043	-0.460657	0.738931	2.48608	0.219547	-0.200983	1	1.88407	0.196461	-0.784036	1	0.0215811	1	0.375969	0.633092	-0.897138	1	-0.303854	1	-1.44532	1
ENSDARG00000027867	paplna	-4.13406	1.49774e-11	-4.27812	5.44552e-10	-1.27428	1	-2.74144	0.150491	0.854018	0.0876634	2.43829	2.26377e-16	-1.39849	0.79574	2.97612	2.70449e-05	-3.31686	0.125304	-2.1459	0.00679523	1.19849	0.0108498	-1.13676	1	-2.98798	0.00201882	-2.53051	0.831568	-2.25586	1	2.17105	1	-3.45935	0.00128047	-1.65966	0.657641	-2.20457	0.381789	-1.32518	1
ENSDARG00000117632	CU019646.1	-3.53758	8.13023e-06	-2.84	0.0005483	2.98053	0.00549558	-1.72998	0.82964	-0.814399	0.556002	-0.734716	0.509956	1.40886	0.386949	3.60576	2.98156e-05	-0.286162	1	-0.576284	0.933882	-0.205455	1	2.9253	0.400328	2.17216	0.000166019	-0.515243	1	-1.24825	1	2.17495	1	-0.401092	1	-1.23697	1	-2.20076	0.683346	1.28274	1
ENSDARG00000077737	spsb3a	-1.58463	0.000912675	-2.2121	0.000101225	1.0415	0.72376	-0.982741	0.987164	0.47231	0.474949	0.199695	0.924104	1.02859	0.491104	3.02571	3.28868e-05	-0.130708	1	0.106375	1	0.235136	0.926278	1.03222	1	-0.180624	1	0.231991	1	-0.506183	1	2.93815	1	-0.339553	1	0.767425	0.747764	-0.0222221	1	0.424495	1
ENSDARG00000042370	ptafr	-2.91193	2.733e-06	-1.76028	0.00499176	-0.97648	1	-1.85487	0.542354	0.954807	0.0911368	0.908646	0.0507133	-0.508676	1	3.10052	6.75313e-05	-2.4335	0.350168	-2.07169	0.0304304	2.09514	1.164e-06	-0.253402	1	-2.69018	0.0162674	-0.0481168	1	-1.3725	1	2.5479	1	-1.98076	0.0885296	-0.347713	1	1.06136	0.54309	-0.441826	1
ENSDARG00000056111	lmod1a	-1.64759	0.00800327	-1.1161	0.167672	1.32603	0.653374	-1.18288	0.986123	-1.03907	0.349049	-1.85535	0.0100117	-2.02854	0.752813	3.40412	8.02359e-05	-2.35433	0.565659	2.44756	2.81313e-07	-0.253549	1	1.4256	1	-0.387669	1	1.28446	0.827597	-1.29333	1	-0.222929	1	0.168103	1	-2.28971	0.684577	-0.646012	1	3.42941	0.0411041
ENSDARG00000099002	creb5a	-1.33087	0.000120012	-0.393209	0.54867	1.32763	0.269147	-1.03655	0.775503	-0.072833	1	0.0871804	1	0.906036	0.358032	2.53984	8.02359e-05	-1.58369	0.445989	-0.368901	0.913859	1.20191	0.00101529	0.521785	1	-0.316289	0.974742	0.885412	0.735123	-1.85217	1	1.85892	1	-1.00086	0.223716	-0.977315	0.994781	-1.40418	0.570518	-0.921489	1
ENSDARG00000060264	si:dkey-37g12.1	-1.5205	0.06542	0.419047	0.840168	2.28154	0.3226	-1.51524	0.940594	0.0940579	1	-0.89984	0.475749	-0.761063	1	3.8764	9.65397e-05	-1.08685	1	-0.351217	1	0.871395	0.424674	1.09325	1	0.326336	1	1.32053	1	0.992068	1	3.43954	1	-1.21523	0.602507	-1.02223	1	-0.978368	1	0.904824	1
ENSDARG00000069929	CABZ01053976.1	-2.62004	0.00469986	-2.34524	0.0269242	0.658606	1	-1.24148	0.994771	-2.55057	0.0540628	1.15484	0.0991287	0.534393	1	3.78473	9.65397e-05	-0.813093	1	-1.45075	0.367276	3.04714	2.32235e-08	1.36701	1	-0.448105	0.990019	-0.0267432	1	0.247907	1	1.31831	1	-1.95939	0.254459	-0.748467	1	-0.704607	1	1.17858	1
ENSDARG00000027744	gadd45ba	-3.25173	1.82133e-20	-1.76407	5.08592e-07	1.85686	0.0289028	-1.87162	0.150918	-0.734723	0.156727	-0.237679	0.794063	2.83901	2.2333e-08	2.48503	0.00010276	1.21302	0.128364	0.959355	0.016265	-0.363104	0.686297	2.53397	0.10588	-0.682543	0.35448	0.293981	1	-2.36456	1	1.22014	1	-0.902039	0.186962	0.948308	0.352987	-1.38034	0.54522	-0.94024	1
ENSDARG00000079125	sowahab	-1.55653	0.00127894	-0.516574	0.513882	0.895645	0.827115	-1.47459	0.72102	-0.727652	0.429499	0.0940171	1	-1.72955	0.682533	2.9235	0.000104065	-1.46582	0.738471	1.06077	0.0538768	1.1341	0.0232219	-0.879785	1	-0.074394	1	0.561299	1	-1.99889	1	2.10363	1	-0.234334	1	-1.4012	0.863082	-0.343574	1	-0.0636649	1
ENSDARG00000002483	wnt7ab	-3.68417	7.41436e-07	-5.0082	3.22926e-07	-0.99744	1	-1.28391	0.931939	0.492189	0.57194	0.727484	0.232339	3.10305	5.25678e-05	3.28383	0.00011244	0.395016	1	-3.1068	0.00638698	0.146673	1	3.73266	0.0209255	0.574263	0.587153	-1.66801	1	-1.39336	1	2.29694	1	-2.59374	0.0574223	0.459642	1	-0.747042	1	0.544234	1
ENSDARG00000114141	CABZ01083546.1	-3.47046	3.54862e-05	-3.19566	0.00044051	-0.191818	1	-2.08228	0.606147	-3.39137	0.0060256	1.22464	0.0185119	-1.3281	0.953424	3.43583	0.000127343	-1.65389	0.738814	-0.666886	0.875095	3.3946	3.57271e-14	0.526208	1	-2.91759	0.0537759	-0.867545	1	-0.592895	1	0.477511	1	-2.80019	0.0649597	-1.58927	0.937563	-1.54541	0.801041	0.337784	1
ENSDARG00000111460	BX548011.2	-1.88105	5.15124e-08	-3.08896	2.91117e-14	3.81626	6.14442e-16	-2.24169	0.0835716	-2.07775	8.46595e-05	-0.0588564	1	1.76776	0.00896326	2.4894	0.000133416	-1.18455	0.742784	0.209264	0.900071	-1.94794	0.000343815	3.4249	0.00098198	-1.01489	0.191731	2.66565	0.000921188	-1.15082	1	-0.241737	1	-0.407743	0.859379	-0.828445	1	-0.527913	1	-1.15	1
ENSDARG00000005481	nfkbiaa	-3.62388	3.42667e-25	-1.48742	2.02861e-05	0.533251	1	-2.40354	0.0306841	0.369411	0.479292	0.0831116	1	2.73446	1.13065e-07	2.43482	0.000153586	1.1099	0.191241	0.290065	0.81637	0.644306	0.148461	2.16743	0.316207	-1.29792	0.0258657	-0.602774	1	-4.22262	1	1.83382	1	-1.73022	0.00341317	0.897178	0.402492	-0.891233	0.705444	-2.46569	1
ENSDARG00000098108	dusp2	-1.5747	1.78663e-06	-0.571402	0.190889	2.14587	0.00249387	-1.09933	0.707729	-1.03584	0.0520425	-0.124103	1	1.60687	0.0184641	2.47101	0.000153586	-1.40432	0.533618	-0.351567	0.92602	1.30624	0.000224379	1.33263	0.900086	-1.19301	0.0824647	1.3465	0.37389	-1.76727	1	1.07331	1	-0.46085	0.762347	-1.04582	0.913781	-0.161563	1	-2.32543	1
ENSDARG00000076357	CABZ01102039.1	-3.36572	5.65118e-06	-3.68455	2.13729e-05	-1.68932	1	-2.5677	0.436519	-1.24824	0.205152	1.43102	0.00107924	-1.81353	0.783332	3.27356	0.000153586	-2.13932	0.6519	-0.250708	1	2.81107	2.32389e-10	1.04939	1	-1.80078	0.183607	-0.344358	1	-1.07832	1	1.0007	1	-1.68337	0.234588	-2.07469	0.677653	-2.03084	0.581622	-0.147643	1
ENSDARG00000045254	zmp:0000000624	-0.0483196	1	-1.81114	0.000674526	1.60876	0.254504	-1.16569	0.856178	-0.640983	0.517	0.282372	0.759136	0.810603	0.637597	2.84168	0.000154813	-0.962941	1	0.0631265	1	-1.40572	0.0743677	1.63868	1	0.175092	0.964619	1.27116	0.641723	-0.493359	1	1.58999	1	0.702107	0.30364	-2.49616	0.335477	-0.432934	1	-0.569107	1
ENSDARG00000045190	ch25h	-2.39686	1.43092e-12	-1.0339	0.0048122	2.21732	0.00209091	-0.754563	0.993368	0.923497	0.0139435	-0.325412	0.628449	2.24762	0.000154226	2.45546	0.000161789	1.04623	0.254075	-2.04851	9.33328e-05	-0.902218	0.13059	1.60169	0.651718	0.118664	1	1.24004	0.449687	-1.52784	1	3.00757	0.209178	-3.23998	8.4077e-07	0.895277	0.307904	-1.94964	0.250521	-2.70632	1
ENSDARG00000003399	fgf8a	-5.1148	3.56016e-08	-3.23944	6.89392e-05	-1.83616	0.985139	-2.71455	0.452804	1.98154	6.50453e-05	-0.385267	0.835231	-1.96037	0.840829	3.27455	0.000198633	-0.685603	1	-2.34496	0.0427257	2.98317	1.23846e-11	-0.106061	1	-3.54986	0.0128131	-1.49981	1	-1.22516	1	1.8687	1	-1.409	0.354844	-1.21376	1	-2.17768	0.64693	-0.294485	1
ENSDARG00000028389	rab44	-1.12584	0.0791136	-2.14215	0.00514215	1.29361	0.691655	-2.64299	0.426011	-2.35073	0.0262766	-0.920214	0.287217	-0.287462	1	3.30319	0.000203384	-2.21461	0.598624	-1.01686	0.510071	-0.508679	0.849839	2.3204	0.903303	-0.852002	0.638244	1.19804	0.896462	-0.145436	1	1.51815	1	-0.302688	1	-2.14998	0.734095	4.56367	5.3528e-16	0.785243	1
ENSDARG00000102612	slc15a4	-2.72087	2.08726e-09	-1.24336	0.00903172	0.383328	1	-1.04687	0.869486	0.452512	0.423032	-0.0556448	1	2.49255	0.000102313	2.65466	0.000203384	0.188041	1	-0.891325	0.323008	0.736654	0.146708	2.71656	0.110438	-0.666051	0.609032	-0.126119	1	-3.03915	1	1.37317	1	-1.51929	0.088695	0.832656	0.544479	1.41897	0.0905909	-1.10627	1
ENSDARG00000099304	si:ch211-51f19.1	-2.2195	0.0839618	-1.9447	0.252074	1.05914	1	0.180757	1	-0.0694409	1	2.29923	0.00526409	0.934931	1	4.68822	0.000203384	0.60914	1	0.00867875	1	-0.0232518	1	2.78924	1	0.404338	1	1.39549	1	1.67014	1	3.79944	1	-0.537153	0.985436	0.673766	1	0.717626	1	2.60082	1
ENSDARG00000104472	si:ch211-39i2.2	-2.12488	9.22849e-10	-1.51856	6.60854e-05	0.990238	0.499961	-2.14271	0.0996649	-0.566299	0.419019	0.432276	0.288551	1.7698	0.00792108	2.41281	0.000209694	-0.585335	1	0.751108	0.091166	0.516996	0.271679	2.13828	0.265703	0.258199	0.732099	0.578354	0.953923	-3.57017	1	0.975011	1	-1.01008	0.202205	0.347603	1	-0.476849	1	-0.935618	1
ENSDARG00000036832	cyt1l	-7.03674	1.6974e-54	-7.48403	4.46284e-49	-5.16654	0.0114607	-4.77299	1.48549e-05	1.37567	7.08411e-05	-1.11892	0.00170268	0.914922	0.444369	-3.61578	0.0829193	5.1234	1.87487e-51	-4.85949	2.3125e-16	-3.78165	1.28766e-11	0.170118	1	-3.754	7.36232e-09	-5.89473	0.0699739	-2.97955	1	-0.611517	1	-5.61304	4.82399e-14	3.24622	3.33625e-13	-6.03186	1.42163e-05	-5.24206	1
ENSDARG00000055514	icn2	-6.01912	4.99521e-47	-6.21723	3.15627e-41	-3.72303	0.0914406	-5.01375	3.51083e-06	-1.91253	6.21361e-05	-1.34762	8.207e-05	3.2141	1.74408e-11	-2.5854	0.283602	4.84787	4.04831e-45	-5.58355	1.74187e-20	-2.86185	1.3796e-08	2.24264	0.279178	-2.91639	2.09973e-06	-4.19736	0.237999	-3.07375	1	-2.04162	1	-5.58465	1.65675e-14	3.77537	6.36635e-21	-4.84164	0.000248883	-5.81748	1
ENSDARG00000100095	anxa1b	-5.58749	9.7727e-29	-7.48696	7.26103e-29	-2.89567	0.355276	-4.36026	0.000686071	-2.15187	0.000114856	-1.87069	1.20436e-06	2.77426	3.16256e-07	-2.57664	0.358453	4.76587	8.80702e-39	-4.78202	8.10096e-12	-4.45014	4.02975e-11	1.66428	0.697236	-2.37327	0.000524445	-5.14739	0.211257	-2.87088	1	-2.21613	1	-6.07941	1.95106e-10	4.39945	7.60599e-30	-4.82463	0.00290072	-2.94144	1
ENSDARG00000008697	epas1a	-5.32719	1.75017e-19	-4.72879	4.88296e-15	-1.04183	1	-3.34364	0.0293356	-0.742962	0.318636	-2.13616	1.58813e-06	3.48101	1.76416e-11	-1.82219	0.705113	4.87773	1.72777e-35	-2.23248	0.00103113	-6.19485	3.13235e-10	3.43487	0.00419338	-3.43864	5.31766e-05	-3.71721	0.544976	-2.44089	1	-0.783853	1	-4.64818	3.59408e-06	3.1426	6.06426e-10	-2.39006	0.266618	-2.51188	1
ENSDARG00000093584	zgc:193505	-6.6129	6.68123e-47	-7.23984	1.29609e-42	-3.33425	0.168065	-4.49692	4.77866e-05	-2.1592	2.47303e-05	-2.51422	4.72409e-12	3.19864	3.71996e-11	-3.02852	0.175263	4.47827	6.76439e-35	-4.75745	1.77888e-15	-4.27936	1.41552e-13	1.85402	0.444274	-0.275094	1	-4.80722	0.167671	-3.36167	1	-2.76124	1	-5.49086	4.25552e-13	4.29864	4.001e-30	-4.31418	0.00156842	-3.43187	1
ENSDARG00000060682	agr1	-6.61032	1.88742e-40	-6.9886	2.33589e-35	-3.79186	0.117406	-6.67174	5.86475e-07	-2.75329	3.63512e-07	-2.54036	1.25387e-11	2.91119	1.17194e-08	-4.082	0.0526455	4.39163	7.45714e-32	-5.73104	4.75337e-17	-4.53757	2.30803e-13	1.16429	1	-2.88056	9.18515e-06	-5.45701	0.129758	-3.5964	1	-3.11145	1	-6.38915	2.17422e-13	4.92687	5.12318e-44	-3.81095	0.00818477	-3.66647	1
ENSDARG00000104359	anxa1c	-6.41998	2.48833e-42	-5.74826	4.0842e-32	-4.06882	0.0747486	-4.26814	0.000144895	-2.51356	1.88901e-06	-1.35185	0.000199925	3.04528	1.41188e-09	-2.84166	0.235596	4.31828	1.10108e-30	-5.25069	1.85994e-16	-2.26048	2.48907e-05	1.97754	0.366878	-3.05078	2.18741e-06	-4.4701	0.22755	-3.19446	1	-2.38742	1	-5.81728	4.4716e-13	4.52695	1.25373e-34	-4.14697	0.00318082	-4.85039	1
ENSDARG00000100582	si:ch211-195b11.3	-6.23999	3.3176e-45	-6.22211	7.60985e-38	-4.58265	0.0273601	-5.46104	1.4918e-06	-2.66405	2.86942e-07	-1.78188	4.39305e-07	2.20015	0.000303738	-1.95723	0.522935	4.18426	1.73055e-28	-6.03927	7.28731e-21	-1.1129	0.0474617	0.893522	1	1.8117	4.95848e-07	-5.05415	0.1374	-2.91979	1	-3.53909	1	-6.17895	3.73043e-15	3.93744	2.21133e-23	-2.20151	0.170967	-3.84883	1
ENSDARG00000039099	aep1	-7.68721	2.17639e-44	-7.18981	1.06532e-35	-4.99397	0.0304179	-4.54912	0.000136712	2.16551	6.85819e-12	-0.369949	0.628449	2.44848	2.04187e-05	-1.95518	0.573761	4.2699	2.94003e-28	-3.96729	6.07356e-11	-6.13439	5.66377e-18	2.17331	0.264289	-3.45233	4.08071e-07	-5.65806	0.132528	-2.38036	1	0.989005	1	-4.49997	3.4453e-09	2.09779	0.000255671	-3.33288	0.0271724	-3.86755	1
ENSDARG00000034836	si:dkey-222n6.2	-5.03371	8.67055e-21	-5.3466	2.71939e-18	-3.34549	0.314434	-3.22115	0.0236009	-1.58742	0.00772183	-2.97441	4.49876e-11	3.83533	3.11383e-16	-2.85641	0.337971	4.32783	7.60474e-27	-4.12882	2.48829e-08	-3.47858	5.19722e-07	2.37887	0.229342	-3.245	3.76178e-05	-2.42282	0.785998	-1.40847	1	-0.338064	1	-5.94315	4.02574e-08	4.17022	1.14338e-23	-4.68837	0.01054	-2.80517	1
ENSDARG00000098481	anxa1d	-5.84243	6.658e-18	-3.97327	2.56154e-11	-2.56379	0.61792	-4.44451	0.00977375	-1.7181	0.0104072	-1.25598	0.0079492	2.89043	1.52348e-06	-3.66337	0.265797	4.51852	9.12001e-27	-4.08584	1.19446e-06	-3.11071	3.85495e-05	1.89275	0.726836	-2.26336	0.00744305	-3.22978	0.664059	-2.95513	1	-0.295078	1	-5.16242	6.74608e-06	4.38021	5.05809e-24	-2.9053	0.173342	-2.02445	1
ENSDARG00000092947	cyt1	-6.52723	2.63562e-52	-7.2937	3.36908e-50	-4.75079	0.017069	-4.75049	8.70184e-06	2.30874	6.69323e-15	-0.494508	0.297411	0.887471	0.459036	-2.87936	0.197081	4.06168	1.47868e-26	-4.57171	1.0279e-15	-2.38212	1.49047e-06	0.00806997	1	-3.05823	1.61401e-07	-5.53047	0.0796425	-3.46265	1	4.3197e-05	1	-4.88473	2.9731e-12	3.27351	5.31161e-14	-4.90725	0.000195055	-5.68801	1
ENSDARG00000053684	aldob	-0.877007	0.00957719	-1.11565	0.00351967	-1.80899	0.696619	0.486582	0.816051	0.0337511	1	-1.41446	6.55714e-05	2.11127	0.000392678	-2.37137	0.35545	4.04379	4.27079e-26	-2.60182	1.06851e-06	-1.5562	0.00324818	1.17844	1	-2.04154	0.000965716	-1.65414	1	-0.204433	1	-0.592724	1	-2.61253	6.49623e-05	2.90271	5.1496e-10	-3.5058	0.0108675	-4.94731	1
ENSDARG00000028096	cldn23a	-5.87993	7.93172e-32	-6.45516	1.27317e-28	-4.18929	0.0918216	-6.65365	5.26451e-06	-1.841	0.000659297	-3.09515	2.4063e-14	4.43687	1.41867e-27	-2.54602	0.347632	4.07082	5.70162e-25	-4.1781	6.99035e-11	-4.45206	9.82346e-12	3.57404	0.0003681	-2.51952	0.000164645	-3.11497	0.547265	-4.16376	1	-2.50789	1	-5.78559	9.92637e-11	3.6796	2.52524e-18	-3.11324	0.0444352	-3.23308	1
ENSDARG00000069192	zgc:163030	-1.72746	4.45183e-07	-0.994543	0.0138774	-2.0655	0.615588	-1.57088	0.360522	-0.989819	0.0762435	-1.55723	1.99586e-05	2.8556	3.02109e-08	-2.74991	0.269785	4.00512	2.49075e-24	-1.7575	0.00156551	-2.51845	4.57305e-06	1.64918	0.652258	-3.12334	2.27312e-06	-1.41945	1	-1.4545	1	-1.32013	1	-3.24455	3.42985e-06	3.71252	4.28013e-19	-3.10141	0.0363982	-2.3359	1
ENSDARG00000040628	zgc:110333	-5.42813	3.67276e-32	-5.54182	1.19813e-27	-3.24025	0.221861	-5.1201	3.92175e-05	-1.54249	0.0034927	-2.43635	1.04925e-10	4.54686	1.58883e-30	-1.00379	1	3.98011	4.35887e-24	-4.44015	2.18987e-12	-3.7907	2.30815e-10	3.89617	1.6092e-05	-2.62025	5.9237e-05	-3.90537	0.34337	-4.04612	1	-0.972417	1	-4.13427	3.11678e-08	3.24524	3.09054e-13	-3.77478	0.0101662	-2.70004	1
ENSDARG00000087093	si:ch211-157c3.4	-5.8858	6.83666e-27	-6.34979	1.02065e-23	-4.93272	0.0668751	-4.8102	0.000537114	-2.18677	0.000144466	-2.68411	1.06932e-10	3.38772	5.02938e-12	-2.7044	0.341192	4.04095	3.02177e-23	-4.45257	4.0462e-10	-3.7439	1.5059e-08	2.3943	0.179706	-1.81437	0.0102568	-4.59637	0.295468	-4.32172	1	-2.25041	1	-6.52902	7.22839e-10	4.81229	4.31238e-38	-5.27424	0.00261911	-3.39104	1
ENSDARG00000056239	tmem45b	-4.77204	1.26554e-18	-5.08548	1.71605e-16	-2.08164	0.690245	-3.96329	0.00825377	-2.24935	0.00035423	-2.17038	6.56707e-07	3.64702	1.15489e-13	-0.847104	1	4.10126	2.52152e-22	-4.19099	6.18301e-08	-4.6396	1.00233e-08	2.06886	0.465346	-1.30616	0.115686	-3.75019	0.484634	-2.47391	1	-2.40513	1	-4.6812	1.90923e-06	4.42382	2.22849e-27	-2.83982	0.135705	-2.54486	1
ENSDARG00000094041	krt17	-5.9202	1.63353e-40	-7.8505	6.0924e-45	-4.0524	0.0912591	-5.38375	5.46792e-06	-2.52796	2.66525e-06	-1.48466	3.43352e-05	2.31766	0.000165152	-3.06686	0.207049	3.9295	4.69591e-22	-5.36913	3.77916e-17	-3.56357	5.37959e-10	1.04803	1	-2.83347	1.36769e-05	-5.24766	0.152821	-4.33526	1	-3.48738	1	-5.49096	1.63417e-12	5.34379	5.32199e-54	-3.9645	0.00629425	-3.6271	1
ENSDARG00000088885	si:ch1073-340i21.3	-5.47832	3.70341e-28	-6.9447	8.07315e-28	-3.20269	0.294541	-3.81744	0.00253479	-0.521249	0.522877	-1.0039	0.0148623	4.00421	1.48721e-19	-1.36549	0.867374	3.95577	4.69591e-22	-4.17093	3.26268e-10	-3.5712	1.35146e-08	3.78047	9.6441e-05	-1.59689	0.02377	-2.37971	0.78806	-2.59169	1	-1.84382	1	-4.31235	1.15841e-07	3.25065	1.72653e-12	-2.86433	0.083304	-3.98535	1
ENSDARG00000009978	icn	-5.46975	5.58769e-44	-3.91567	1.23633e-23	-3.35672	0.139979	-3.29583	0.00157942	1.76695	2.18572e-08	-0.132595	0.995029	2.1795	0.000281608	-0.679849	1	3.77763	8.23266e-22	-2.94724	4.65995e-09	-0.628229	0.299318	1.37577	1	-0.838464	0.211327	-3.81095	0.297526	-3.73339	1	1.29454	1	-4.07442	9.66997e-10	2.37035	5.20271e-06	-2.66146	0.0597548	-4.62472	1
ENSDARG00000029290	stx11b.1	-5.48682	3.58648e-26	-5.01852	1.70837e-20	-4.01981	0.14297	-5.89905	8.03553e-05	-1.96764	0.000503939	-2.40121	2.65146e-09	3.86353	1.21105e-17	-2.79256	0.312311	3.91671	1.97738e-21	-4.12404	1.40149e-09	-4.57272	1.12745e-10	3.34564	0.00280334	-2.12964	0.00218818	-3.68346	0.450584	-2.823	1	-1.75259	1	-3.80448	2.08922e-06	4.33677	3.13857e-28	-3.77551	0.0208656	-2.47813	1
ENSDARG00000038639	elovl6l	-5.0061	6.27857e-12	-5.73547	5.55922e-11	-2.73163	0.626308	-3.61001	0.0835716	-1.71543	0.0271713	-2.88352	1.13327e-06	4.04329	6.84682e-14	-1.8247	0.838585	4.46032	2.3362e-21	-3.83681	9.81704e-05	-3.86874	7.04494e-05	3.40188	0.0216871	-0.943585	0.452197	-2.39528	0.949411	-2.12063	1	-1.05023	1	-4.32793	0.000578521	3.64827	8.58021e-12	-2.06897	0.521492	-1.18995	1
ENSDARG00000116445	CABZ01046954.1	-5.55435	2.47493e-21	-7.28384	1.1728e-20	-4.27999	0.180811	-5.15838	0.00135639	-0.721946	0.328609	-2.51253	1.69487e-08	4.73212	6.44706e-29	-2.37296	0.498576	4.05157	2.79276e-21	-4.80154	3.99335e-09	-3.60535	5.37393e-07	3.22515	0.0104275	-2.98368	0.000172858	-3.94365	0.476744	-3.669	1	-1.59717	1	-3.87201	1.81054e-05	3.14596	2.90328e-10	-1.80558	0.452965	-2.73832	1
ENSDARG00000043128	cldne	-5.99967	4.95009e-45	-5.86276	7.23198e-37	-3.82013	0.0801322	-4.86866	8.00925e-06	-1.91275	0.000138781	-1.6095	2.14364e-06	4.36514	4.55687e-28	-1.32932	0.827569	3.75013	4.6475e-21	-4.77508	3.23915e-16	-2.16676	2.88997e-05	3.63423	0.000183819	-2.24371	0.000236182	-4.74796	0.157867	-3.67916	1	-1.44947	1	-5.03116	2.35303e-12	3.62746	1.01834e-18	-3.74595	0.00520965	-5.86521	1
ENSDARG00000056836	si:ch211-125o16.4	-7.09724	2.82259e-33	-5.82048	7.64649e-25	-2.81664	0.376164	-5.2826	0.000101026	-2.00737	0.000285761	-2.52143	2.12729e-10	4.20245	5.14982e-23	-1.68624	0.69059	3.81753	2.31674e-20	-4.33907	1.01214e-10	-3.36508	4.44332e-08	3.66518	0.000211311	-2.1926	0.0012323	-3.48225	0.467303	-4.79387	1	-2.1372	1	-3.99658	4.07938e-07	4.04068	1.61102e-23	-3.74443	0.0165816	-3.8632	1
ENSDARG00000094760	si:dkey-125i10.3	-2.75445	9.70981e-07	-2.85104	8.73027e-06	-0.341394	1	-2.55476	0.320512	-1.83763	0.0219479	-3.02857	1.09036e-06	3.49664	1.16498e-08	-0.438639	1	4.46759	2.81752e-20	-4.79006	1.97917e-05	-4.82199	1.52785e-05	3.53079	0.0158845	-4.3944	0.000374388	-1.34003	1	-1.06538	1	0.594325	1	-4.277	0.00088493	3.82869	8.46479e-13	-2.0179	0.572575	-1.13903	1
ENSDARG00000091996	tcnbb	-6.47246	3.04918e-46	-6.26995	1.45602e-37	-4.85299	0.0214271	-5.4316	2.36316e-06	-2.59181	7.98176e-07	-2.9487	4.37179e-15	3.56595	7.49571e-15	-3.64927	0.0828742	3.74596	3.57597e-20	-5.16857	4.75337e-17	-5.30026	1.01518e-17	2.02303	0.329755	1.55075	5.49065e-05	-4.7578	0.180921	-7.94332	0.787479	-3.55032	1	-5.62543	2.057e-13	4.17257	4.13775e-27	-3.89355	0.00513705	-7.01264	1
ENSDARG00000103917	znf185	-4.71912	1.03833e-23	-4.97798	6.04998e-21	-1.82135	0.749104	-3.70365	0.00369979	-1.98512	0.00039032	-2.23569	1.56636e-08	3.86737	7.04316e-18	-2.24209	0.469901	3.79117	8.95108e-20	-2.85167	2.53162e-06	-4.47956	9.7371e-11	3.22488	0.00534202	0.59741	0.283203	-4.81396	0.253873	-2.95279	1	-1.88238	1	-5.74583	1.48943e-09	3.8558	2.67164e-20	-3.16678	0.0495207	-3.60864	1
ENSDARG00000019365	krt99	-4.05946	5.43683e-07	-4.7927	1.55636e-06	-1.78885	1	-1.6592	0.765212	-0.740818	0.55064	-2.61588	0.00035881	3.89653	2.75366e-09	-1.8861	0.897333	4.81934	8.95108e-20	-3.89821	0.0019195	-3.93014	0.00139342	3.61718	0.0436311	-3.50255	0.0127172	-1.45251	1	-0.16982	1	-0.107451	1	-3.38515	0.0186569	3.30764	1.3656e-06	-2.13037	0.621686	-0.247179	1
ENSDARG00000057437	apodb	-5.2243	1.04373e-30	-5.42098	8.67068e-27	-3.11957	0.256994	-4.99955	5.69702e-05	-2.35505	1.19243e-05	-2.93172	6.36909e-14	3.72815	5.35609e-17	-1.8901	0.570979	3.72367	8.95108e-20	-3.83142	2.43537e-10	-2.78702	7.16369e-07	2.8252	0.0269392	1.4411	0.000197046	-4.20025	0.295468	-3.9256	1	-2.8552	1	-5.71746	2.50075e-11	3.84393	3.71546e-21	-3.87692	0.00835405	-2.99492	1
ENSDARG00000068856	f2rl1.1	-4.55864	7.97664e-14	-6.29237	3.65507e-14	-3.28852	0.430115	-4.16691	0.0225823	-1.02585	0.171209	-1.37924	0.00526385	4.04616	7.01902e-16	-0.365788	1	4.13683	1.08482e-19	-3.06457	0.000145286	-2.23703	0.00249181	2.74145	0.144161	-0.552073	0.75634	-2.95218	0.725978	-1.67469	1	0.72619	1	-3.29418	0.00103035	3.282	5.1496e-10	-2.6272	0.2655	-1.74685	1
ENSDARG00000097973	si:ch1073-190k2.1	-4.3108	1.66895e-23	-3.85363	2.18119e-17	-2.48817	0.489024	-3.65696	0.0028948	-0.256748	0.958399	-1.15491	0.0034031	3.47247	4.0662e-13	-1.28276	0.910584	3.7769	1.49396e-19	-3.528	9.97079e-09	-2.2612	7.58179e-05	2.05989	0.357098	0.599675	0.269157	-3.29202	0.538496	-2.75389	1	-0.944722	1	-4.96118	2.76459e-09	3.55671	4.08132e-16	-2.19896	0.22506	-2.82455	1
ENSDARG00000057714	cmah	-6.79239	6.23094e-19	-6.51759	1.24239e-15	-2.51132	0.629197	-4.39213	0.0116095	-1.57444	0.01889	-2.96529	7.3669e-09	3.12507	5.15786e-08	-1.01385	1	4.05587	1.68285e-19	-4.03328	2.01026e-06	-3.64774	6.48453e-06	2.85819	0.0846547	1.95578	2.41969e-06	-2.17497	0.925795	-1.90032	1	-1.83234	1	-4.10762	7.56265e-05	3.65413	3.60907e-14	-3.85526	0.063382	-1.97207	1
ENSDARG00000022165	mgst1.2	-3.84158	9.17309e-22	-2.51462	2.44339e-10	-2.33508	0.496564	-2.74186	0.0221929	-2.11212	7.36787e-05	-1.18517	0.00164403	3.20888	3.5038e-11	-1.8823	0.578132	3.69594	1.68285e-19	-4.82421	2.39379e-13	-2.02325	0.000216863	2.36072	0.151087	-0.759492	0.400225	-3.11716	0.525793	-4.42916	1	-1.18588	1	-3.45977	1.42024e-06	4.18232	3.94632e-27	0.512179	0.699753	-4.4989	1
ENSDARG00000111240	dhrs13a.2	-5.97878	1.007e-37	-5.46876	2.94921e-29	-3.61968	0.132406	-4.66824	6.24658e-05	-1.78327	0.000578259	-1.72946	1.65039e-06	4.47286	2.06095e-29	-1.48625	0.758558	3.65601	4.08964e-19	-4.99057	5.39559e-15	-4.28303	1.22074e-12	3.61446	0.000180935	-2.35867	0.000200535	-3.45351	0.425433	-3.17886	1	-1.40676	1	-4.92597	1.36895e-10	3.75391	4.09166e-20	-4.8102	0.000831067	-4.24968	1
ENSDARG00000103459	evplb	-6.12382	1.03503e-23	-5.10949	9.77606e-18	-2.84518	0.448259	-2.71971	0.0676187	-1.17431	0.0599642	-1.57946	0.000160462	4.32699	1.3234e-22	-1.93857	0.644381	3.86951	4.32097e-19	-3.727	1.89625e-07	-1.89903	0.00261526	3.282	0.00687089	-1.25207	0.130721	-3.09508	0.626516	-3.82171	1	-1.16378	1	-6.02901	3.56182e-08	3.44098	2.09036e-13	-3.77294	0.0351088	-2.89104	1
ENSDARG00000043442	zgc:153665	-4.85969	7.7146e-31	-5.94808	7.10132e-32	-3.62365	0.135828	-4.12285	0.000289637	-2.36963	7.14421e-06	-0.401738	0.535028	3.12729	2.91779e-10	-0.963874	1	3.67072	4.71187e-19	-5.73301	2.14799e-17	-1.01882	0.0857454	1.94331	0.402652	1.73913	2.68105e-06	-3.80256	0.35706	-4.01378	1	-1.45593	1	-5.54233	4.97847e-12	3.30046	9.34945e-14	-4.28755	0.00261944	-5.40593	1
ENSDARG00000092726	si:dkey-184p9.7	-5.30356	5.88646e-14	-6.03216	1.18428e-12	-3.02832	0.521785	-3.90671	0.0423703	-3.20558	9.03221e-05	-1.67716	0.000981371	3.55325	2.14594e-10	-1.11534	1	4.14494	7.23716e-19	-2.53564	0.00168179	-3.57784	4.309e-05	2.9306	0.0963294	-2.13998	0.0224656	-1.68857	1	-0.825555	1	-1.34692	1	-0.395798	0.95514	4.14647	1.72818e-18	-3.36984	0.157409	-1.48664	1
ENSDARG00000069279	elovl7a	-6.53854	1.3063e-23	-5.67733	2.19475e-18	-2.67349	0.506707	-3.55187	0.0154178	-1.95874	0.0013639	-1.7263	4.38331e-05	3.92372	6.09605e-17	-0.88464	1	3.83994	1.27493e-18	-4.78285	3.75481e-09	-2.3808	0.000233151	3.72331	0.000377979	-0.672665	0.569315	-3.92499	0.460558	-2.06249	1	-1.57849	1	-3.8533	1.5058e-05	3.87536	1.09319e-18	-3.60141	0.0489936	-2.71967	1
ENSDARG00000060315	rabgap1l2	-4.80446	8.08872e-11	-4.52966	8.61141e-09	-0.93604	1	-3.40901	0.120318	-1.35237	0.0974996	-2.67805	9.35054e-06	4.05683	1.82944e-13	-1.03328	1	4.28157	2.94788e-18	-3.63518	0.000267047	-4.67191	2.88997e-05	4.40603	4.10581e-05	-2.22987	0.0314684	-2.19427	0.963361	-1.91962	1	0.155583	1	-2.53234	0.0238705	3.36493	5.57487e-09	-2.87214	0.299604	-0.988946	1
ENSDARG00000096712	si:dkey-193p11.2	-5.80542	3.05096e-36	-5.18831	3.93272e-27	-2.67926	0.426793	-3.99173	0.000759278	-2.04888	0.000157633	-0.248863	0.804372	3.43245	1.89861e-12	-1.74555	0.687826	3.70105	2.94788e-18	-5.08488	7.48225e-15	-1.96381	0.000448405	1.95295	0.423683	-2.1202	0.0014333	-3.39961	0.502135	-4.50475	1	-2.5857	1	-5.8634	2.42416e-12	4.30539	1.00096e-27	-5.19407	0.000623121	-5.89663	1
ENSDARG00000117408	LO017816.1	-3.93759	9.71461e-10	-4.67153	1.90913e-09	-2.67204	0.662426	-2.54607	0.299553	-2.5201	0.00233968	-1.88437	0.000691803	4.46014	2.80362e-18	-1.1756	1	4.23346	3.80021e-18	-2.44198	0.00583332	-3.21965	0.000500405	2.92304	0.142554	-2.37264	0.0211803	-2.33569	0.932497	-2.06104	1	-0.990638	1	-3.26398	0.00406861	3.35524	3.77582e-09	-1.41988	0.77662	-0.126013	1
ENSDARG00000093494	si:ch211-217k17.9	-5.18834	2.9443e-26	-5.20439	3.5973e-22	-2.78752	0.402742	-5.25354	0.000138419	-1.88638	0.000750189	-2.88028	3.54187e-12	4.20655	1.65479e-22	-2.29779	0.456461	3.68576	4.99829e-18	-4.30991	2.13832e-10	-4.51243	5.42914e-11	3.12511	0.00933664	-2.48913	0.000334018	-3.45317	0.486731	-2.76282	1	-2.10812	1	-4.64752	4.17762e-08	4.34056	3.31507e-28	-3.71533	0.020859	-2.24785	1
ENSDARG00000025403	ftr83	-5.1235	4.16155e-23	-4.67781	5.38111e-18	-1.84486	0.774652	-3.72709	0.00631635	-1.28886	0.0303178	-1.71124	2.49018e-05	4.2756	1.78883e-22	-1.9421	0.629676	3.74747	5.76966e-18	-1.36154	0.0392839	-2.51316	5.16355e-05	3.8912	6.94791e-05	-1.48987	0.0492365	-2.18947	0.878782	-2.65371	1	-1.16731	1	-5.44693	2.523e-08	3.26921	5.30093e-12	-3.60622	0.0365967	-3.30991	1
ENSDARG00000105590	si:cabz01007794.1	-5.72073	2.53635e-32	-7.44975	2.43046e-32	-3.02874	0.300247	-5.32429	3.90762e-05	-1.41828	0.00848301	-3.67035	2.95522e-18	3.87807	1.35023e-18	-1.72815	0.665608	3.60355	9.24838e-18	-5.81745	1.60375e-15	-4.46747	4.17501e-12	2.94058	0.0174616	2.58549	2.69219e-15	-3.10828	0.551938	-3.41944	1	-1.76323	1	-5.04093	7.87788e-10	2.69075	6.8971e-08	-4.37196	0.00390515	-4.49004	1
ENSDARG00000039381	ch25hl1.1	-4.72708	7.56818e-18	-5.04063	7.67289e-16	-2.4535	0.583173	-3.91854	0.0104127	-1.08527	0.0975448	-1.83417	2.86909e-05	4.59889	5.57489e-26	-1.54568	0.817694	3.82716	9.49065e-18	-4.56286	2.83562e-08	-4.59479	2.42982e-08	4.44252	6.73928e-07	-3.75048	1.7728e-05	-2.70381	0.737721	-1.10217	1	-1.35875	1	-4.63645	3.73021e-06	2.96933	1.40976e-08	-4.38335	0.0246023	-2.50016	1
ENSDARG00000012341	capn9	-4.19375	4.72777e-19	-7.63288	5.94241e-24	-2.30262	0.568521	-3.92022	0.00412888	-1.97862	0.000695213	-0.974803	0.0232566	3.39721	6.45859e-12	-1.12895	0.991991	3.64708	4.23026e-17	-4.73503	3.9034e-10	-3.173	9.50625e-07	2.60944	0.0976614	-2.87207	0.000100771	-4.29269	0.358663	-4.01804	1	-1.94652	1	-5.22421	5.38456e-08	4.69528	8.62735e-35	-3.96943	0.0189083	-2.08624	1
ENSDARG00000094088	si:ch211-229n2.7	-5.357	4.80137e-10	-4.07563	4.65535e-07	-2.07836	0.819259	-2.95675	0.259263	-3.25927	0.00106521	-2.03637	0.00113492	3.72912	7.23409e-10	-2.1756	0.681211	4.26278	7.33741e-17	-2.58958	0.00931952	-4.21965	0.000269617	2.26987	0.786752	-1.77225	0.125592	-1.74201	1	-1.46736	1	-0.396958	1	-3.67466	0.00504945	4.47166	5.20733e-19	-1.4133	0.819864	-0.536686	1
ENSDARG00000042707	cx30.3	-5.52596	8.28715e-19	-4.83417	1.79016e-14	-1.83033	0.820216	-2.70872	0.106242	-1.59201	0.0129298	-2.73427	1.09439e-08	4.42491	1.44225e-22	-1.6037	0.806436	3.79686	7.39297e-17	-0.435421	0.891483	-3.97162	5.23579e-07	3.47374	0.00395652	-3.54403	6.21075e-05	-2.49787	0.831568	-1.63632	1	-0.565911	1	-3.84361	6.15119e-05	3.49278	4.7699e-13	-4.17768	0.0371594	-2.29448	1
ENSDARG00000031483	col9a1b	-7.08181	1.08513e-42	-4.46013	1.09222e-21	-3.43061	0.264845	-3.81318	0.00207395	-3.33976	1.72851e-08	-2.76127	6.3687e-12	-6.43151	0.000773363	-5.40419	0.0177342	-8.34249	3.28078e-06	7.27523	3.89657e-182	-1.84548	0.00155723	-3.84	1	-7.02064	1.93161e-15	-5.97095	0.145803	-7.28149	1	-5.21097	1	-5.58026	2.67121e-11	-6.27752	0.000121244	-5.06315	0.00138056	-6.35082	1
ENSDARG00000100968	si:ch211-1a19.3	-6.86171	7.16438e-37	-3.37532	1.06231e-14	-2.92967	0.361385	-3.35927	0.00680275	-6.57889	2.81349e-17	-2.78317	4.37839e-12	-5.51628	0.00351113	-3.90303	0.0986309	-6.8424	8.01084e-05	7.24338	1.93114e-179	-2.81633	1.66519e-06	-2.66131	1	-5.29676	6.82651e-11	-4.47043	0.31141	-5.7814	1	-4.711	1	-2.65385	0.00024779	-5.77744	0.000431158	-3.14532	0.052009	-4.85072	1
ENSDARG00000092383	snorc	-5.93385	1.49231e-37	-2.86458	1.66841e-12	-3.60485	0.166184	-5.70693	5.15029e-06	-5.27678	5.1738e-16	-2.46355	8.79519e-11	-4.53739	0.00861802	-4.34034	0.043742	-6.86416	1.59852e-05	6.9471	6.82007e-179	-1.73825	0.00178584	-4.09893	1	-6.31969	1.33558e-14	-4.07684	0.34158	-5.80316	1	-5.73292	1	-5.83939	1.77501e-12	-5.47712	0.000274029	-4.16909	0.00481773	-5.87264	1
ENSDARG00000096905	si:ch73-23l24.1	-6.76389	2.5017e-38	-4.69876	5.56902e-21	-3.52596	0.329441	-1.80039	0.41031	-2.5195	3.89166e-05	-3.68519	2.94349e-16	-5.61131	0.0071585	-5.43227	0.0366359	-6.52227	0.000222792	7.57452	7.1366e-179	-3.43898	1.15794e-07	-4.34217	1	-7.56351	2.10742e-15	-5.73592	0.253873	-8.04658	1	-5.9761	1	-4.85874	1.2424e-08	-6.72075	0.000194597	-5.99861	0.000745905	-5.5308	1
ENSDARG00000069265	matn3b	-7.39375	2.95448e-43	-2.72271	5.3444e-11	-2.6268	0.474573	-4.14421	0.000716014	-4.81427	1.04843e-13	-2.90024	5.01733e-13	-5.9774	0.00140171	-4.36451	0.0580802	-6.88831	3.20137e-05	7.13894	8.40011e-179	-2.1174	0.000224379	-4.12309	1	-7.56689	4.36364e-16	-4.51636	0.310061	-6.82747	1	-5.75707	1	-4.7098	2.55178e-09	-6.23856	0.000124785	-4.60878	0.00309643	-4.89663	1
ENSDARG00000077403	col8a1a	-6.49721	3.91122e-35	-4.2469	3.94039e-19	-3.87173	0.182738	-5.23608	9.08077e-05	-5.6961	4.31396e-15	-2.7377	2.29733e-11	-5.21941	0.00706216	-4.45494	0.0680017	-7.13071	7.29028e-05	7.34694	9.42986e-178	-2.40709	5.1508e-05	-3.3651	1	-7.39413	4.38357e-14	-3.02	0.661041	-6.06971	1	-3.99903	1	-2.48099	0.000885762	-6.06581	0.000385194	-4.21325	0.0101736	-5.13903	1
ENSDARG00000056950	epyc	-6.59538	1.16474e-39	-3.50749	8.33443e-16	-4.75906	0.0604863	-4.05044	0.000997652	-3.63629	1.33291e-09	-2.7284	7.70004e-12	-5.369	0.00363915	-5.6641	0.0124258	-8.0173	5.85003e-06	7.07891	2.45851e-175	-1.63089	0.00521308	-4.25194	1	-6.1099	1.85383e-13	-4.64526	0.29407	-5.37104	1	-5.88589	1	-4.51623	7.81559e-09	-6.95253	3.73879e-05	-6.32356	0.000113853	-5.02548	1
ENSDARG00000035852	cart3	-4.31015	2.48545e-21	-3.71003	1.29188e-14	-2.72478	0.60534	-3.86216	0.00669771	-8.03934	8.88281e-21	-3.96712	2.77035e-17	-5.97608	0.00624034	-6.43467	0.0168751	-6.52433	0.000364474	7.6076	2.13856e-173	-4.20943	1.02974e-09	-4.34423	1	-4.3918	7.14111e-08	-3.2767	0.731497	-4.24039	1	-5.39313	1	-3.05614	0.000194109	-6.4597	0.000479204	-2.95229	0.158434	-5.53286	1
ENSDARG00000024492	col9a2	-5.14808	6.86156e-32	-2.91441	1.22201e-12	-3.34139	0.236491	-3.17506	0.00792567	-4.32739	1.52943e-12	-2.41692	2.55668e-10	-4.96987	0.00475233	-4.2053	0.0580367	-6.29615	5.37127e-05	6.75166	3.03126e-168	-1.80358	0.00130573	-3.37876	1	-6.82256	2.04531e-15	-6.09492	0.104454	-5.23515	1	-5.75002	1	-3.06371	1.54801e-05	-6.23152	7.66616e-05	-4.77182	0.00150291	-5.88975	1
ENSDARG00000036893	f13a1b	-6.45664	5.91261e-35	-4.11771	3.72096e-18	-2.79003	0.474132	-5.17351	0.000117949	-8.0685	1.29214e-19	-3.12751	1.74336e-13	-7.00547	0.000860517	-3.97686	0.121852	-5.74583	0.000648653	7.17682	8.48252e-168	-2.64584	1.31355e-05	-2.82829	1	-6.27209	2.0771e-12	-3.54327	0.560137	-5.27003	1	-4.19962	1	-5.01577	3.67648e-09	-5.6812	0.000814557	0.0216322	1	-5.33958	1
ENSDARG00000074745	zmp:0000000760	-7.3666	4.7116e-40	-4.38238	3.64383e-20	-2.03847	0.737617	-3.64197	0.00442956	-3.03291	3.49514e-07	-3.06126	2.17623e-13	-4.89085	0.0107755	-4.37805	0.0740958	-7.53939	3.13537e-05	6.98073	3.71041e-163	-1.29312	0.0384404	-3.35868	1	-7.21771	2.04521e-14	-2.94304	0.698339	-5.47818	1	-5.40798	1	-4.35988	5.35787e-08	-6.47456	0.000176187	-4.62233	0.00469994	-5.54771	1
ENSDARG00000012422	col11a2	-5.65379	1.08973e-30	-3.34019	5.14782e-14	-2.12622	0.675784	-3.79577	0.00283702	-3.02902	3.49514e-07	-2.88437	2.60329e-12	-6.50436	0.00139773	-4.15413	0.0872061	-6.83015	0.000122821	6.97507	5.26347e-163	-1.75817	0.00291789	-4.65005	1	-6.50822	1.29631e-12	-4.45817	0.339447	-5.76915	1	-4.69875	1	-5.65319	2.36911e-10	-5.1799	0.0015692	-3.54908	0.0301772	-3.83814	1
ENSDARG00000088277	susd5	-6.26331	9.4654e-25	-4.98501	8.41183e-18	-0.85748	1	-4.44918	0.00244001	-6.75944	1.50954e-12	-2.71678	6.4004e-10	-2.69268	0.231013	-4.66921	0.0819221	-5.02196	0.00634607	7.55094	3.7572e-159	-3.53398	3.16947e-07	-1.25457	1	-4.69837	1.59619e-07	-3.23445	0.61423	-3.96096	1	-2.89056	1	-4.16476	3.27456e-06	-4.95734	0.00694381	-2.58689	0.176643	-3.03029	1
ENSDARG00000093381	tgm2l	-4.62101	1.5086e-28	-2.12652	7.1111e-08	-1.16034	1	-4.55139	0.000124404	-4.56784	1.34197e-13	-2.53673	3.5623e-11	-3.79722	0.0309139	-3.48026	0.13699	-8.29498	1.29083e-06	6.47195	1.39407e-155	-1.99017	0.000360449	-4.52968	1	-6.09804	2.52338e-14	-3.25854	0.545393	-6.23386	1	-5.16346	1	-3.62728	4.99855e-07	-5.42228	0.000307557	-2.68933	0.100982	-3.98089	1
ENSDARG00000086189	mgp	-7.00365	2.17072e-34	-3.90888	5.01117e-15	-3.98839	0.292388	-3.1403	0.0420666	-6.17587	1.09459e-14	-2.62026	3.47265e-09	-5.11348	0.0231062	-5.08651	0.0800499	-6.76172	0.000526258	7.31068	3.62168e-153	-1.92979	0.00356879	-3.99648	1	-7.02507	2.10334e-12	-5.97537	0.286353	-5.70072	1	-5.63049	1	-5.73687	1.98853e-09	-4.88887	0.00902602	-5.33078	0.00536697	-5.77022	1
ENSDARG00000069093	col2a1a	-5.87419	6.69269e-38	-3.01107	8.76529e-13	-1.28782	1	-3.78239	0.00195863	-3.15812	5.41819e-08	-2.46898	1.25935e-10	-4.60141	0.0117181	-4.53259	0.047464	-9.01584	1.8419e-07	6.54215	3.83723e-151	-1.39709	0.0117649	-4.83552	1	-6.7552	3.37752e-16	-4.05832	0.40126	-7.95484	1	-6.88443	1	-3.07012	2.5204e-05	-6.36588	5.71302e-05	-5.15155	0.000897733	-6.43916	1
ENSDARG00000100133	cnmd	-5.31174	1.28928e-32	-2.59941	1.37841e-10	-3.41577	0.221218	-2.36087	0.0768504	-3.15882	3.16089e-08	-2.44438	2.05654e-10	-5.12667	0.00395837	-3.96116	0.0816846	-5.45246	0.000327265	6.42843	5.56447e-151	-1.22539	0.0393853	-3.59446	1	-6.23039	5.04031e-14	-4.40291	0.298206	-4.71356	1	-4.6435	1	-3.78621	2.64486e-07	-5.70994	0.000233146	-4.34311	0.00404919	-4.78323	1
ENSDARG00000076904	loxl5b	-5.06385	3.34407e-24	-3.06018	1.41849e-11	-2.92709	0.403953	-5.12958	0.000336059	-5.11456	7.63347e-12	-2.66708	2.29276e-10	-5.37614	0.00896579	-5.34917	0.0352392	-4.11551	0.0136063	6.83436	8.89437e-148	-1.21289	0.0571631	-3.52183	1	-5.37921	2.14508e-09	-3.91485	0.450262	-4.64093	1	-3.57052	1	-3.84312	2.93649e-06	-5.6373	0.00176297	-4.00702	0.0182805	-3.71025	1
ENSDARG00000101576	tbxta	-6.52443	6.25554e-33	-3.79607	3.73196e-16	-0.513219	1	-2.33946	0.110461	-2.52129	1.66048e-05	-2.84534	7.83716e-12	-4.59406	0.0171073	-2.56333	0.407665	-6.50564	0.000283712	6.68041	8.89437e-148	-2.21711	0.000193496	-3.32513	1	-4.30574	3.44185e-08	-2.39361	0.842036	-4.44423	1	-3.37382	1	-4.06239	4.58208e-07	-5.4406	0.00130876	-2.80761	0.114103	-2.92817	1
ENSDARG00000005485	ucmab	-5.64711	7.83808e-24	-5.95906	8.40554e-21	-1.48952	1	-3.24685	0.0260309	-1.78826	0.00356345	-3.36102	8.186e-13	-5.0821	0.0201167	-5.05513	0.0693257	-3.82114	0.0336339	7.07655	6.95317e-143	-2.49357	0.000121746	-2.2269	1	-4.66891	1.76014e-07	-3.62065	0.564587	-4.34689	1	-3.27649	1	-2.7352	0.000824713	-5.34326	0.00482506	-4.29851	0.0200187	-3.41621	1
ENSDARG00000055527	cmn	-5.94871	1.81181e-28	-4.73706	3.52105e-19	-2.12752	0.759492	-2.35848	0.153254	-3.30864	3.37233e-07	-2.96139	2.0582e-11	-3.67072	0.0967047	-4.64494	0.0911517	-5.58305	0.00233112	6.87568	1.14987e-141	-2.20447	0.000526829	-4.40335	1	-6.26139	8.56161e-11	-4.21135	0.476744	-5.52245	1	-3.45165	1	-1.35798	0.128829	-6.51882	0.000741666	-4.47378	0.0142059	-4.59177	1
ENSDARG00000035422	ccn1l1	-5.90954	4.81037e-28	-4.8948	7.17549e-20	-2.80132	0.497002	-3.67971	0.00775722	-3.12035	8.35383e-07	-3.7198	1.08261e-15	-3.92752	0.0628607	-2.72815	0.410527	-6.2548	0.000875882	6.6897	1.88379e-137	-2.33765	0.000186627	-2.48874	1	-4.0541	4.88814e-07	-2.88101	0.73958	-5.1938	1	-2.53744	1	-4.59076	1.78866e-07	-4.18869	0.0162929	-3.55887	0.0477926	2.61364	0.0614612
ENSDARG00000044975	krt94	-6.87256	1.20874e-34	-5.4882	2.02071e-23	-2.76903	0.576953	-4.08457	0.00424254	-5.15867	1.84984e-12	-1.50327	0.000524327	-5.42016	0.0134808	-2.8047	0.449714	-6.16116	0.000905232	6.78127	1.61425e-136	-2.18245	0.000729262	-3.24374	1	-5.68666	2.06321e-10	-5.37481	0.334034	-4.68495	1	-4.61489	1	-4.89012	4.21506e-08	-3.21871	0.0972391	-4.46665	0.0163341	-5.7548	1
ENSDARG00000040118	zgc:113232	-8.20803	4.07705e-35	-4.07976	1.45729e-15	-1.55165	1	-3.58205	0.0163524	-2.43162	0.00014508	-2.97861	5.31845e-11	-5.0536	0.0255587	-5.02663	0.0842134	-6.96496	0.000580362	6.8409	6.14756e-134	-1.47366	0.031245	-3.78456	1	-6.22775	1.54307e-10	-3.59213	0.664059	-5.90396	1	-4.83356	1	-4.40718	8.54399e-07	-6.90034	0.000689655	-2.20533	0.387945	-4.97328	1
ENSDARG00000058414	bglap	-7.14787	1.92041e-32	-3.10796	2.01588e-10	-4.54801	0.220923	-4.94049	0.00131513	-6.73549	8.43158e-15	-3.0451	5.81019e-11	-5.99486	0.0121234	-4.15935	0.205786	-7.32089	0.000499871	6.92811	1.76802e-132	-0.767438	0.415697	-5.14079	1	-8.58458	3.74838e-13	-5.5343	0.37389	-6.25989	1	-5.18948	1	-7.46694	4.00676e-11	-7.25626	0.000599277	-7.2124	0.000698414	-5.32921	1
ENSDARG00000020114	slc20a1a	-6.4006	2.34061e-21	-3.9447	2.11017e-12	-0.0104374	1	-2.99716	0.0664303	-5.30944	2.41051e-09	-2.68295	1.44951e-08	-3.24617	0.182612	-3.2192	0.331705	-3.57196	0.0670597	7.04789	3.20027e-127	-2.06765	0.00240054	-2.39345	1	-5.83725	1.3953e-07	-3.7872	0.560925	-2.51096	1	-2.44215	1	-4.1317	2.06823e-05	-4.50893	0.0231184	-4.46507	0.0273774	-2.58187	1
ENSDARG00000037845	col9a3	-3.94183	1.19217e-21	-1.47949	0.000254595	-2.05242	0.684419	-2.4848	0.0641205	-3.41924	8.6069e-09	-2.71733	8.87822e-12	-5.24139	0.00459358	-3.62786	0.133232	-7.15268	3.82502e-05	5.96886	3.00089e-125	-1.70931	0.00306345	-3.38708	1	-6.83088	5.50781e-14	-5.36606	0.189718	-6.09168	1	-4.02101	1	-1.16432	0.159932	-6.08778	0.000222716	-6.04393	0.000251102	-5.161	1
ENSDARG00000076843	si:dkey-174i8.1	-5.01097	7.0139e-26	-3.30717	7.41768e-14	-1.40831	0.946537	-3.8786	0.00207088	-3.33067	3.44111e-08	-2.16667	2.46135e-08	-3.12442	0.0975687	-2.61064	0.338157	-4.77422	0.00285433	5.93639	8.45642e-124	-1.24636	0.0359799	-3.59481	1	-4.03376	9.89481e-08	-2.98649	0.597011	-4.71391	1	-1.64143	1	-0.300881	1	-4.70959	0.00318169	-5.66642	0.000861571	-3.78323	1
ENSDARG00000057706	si:ch211-137i24.10	-4.49053	6.00221e-20	-3.14382	2.89909e-11	-3.22082	0.342984	-4.09921	0.00387345	-6.99524	2.84878e-13	-2.45311	9.45024e-09	-4.93198	0.018892	-3.90402	0.148156	-5.25777	0.00432061	6.32569	6.62199e-123	-1.87266	0.00261185	-3.07767	1	-5.52047	8.53511e-09	-2.88448	0.702907	-4.19677	1	-3.12636	1	-0.204883	1	-5.19314	0.00462918	-3.56234	0.0443208	-3.26609	1
ENSDARG00000069245	matn3a	-6.34288	1.02907e-24	-3.73285	7.50643e-12	-1.47264	1	-1.93266	0.49361	-1.92092	0.00587529	-3.7903	4.45308e-13	-4.99817	0.0629805	-3.16148	0.470329	-6.32443	0.00517302	7.00284	1.3662e-120	-2.60391	0.000360639	-2.55842	1	-6.58766	3.70013e-09	-5.53808	0.449509	-5.26343	1	-3.19255	1	-3.88056	5.8542e-05	-5.25933	0.01654	-3.89213	0.0921822	-2.74685	1
ENSDARG00000075993	clic5a	-6.33719	8.09165e-22	-5.73964	4.76199e-17	-3.47442	0.512847	-4.9386	0.00656004	-3.91911	8.14824e-07	-4.05832	3.54899e-13	-2.86	0.408681	-2.56917	0.646045	-4.51022	0.0446989	7.11946	6.54604e-117	-2.79333	0.000223236	-3.33094	1	-2.17057	0.0176052	-4.7247	0.584787	-4.45005	1	-3.37964	1	-2.24833	0.0205784	-2.4406	0.431763	-1.69213	0.735621	-0.0516164	1
ENSDARG00000101393	si:dkey-31g6.6	-6.05138	2.01395e-16	-4.44856	5.11883e-11	-2.18574	0.886328	-4.65314	0.022113	-4.96021	4.43161e-07	-3.47633	2.64255e-09	-3.89897	0.192921	-3.872	0.373255	-4.22476	0.0869514	7.66832	5.53483e-112	-2.72984	0.000819805	-2.04466	1	-5.48846	7.8044e-06	-2.43639	1	-3.16376	1	-2.09336	1	-1.89125	0.0758076	-4.16014	0.0958374	-2.52726	0.398685	-2.23308	1
ENSDARG00000068567	shha	-6.48103	7.35099e-30	-5.61976	6.67969e-23	-1.87594	0.740908	-3.27116	0.0109022	-3.68264	7.54912e-09	-2.76532	2.30788e-11	-3.3266	0.0852934	-4.30114	0.0737142	-5.65465	0.00111635	5.72085	6.1685e-111	-2.62659	1.22339e-05	-2.47379	1	-5.33188	1.16292e-09	-4.8683	0.264353	-4.59365	1	-3.52324	1	1.28384	0.00345641	-4.58927	0.00494386	-2.95744	0.0788873	-3.66297	1
ENSDARG00000078674	hspb9	-4.93435	4.09109e-28	-2.12364	5.50763e-07	0.220395	1	-3.57253	0.00638359	-6.16098	1.32911e-17	-2.93587	2.23726e-12	-4.7113	0.0161233	-2.22747	0.57582	-6.80344	5.90032e-05	5.84284	1.0976e-110	-2.14579	0.00038234	-3.623	1	-5.17744	8.66325e-11	-2.45271	0.881243	-7.06457	1	-4.99403	1	-3.10241	5.05612e-05	-6.47571	0.00014104	-4.06092	0.0159011	2.94296	0.020308
ENSDARG00000058815	ihhb	-4.88398	2.7191e-12	-4.60918	7.08144e-10	-0.596208	1	-1.8942	0.45964	-4.79736	3.33384e-06	-2.95642	2.76238e-07	-2.7341	0.29655	-2.70713	0.490853	-3.05989	0.169652	7.65734	2.32544e-109	-2.7375	0.000884163	-0.879785	1	-4.32358	0.000162206	-2.27354	0.88067	-1.99889	1	-0.928481	1	-3.20164	0.00285361	-2.99526	0.185366	-2.9514	0.197165	-1.06821	1
ENSDARG00000040362	ehd2b	-5.14671	9.84809e-32	-2.04419	9.76806e-08	-2.34412	0.489024	-3.0699	0.00756907	-1.62217	0.00187444	-1.07449	0.00461595	-3.83424	0.021693	-0.766537	1	-4.38272	0.00205736	5.40799	6.08497e-109	-0.97038	0.10865	-2.20262	1	-4.52882	3.47423e-10	-3.18073	0.498146	-5.9082	1	-2.02862	1	-3.94042	5.41326e-08	-4.90366	0.000748472	-2.76841	0.0674107	-3.97722	1
ENSDARG00000086957	si:dkeyp-118a3.2	-7.34217	2.94294e-16	-5.0624	9.89408e-11	-2.05855	1	-3.94026	0.12146	-6.25101	2.76477e-07	-5.65663	1.14823e-12	-4.18774	0.32154	-4.16077	0.498576	-4.51353	0.15478	8.676	1.40591e-108	-6.20482	5.23579e-07	-2.33343	1	-3.77225	0.00147655	-3.72718	0.971952	-3.45253	1	-2.38213	1	-2.64818	0.0320447	-3.44725	0.359009	-2.40007	0.648054	-1.5202	1
ENSDARG00000055575	pcolce2b	-5.39071	1.71418e-27	-1.40869	0.000547637	-1.62407	0.8507	-1.78046	0.29994	-5.30274	4.06144e-13	-1.81038	2.99368e-06	-5.56396	0.00435898	-2.94883	0.271972	-3.56527	0.0214911	5.5833	1.60172e-107	-0.647743	0.416401	-3.70965	1	-5.56721	2.0519e-10	-2.77892	0.663144	-4.82875	1	-2.75771	1	-1.92737	0.00871764	-2.65008	0.108685	-3.45678	0.0300268	-2.89743	1
ENSDARG00000045799	acanb	-4.14929	4.14227e-12	-3.87449	1.30899e-09	-1.8782	0.776702	-3.76035	0.0399068	-4.06568	4.47498e-06	-1.82809	0.000195631	-3.00618	0.213321	-1.97545	0.673288	-3.33197	0.114481	6.78451	5.11205e-105	-1.39636	0.0610956	-1.15186	1	-4.59566	3.30893e-05	-2.54562	0.753776	-2.27097	1	-1.20056	1	-4.47826	0.000102437	-3.26734	0.116524	-3.22348	0.129441	-1.34029	1
ENSDARG00000045071	chad	-4.5794	9.5062e-12	-4.8933	2.47164e-10	-2.89319	0.58592	-1.43466	0.773892	-3.06944	0.000300392	-3.24467	9.11854e-08	-3.0174	0.315659	-1.9867	0.773854	-3.34319	0.16504	7.33461	8.5641e-99	-2.69756	0.00149783	-1.16309	1	-4.60689	0.000136511	-2.55684	0.935118	-2.28219	1	-1.21179	1	-1.88576	0.0779133	-3.27857	0.198816	-3.23471	0.205645	-1.35152	1
ENSDARG00000099111	zgc:175280	-4.67893	5.354e-11	-4.40413	8.26488e-09	-0.81007	1	-1.26814	0.801832	-2.57724	0.00159107	-3.99145	6.95685e-09	-2.52974	0.403486	-2.50277	0.538752	-2.85553	0.217035	7.27734	7.24765e-97	-2.95136	0.000921563	0.32981	1	-4.11922	0.000527931	-2.06918	0.993955	-1.79453	1	-0.724123	1	-1.65883	0.108017	-2.7909	0.244282	-2.74704	0.266618	-0.86385	1
ENSDARG00000038139	pdgfbb	-3.55644	3.75895e-13	-1.61191	0.000582397	0.356043	1	-3.28913	0.038616	-5.18492	4.42144e-09	-2.55519	5.09311e-08	-2.53496	0.325549	-2.50799	0.488495	-4.44918	0.0236078	5.92806	3.75088e-96	-2.41909	0.00042553	-2.26907	1	-3.70767	3.05944e-05	-1.33395	1	-3.38818	1	-2.31777	1	-1.56925	0.0796834	-4.38455	0.0272003	-2.33549	0.290262	-2.4575	1
ENSDARG00000074160	paqr4b	-5.68417	2.27648e-12	-4.40413	6.50405e-09	-2.40552	0.653374	-2.27867	0.336963	-2.99755	0.000476793	-2.97556	6.62768e-07	-2.52974	0.398328	-2.50277	0.53423	-2.85553	0.212007	7.05876	5.41789e-95	-1.17706	0.153642	-0.675426	1	-4.11922	0.000479073	-2.06918	0.989497	-1.79453	1	-0.724123	1	-1.65883	0.104709	-2.7909	0.239992	-2.74704	0.26165	-0.86385	1
ENSDARG00000068589	vimr1	-7.62072	4.47448e-17	-4.63795	1.60225e-08	-1.69103	1	-1.39525	1	-7.53024	7.44468e-08	-6.52209	1.52548e-13	-5.46697	0.589449	-6.44035	0.613754	-5.79276	0.272374	8.40985	6.98888e-91	-6.48337	1.20822e-06	-3.61266	1	-5.2474	0.000536986	-6.00675	1	-5.7321	1	-4.6617	1	-4.1276	0.00925844	-5.72814	0.32877	-4.68359	0.499619	-4.80143	1
ENSDARG00000099412	bcan	-5.64711	3.97409e-11	-5.37231	3.71054e-09	-2.36846	0.75627	-3.24685	0.180978	-4.55594	3.98579e-05	-5.54984	4.47832e-10	-2.49268	0.510898	-2.46571	0.640516	-2.81847	0.297998	7.6811	3.17806e-89	-0.864554	0.439247	-0.638364	1	-2.06598	0.061635	-2.03212	1	-1.75747	1	-0.687061	1	-3.96476	0.00228837	-2.75384	0.334522	-2.70998	0.352976	-0.826788	1
ENSDARG00000091277	adra2da	-5.205	9.14641e-10	-4.9302	7.18159e-08	-1.92636	0.848578	-2.80474	0.270059	-3.10653	0.00118725	-4.10043	1.29418e-07	-2.05057	0.577048	-1.0163	1	-1.36906	0.839229	7.83396	2.46557e-88	-2.04562	0.0265894	-0.196259	1	-2.63275	0.0225123	-1.59001	1	-1.31536	1	-0.244955	1	-2.51535	0.032542	-2.31173	0.4835	-2.26787	0.425312	-0.384682	1
ENSDARG00000054321	ngs	-8.39103	2.2867e-20	-4.7395	1.15782e-09	-1.93604	1	-0.174561	1	-7.88509	4.54769e-09	-7.0703	3.31843e-16	-4.82129	0.570503	-5.79486	0.578132	-6.14762	0.157688	7.73538	8.72951e-87	-7.8389	9.34622e-09	-4.96778	1	-7.41131	2.65118e-06	-6.36153	1	-6.08688	1	-5.01648	1	-2.72726	0.0706358	-7.08326	0.108623	-3.86734	0.556011	-5.15621	1
ENSDARG00000006526	fn1b	-5.55772	9.45994e-40	-2.50103	3.93113e-11	-2.03954	0.639647	-4.34177	0.000102177	-2.42788	1.59467e-06	0.21685	0.79197	-4.23927	0.0100572	-0.549945	1	-5.71794	4.04577e-05	4.79724	5.81794e-83	-0.621447	0.343376	-3.24817	1	-3.48598	1.03869e-07	-3.38865	0.471601	-5.75686	1	-1.65852	1	-4.9028	2.20261e-11	-5.1676	0.000222716	-3.84219	0.00681195	-5.89675	1
ENSDARG00000091783	si:dkeyp-71f10.5	-4.74557	5.19843e-10	-3.13373	7.12606e-06	-0.456872	1	-3.35031	0.177323	-4.6594	4.50019e-05	-4.05832	4.57326e-08	-1.59114	0.851093	-2.56917	0.627797	-2.92193	0.310185	7.27279	1.0182e-82	-2.27118	0.0127778	0.263173	1	-3.18062	0.00660855	-2.13558	1	-1.86093	1	-0.790524	1	-2.05317	0.0787301	-2.8573	0.343923	-2.81344	0.354155	-0.930252	1
ENSDARG00000089187	wfdc2	-2.67644	9.68985e-10	-0.596947	0.29591	-2.09574	0.684419	0.991724	0.35131	-1.66549	0.00690283	-3.85124	3.54899e-13	-2.80708	0.20916	-3.78226	0.191983	-3.13287	0.0846983	5.08549	1.82351e-76	-1.88895	0.00374588	-0.952764	1	-3.39224	6.52166e-05	-2.34652	0.827597	-1.48475	1	-2.00362	1	-5.28131	1.39757e-06	-4.07039	0.0300459	-4.02654	0.0301603	0.187224	1
ENSDARG00000005762	col14a1a	-5.58287	4.8014e-26	-4.1082	1.39688e-16	-5.11638	0.0617675	-2.81844	0.0395759	-1.14	0.0555781	-0.682312	0.171965	-5.24059	0.00940066	1.24653	0.289296	-4.56559	0.00642177	-1.87233	0.00231273	5.29522	2.82749e-90	-1.79972	1	-4.01793	4.08071e-07	-2.45491	0.78806	-4.50538	1	-2.43418	1	-4.12372	8.68428e-07	-5.50176	0.00189169	-3.4555	0.0413894	-3.57471	1
ENSDARG00000071549	ecm2	-4.10792	6.08477e-22	-2.65627	3.41264e-10	-2.45271	0.553784	-2.32603	0.108245	-1.75324	0.00195248	-0.513402	0.395188	-5.08358	0.00769648	0.95293	0.494176	-4.99404	0.00186706	-2.6585	9.09892e-06	5.19653	3.61957e-88	-2.81394	1	-5.44949	5.30665e-11	-3.39945	0.559186	-3.34749	1	-0.85907	1	-3.3786	8.2612e-06	-4.92941	0.00219075	-5.30089	0.00129693	-4.00296	1
ENSDARG00000075487	si:ch211-267e7.3	-2.39582	2.79457e-09	-1.48515	0.000588163	-3.48682	0.273603	-2.35778	0.121457	-5.0881	1.56275e-10	-1.58951	0.000116483	-4.61227	0.0248148	1.23652	0.328325	-3.93683	0.0228106	-1.81008	0.00447442	5.25732	8.98732e-86	-2.75796	1	-6.20176	3.40458e-09	-1.82484	1	-1.87336	1	-2.80666	1	-2.06572	0.00864699	-4.87344	0.00662423	-4.82958	0.00818201	-1.94515	1
ENSDARG00000038729	s100z	-6.01651	9.1467e-25	-5.15467	1.20071e-18	-4.74098	0.117861	-5.61937	0.000383918	-2.04118	0.0007547	-0.477213	0.483972	-0.0831231	1	0.972625	0.513587	-0.849242	1	-2.58365	6.8294e-05	5.0039	2.88859e-75	0.167353	1	-3.27644	3.13652e-05	-4.40463	0.389203	-4.12998	1	-2.05854	1	-3.74713	1.28017e-05	-0.579828	1	-0.413568	1	-3.19931	1
ENSDARG00000086645	hs3st3b1b	-3.58397	4.4107e-17	-2.84628	9.4385e-11	-1.37135	0.988836	-1.85941	0.273785	-2.86035	2.00399e-06	-1.87498	2.20192e-06	-0.868296	1	0.674173	0.731631	-1.26891	0.725639	-1.91248	0.00155874	4.75503	5.46233e-73	0.24245	1	0.406993	0.545275	-1.73955	1	-4.47064	1	-1.81363	1	-1.1829	0.155294	-1.20429	0.857777	-3.83655	0.0206342	-3.53996	1
ENSDARG00000035942	hrh3	-5.13789	2.59295e-09	-3.85543	1.84073e-06	-1.85924	0.831046	-2.73763	0.303	-4.04672	0.000227635	-1.8083	0.00356724	-1.98346	0.561221	0.667156	1	-2.30925	0.455493	-1.1147	0.353554	6.57027	3.13099e-71	-0.129144	1	-3.57294	0.0040216	-1.5229	1	-1.24825	1	-0.177841	1	-3.45554	0.00857006	-2.24462	0.459149	-2.20076	0.49293	-0.317568	1
ENSDARG00000114451	mmp13a	-7.47489	4.78485e-52	-4.67838	7.95997e-26	-4.19625	0.0747486	-5.02396	1.6275e-05	-0.491768	0.46287	0.0506299	1	-4.17346	0.0133312	1.91919	0.0253955	-6.86983	4.28566e-06	-1.98929	0.000345239	4.54718	3.13099e-71	-4.46728	1	-3.81757	1.64633e-08	-5.86104	0.099175	-8.39406	0.787479	-0.909733	1	-4.95486	4.20599e-11	-6.80521	7.10462e-06	-1.05842	0.854467	-7.46339	1
ENSDARG00000092170	apoc1	-8.34148	2.17639e-44	-5.1544	4.08261e-24	-3.18616	0.376254	-1.78439	0.374272	-2.17175	0.00022229	-0.90751	0.0476378	-6.18747	0.00229828	1.45192	0.182011	-6.51326	0.000167413	-2.67329	1.53861e-05	4.82435	4.61758e-70	-4.91826	1	-5.66009	1.60684e-11	-2.66497	0.813159	-5.03708	1	-1.156	1	0.780975	0.192648	-6.03345	0.000437841	-1.36185	0.748312	-2.93579	1
ENSDARG00000078622	scpp5	-5.52751	2.75838e-10	-6.57813	7.63329e-10	-4.57545	1	-3.86655	0.497208	-4.43635	0.000543777	-3.34109	2.95506e-05	-4.69966	0.806906	-0.000686977	1	-5.02545	0.457563	-5.09752	0.000314249	7.86305	2.09934e-68	-2.84535	1	-4.70186	0.00485753	-4.2391	1	-3.96445	1	-2.89405	1	-6.17175	0.00138287	-4.96083	0.555599	-4.91697	0.527393	-3.03378	1
ENSDARG00000045316	map7d2b	-3.57113	1.99286e-12	-2.43013	1.08417e-06	-3.63462	0.320808	-2.5063	0.153254	-2.80641	7.33202e-05	-0.824967	0.116999	-2.16941	0.442654	1.33897	0.3137	-3.08239	0.11452	-1.71014	0.0175569	5.0417	4.42472e-68	-1.90452	1	-2.16045	0.00941996	-2.29604	0.874125	-2.02139	1	-1.95322	1	-1.02258	0.305752	-3.01777	0.137012	-3.97614	0.0513181	-2.09295	1
ENSDARG00000013409	bmp2a	-1.65984	9.41361e-07	-1.27656	0.000891165	-1.0252	1	-1.75921	0.249249	-0.926101	0.0998813	-0.568038	0.246887	-4.7468	0.00452001	1.1708	0.292476	-5.48791	0.00018574	-1.76766	0.00131827	4.30032	4.64613e-64	-3.30781	1	-4.24516	1.40538e-09	-1.27835	1	-1.30495	1	-0.937808	1	-4.75748	4.4106e-10	-7.00881	1.80147e-05	-2.63767	0.0838628	-5.08176	1
ENSDARG00000040295	apoeb	-7.12476	1.03956e-54	-5.56868	3.61669e-34	-4.95818	0.0186426	-5.0313	7.48422e-06	-0.167886	1	0.889339	0.00337982	-4.58293	0.00456134	0.328065	1	-4.25221	0.00172261	-2.68068	2.41997e-07	4.24582	1.43104e-62	-4.09976	1	-3.7865	8.23495e-09	-5.01798	0.153393	-6.32874	1	-1.05526	1	-2.73827	1.13781e-05	-5.36294	0.000107921	-2.75272	0.0687334	-6.83878	1
ENSDARG00000076856	frem2a	-8.70611	3.09757e-55	-5.76491	2.86272e-33	-5.20496	0.0145943	-4.98296	1.44762e-05	1.03265	0.00614739	0.0262159	1	-5.13642	0.00180689	0.951495	0.45166	-3.75984	0.00640391	-1.87591	0.000578315	4.21527	2.27455e-61	-3.69737	1	-4.36481	2.07664e-10	-4.86862	0.173833	-5.40164	1	0.600227	1	-3.96014	1.82873e-08	-6.81316	6.97285e-06	-3.30665	0.0212989	-4.88611	1
ENSDARG00000045802	hapln3	-3.56948	5.63161e-14	-0.907901	0.054226	-2.76868	0.429396	-3.06007	0.0352761	-0.120693	1	-0.608224	0.270564	-3.89492	0.0647701	-0.0339731	1	-2.21461	0.256503	-1.31116	0.054961	4.48338	4.82151e-60	-2.04061	1	-2.47013	0.001328	-1.84533	0.953923	-2.15768	1	-2.0893	1	-2.77186	0.000837919	-3.15405	0.0741345	-3.11019	0.0865227	-2.22903	1
ENSDARG00000015559	fstl1a	-2.91945	2.76041e-16	-1.01343	0.0100944	-2.51907	0.411333	-1.01745	0.781499	0.0955615	0.961951	-0.735643	0.0802183	-5.23227	0.00140286	0.234328	1	-4.41959	0.00119165	-0.396836	0.869771	4.11677	6.82722e-59	-3.70004	1	-5.23518	6.46941e-13	-2.13526	0.819269	-2.91049	1	-0.937526	1	-3.23687	1.63137e-06	-4.35496	0.00151403	-3.863	0.00539665	0.209309	1
ENSDARG00000054619	fras1	-5.78723	2.81079e-35	-3.82932	5.6698e-19	-2.80906	0.325603	-4.06687	0.000423225	0.540589	0.205107	0.00277126	1	-4.31421	0.0102564	1.12495	0.331268	-3.25906	0.0218649	-2.37107	1.64868e-05	4.15375	4.90337e-58	-2.78213	1	-4.05175	6.63822e-09	-3.36762	0.457752	-4.31657	1	-0.0161729	1	-0.330385	0.965688	-6.89852	2.7777e-05	-3.26636	0.025614	-3.97116	1
ENSDARG00000014287	eno2	-5.0715	1.57628e-12	-4.7967	3.88574e-10	-2.79685	0.586092	-2.67124	0.241083	-2.15286	0.00561311	-1.7389	0.00123201	-2.92106	0.309496	1.84873	0.112709	-3.24685	0.174491	-2.30118	0.0064188	5.16261	1.45664e-57	-1.06675	1	-4.51055	0.000141475	-2.4605	0.895694	-2.18585	1	0.896562	1	0.68586	0.353609	-3.18222	0.185366	-2.13437	0.484705	-1.25517	1
ENSDARG00000002445	prdm1a	-4.92532	1.80081e-34	-2.98355	1.40445e-14	-2.09885	0.573056	-3.55555	0.00103659	-0.00207841	1	-0.0100171	1	-1.28936	0.756362	1.91257	0.0195603	-2.71729	0.0541021	-2.01149	0.000151437	3.96558	1.22766e-54	-1.48184	1	-1.75325	0.00540557	-2.99447	0.538841	-5.26642	1	0.170754	1	-4.38271	4.47323e-10	-2.502	0.0895943	0.326441	0.873745	-3.46088	1
ENSDARG00000099880	sp6	-7.69761	8.23226e-47	-5.61221	7.77383e-31	-4.41897	0.0430146	-4.71174	4.2768e-05	-0.234395	0.970922	1.22076	1.02087e-05	-4.12771	0.0110813	0.585164	0.753707	-3.45177	0.0121328	-2.28288	2.23422e-05	3.9882	9.71219e-54	-2.95212	1	-3.90552	6.71971e-09	-5.66844	0.100493	-4.80862	1	-0.510416	1	-5.42965	5.04813e-12	-3.38715	0.0147351	-4.34501	0.00193065	-5.46333	1
ENSDARG00000076735	si:dkey-193c22.2	-2.16404	1.0066e-07	-1.84688	3.34849e-05	-0.73496	1	-2.1329	0.197926	-0.834285	0.222944	-0.372262	0.668399	-4.196	0.0455024	1.05972	0.470329	-4.52179	0.013233	-0.952396	0.245387	4.24888	2.79962e-52	-1.34004	1	-3.19227	7.73034e-05	-1.40691	1	-2.45914	1	-0.802125	1	-1.10783	0.214415	-4.45716	0.0147797	-2.82504	0.125809	-1.52847	1
ENSDARG00000074815	mxra5a	-0.906663	0.0134231	-1.14884	0.00571799	-0.945405	1	-1.01669	0.828248	-0.571148	0.445976	-2.34024	3.55155e-09	-5.33111	0.00586381	-0.828873	1	-4.65615	0.00380878	-2.71394	6.19252e-06	3.93399	1.59943e-48	-3.47679	1	-4.91834	3.55847e-09	-0.208581	1	-0.188504	1	-1.20056	1	1.17459	0.00890505	-4.59152	0.00443861	-3.96195	0.0133734	-2.66447	1
ENSDARG00000016936	hmcn1	-2.66164	3.31283e-10	-0.643237	0.244963	-0.170987	1	0.180757	1	-1.20724	0.0533514	-1.00426	0.0271342	-2.81782	0.214936	1.68973	0.0857806	-3.14361	0.0801764	-1.77268	0.00706201	4.12064	4.02079e-48	-0.547041	1	-3.66748	1.15861e-05	-1.61744	1	-3.67042	1	0.409987	1	-2.277	0.0047857	-4.6668	0.0123211	-2.61866	0.175506	-2.73974	1
ENSDARG00000100052	cckb	-8.79542	6.2929e-49	-5.70963	1.74504e-30	-4.51617	0.048635	-5.97992	2.21707e-06	1.80247	5.18064e-08	-0.493403	0.378282	-3.13566	0.0756788	1.51957	0.102908	-2.05139	0.228045	-2.47613	7.84677e-06	3.8277	2.70836e-47	-3.04931	1	-4.35217	7.949e-10	-5.18043	0.161975	-4.90578	1	1.44792	1	-4.78872	3.59439e-10	-4.67895	0.00119489	-2.4834	0.124951	-2.7519	1
ENSDARG00000013295	slc2a3a	-6.1455	1.10003e-12	-3.53351	5.42603e-07	-2.86686	0.725054	-3.74524	0.11653	-5.05433	8.86762e-06	-1.50679	0.0112348	-2.99107	0.445429	0.533805	0.979638	-3.31686	0.258041	-1.94939	0.0423081	4.8625	2.92252e-43	-1.13676	1	1.19488	0.0533311	-2.53051	1	-2.25586	1	-0.181652	1	-0.605579	0.820189	-3.25223	0.27332	-3.20837	0.278028	1.50513	1
ENSDARG00000108401	LO018336.1	-5.17556	3.32371e-09	-4.90076	2.22087e-07	-0.889457	1	-2.7753	0.293045	0.464896	0.616968	-0.776057	0.326489	-0.421213	1	1.54162	0.394621	-2.34692	0.416366	-4.00627	0.000693943	4.98354	5.6776e-43	-0.166815	1	-3.61061	0.00502609	-1.56057	1	-1.28592	1	1.3844	1	-3.49321	0.0100087	-2.28229	0.506332	-2.23843	0.529119	-0.355239	1
ENSDARG00000068934	cyp1b1	-3.67631	6.26714e-10	-3.59678	4.1599e-08	-1.0836	1	-3.29173	0.139225	-2.25795	0.00491534	-1.09449	0.066794	0.073637	1	1.00179	0.617012	-0.847666	1	-1.01032	0.416517	4.66396	7.00344e-43	-0.683246	1	-1.78417	0.0948088	-3.0796	0.881243	-2.80495	1	-0.731942	1	-1.39845	0.243534	0.643851	0.856028	-0.934451	1	-1.87427	1
ENSDARG00000037677	fgf24	-6.50933	1.54846e-24	-3.40937	2.85892e-12	-2.64425	0.466445	-3.52264	0.0115641	1.20065	0.00157243	0.359781	0.495945	-4.35638	0.0296831	1.76655	0.0511366	-2.35433	0.194475	-2.41385	0.000141291	3.73859	8.98098e-41	-0.914154	1	-4.35795	5.22543e-07	-2.30791	0.809605	-2.03326	1	0.630999	1	-4.24055	2.43815e-06	-3.61607	0.0327743	-4.57368	0.0101736	-2.69049	1
ENSDARG00000055705	f5	-6.65779	3.77239e-17	-5.38033	6.2418e-13	-1.78885	0.907199	-4.25754	0.0232451	-1.52614	0.0338016	0.209239	0.869605	-2.5007	0.416372	1.50983	0.244964	-1.82114	0.557259	-1.64613	0.0395205	4.20448	2.02296e-40	-1.64905	1	-3.08484	0.00114355	-1.45251	1	-2.76815	1	-0.695083	1	-3.97278	0.000230322	-3.76453	0.0858902	2.09139	0.00357613	-1.83747	1
ENSDARG00000069473	frem1a	-3.9332	9.24222e-11	-0.857793	0.140475	-1.66332	0.917167	-1.95237	0.428309	-0.301171	0.919969	-0.346273	0.769276	-2.7919	0.31506	2.16518	0.0220266	-3.11769	0.153092	-1.74621	0.0277763	4.16117	2.21593e-40	-0.937589	1	-4.38139	0.000102653	-0.737635	1	-1.05233	1	0.60742	1	-4.26398	0.000279779	-3.05306	0.164822	-2.00484	0.445787	-1.12601	1
ENSDARG00000012395	mmp13a	-7.30894	2.68107e-28	-6.81147	1.63348e-22	-3.6147	0.541301	-4.90868	0.00539536	-1.65643	0.0238277	0.0125841	1	-4.15451	0.16955	0.615906	0.78153	-7.06668	0.00307907	-2.45678	0.0014016	4.35479	2.92875e-40	-2.07752	1	-3.23357	0.000396667	-4.27948	0.723346	-6.00568	1	-2.93442	1	-5.21099	8.65308e-07	-7.00205	0.00353483	2.60724	7.28031e-05	-4.07472	1
ENSDARG00000058543	lama5	-6.76097	4.37065e-43	-5.29859	2.94921e-29	-3.77228	0.101515	-4.01211	0.000301998	1.22866	0.000570787	0.517403	0.181922	-4.06665	0.0118093	1.3061	0.200348	-2.99719	0.030651	-1.66773	0.00214941	3.51898	4.79389e-40	-3.21324	1	-1.58354	0.0138035	-4.02158	0.290887	-4.33234	1	1.04022	1	-2.2005	0.000870865	-4.00543	0.00346183	-2.75701	0.0597086	-3.40166	1
ENSDARG00000042816	mmp9	-5.83206	4.54946e-37	-4.03139	2.79933e-20	-3.02038	0.309215	-4.59194	0.000102177	0.164276	0.828633	0.925179	0.00279794	-3.83777	0.0263275	1.45116	0.137759	-4.40489	0.00228026	-1.87861	0.000855557	3.59512	2.68143e-39	-2.87751	1	-2.60718	7.0527e-05	-4.07846	0.339447	-5.80478	1	-0.370486	1	-3.12016	8.62473e-06	-4.34026	0.00279211	0.747194	0.455298	-4.28898	1
ENSDARG00000007912	si:ch211-196i2.1	-3.16361	1.81324e-10	-2.88881	5.56058e-08	-2.23069	0.646575	-1.28689	0.705132	-0.426211	0.717701	0.443217	0.418602	-0.532721	1	1.94596	0.0379063	-3.68364	0.0626284	-1.99432	0.00535222	3.8625	2.58961e-38	0.50532	1	-2.93848	0.000751689	-2.89729	0.670782	-2.62264	1	-1.55224	1	-0.983788	0.338447	-1.61016	0.63614	-3.57516	0.074479	-1.69196	1
ENSDARG00000031952	mb	-7.50786	1.1658e-30	-4.90521	2.18349e-19	-4.22922	0.150288	-3.78346	0.00568313	-0.892325	0.173826	0.663995	0.0724243	-4.35343	0.0318895	0.0601786	1	-5.67996	0.00183068	-2.67764	2.22917e-05	3.78342	9.59151e-38	-1.91342	1	1.5416	0.000196849	-3.89287	0.471601	-3.61822	1	-1.54634	1	-5.23981	2.58208e-08	-5.61533	0.0020498	-4.57073	0.0093516	-2.68754	1
ENSDARG00000060008	hhipl2	-6.04325	4.59536e-14	-2.73964	3.12895e-06	-1.17147	1	-2.63891	0.20091	0.803324	0.12987	-0.190574	1	-2.88882	0.325333	1.29234	0.408416	-3.21461	0.148152	-0.908859	0.410352	4.11288	3.14699e-37	-1.03451	1	-2.88517	0.00360688	-2.42826	0.871765	-2.15361	1	2.1197	1	-3.35682	0.00189778	-3.14998	0.188324	-3.10612	0.196566	-1.22293	1
ENSDARG00000101095	cpne4a	-2.76547	0.00211746	-3.5103	0.00227502	-0.506454	1	-1.38484	0.881965	-2.69393	0.0449992	-1.28573	0.184259	-0.630666	1	1.02079	1	-0.956457	1	-1.59618	0.312629	6.10228	2.14726e-36	1.22364	1	-1.20052	0.46277	-0.170107	1	1.12417	1	1.17495	1	-2.10275	0.205778	-0.891831	1	-0.847971	1	1.03522	1
ENSDARG00000014907	htra1b	-4.54844	2.35883e-26	-0.298617	0.714248	-1.40204	0.908769	-2.67523	0.0246348	-1.4224	0.00675922	1.12357	4.76056e-05	-3.6046	0.0325565	0.715667	0.661857	-5.25381	0.000509729	-2.15973	8.92073e-05	3.46259	2.51183e-36	-2.48825	1	-2.00417	0.0018686	-3.882	0.341395	-4.19281	1	-1.31257	1	-3.06922	1.08943e-05	-5.18918	0.000640217	-3.14234	0.0326103	-3.26213	1
ENSDARG00000074363	TTC9	-3.57314	3.31694e-12	-3.47077	5.85747e-10	-3.48435	0.358518	-4.36274	0.0111645	-0.967327	0.172096	0.477996	0.351392	-2.60609	0.315569	2.36872	0.00356796	-3.93436	0.0479567	-0.377738	0.969318	3.7994	2.59611e-36	-1.75425	1	-2.00819	0.0154277	-2.14553	0.902669	-1.87088	1	0.204493	1	-2.74879	0.00241693	-3.86973	0.0490031	-1.22848	0.77627	0.0647651	1
ENSDARG00000058996	jam2a	-1.28867	0.000452948	-1.11515	0.00966772	-3.41724	0.259471	-0.810032	0.986123	-2.58645	1.82816e-05	0.0865159	1	-3.54145	0.0646793	1.06727	0.426904	-3.28098	0.0445179	-2.041	0.000865315	3.51254	4.99388e-36	-2.68844	1	-1.23753	0.105754	-2.49463	0.723993	-0.798444	1	-1.73584	1	-1.9065	0.0121732	-4.80391	0.00531925	-0.488622	1	3.23087	0.000797092
ENSDARG00000074677	frem3	-5.30526	1.12537e-18	-4.4421	1.12215e-13	-3.03002	0.458409	-3.9084	0.0161924	-1.36537	0.0373686	1.14358	0.000534213	-4.15592	0.0755968	1.50571	0.209979	-4.48171	0.0263002	-2.42016	0.000625344	3.78201	1.72607e-35	-1.29992	1	-2.26894	0.00599504	-3.69536	0.568412	-3.42071	1	0.243146	1	-0.774193	0.532016	-3.41539	0.0832826	-1.55568	0.651217	1.23087	1
ENSDARG00000079570	rspo2	-1.75413	2.58784e-05	-0.154994	1	-1.34957	1	-2.22795	0.208034	-0.32098	0.878791	-1.06919	0.0219991	-2.4792	0.306279	1.19354	0.39977	-3.8077	0.0466331	-0.882797	0.331903	3.67503	2.59975e-35	-1.6276	1	-2.47286	0.0027152	-1.43097	1	-0.738572	1	0.331834	1	-0.184379	1	-3.74307	0.049178	-2.69651	0.173342	-1.81602	1
ENSDARG00000090833	igfbp6b	-5.58966	8.78615e-16	-6.31765	3.71997e-14	-3.31381	0.44555	-4.19219	0.023297	-2.30891	0.00148392	1.35571	4.65573e-05	-3.43802	0.192406	2.24362	0.012585	-3.76381	0.0804778	-2.599	0.000909496	3.9137	3.19955e-35	-0.580922	1	-4.02472	8.27356e-05	-2.97746	0.736171	-2.70281	1	-1.63241	1	-3.31956	0.000979994	-3.69919	0.0874013	-1.32221	0.775849	-1.77213	1
ENSDARG00000028393	daam2	-2.67718	0.000428949	-1.63713	0.047532	-1.01125	1	-1.88963	0.732072	-2.18492	0.0510049	-1.09309	0.20368	-1.13546	1	2.63613	0.0311975	-1.46125	0.819224	-2.1068	0.0988011	5.1106	1.05974e-34	0.718853	1	-2.72494	0.0585109	-0.674899	1	-0.40025	1	0.670156	1	-2.60754	0.0741683	-1.39662	0.87078	-1.35276	0.898191	0.530429	1
ENSDARG00000012016	hpgd	-5.54719	3.4813e-25	-5.0082	1.19279e-19	-2.00436	0.634636	-4.4723	0.00101371	1.5651	4.56798e-06	0.720885	0.0317862	-4.71928	0.0133799	1.06779	0.418817	-3.45781	0.0279668	-2.36056	7.52236e-05	3.36907	5.88411e-34	-2.86496	1	-3.49452	3.26392e-06	-4.25872	0.315751	-3.98407	1	0.683962	1	-3.86484	1.97368e-06	-3.97929	0.0129765	-0.264957	1	-3.05339	1
ENSDARG00000075707	nid2a	-2.22957	8.72696e-11	0.271339	0.635813	-1.54109	0.846029	-2.51524	0.0332659	-1.96609	0.000134553	-1.49254	3.19389e-05	-5.64381	0.000783758	-0.552995	1	-5.55436	0.000106155	1.80741	4.73492e-08	3.31246	6.51188e-34	-4.37466	1	-5.81725	4.68638e-14	-1.5519	1	-4.49336	1	-3.10082	1	-3.20052	2.35815e-06	-5.90497	6.20926e-05	-3.8593	0.00579524	-1.65357	1
ENSDARG00000026766	bcl2l10	-2.07425	4.27985e-10	-1.03399	0.00484926	-1.84282	0.67245	-1.00958	0.766698	-0.065632	1	0.421411	0.329119	-4.05538	0.00894052	1.10452	0.324486	-4.14639	0.00154323	-0.910233	0.165345	3.23263	1.19176e-33	-3.2895	1	-1.68945	0.00659881	-2.12449	0.79674	-2.40603	1	0.210067	1	-1.15331	0.11272	-4.49733	0.000684931	-1.59551	0.419795	-1.22679	1
ENSDARG00000045517	itih5	-4.04325	8.89786e-08	-3.76845	3.5249e-06	-1.77273	0.917543	-2.65112	0.333628	1.71851	0.000238952	-1.55733	0.0139393	-1.89695	0.642829	1.67287	0.303545	-2.22274	0.428296	-2.28083	0.0222941	4.30298	3.41302e-33	-0.0426353	1	-3.48643	0.00553651	-1.43639	1	-0.15361	1	1.93319	1	-3.36903	0.0119677	-2.15811	0.533784	-2.11425	0.466517	-0.231059	1
ENSDARG00000015273	alpi.1	-3.50597	3.00966e-19	0.714157	0.0300137	-1.45485	0.910667	-1.97426	0.166401	-0.495173	0.541246	-0.118396	1	-4.23138	0.0143944	1.40158	0.161785	-3.74861	0.010135	-1.30004	0.0305379	3.34056	5.35657e-33	-2.05474	1	-4.49653	1.41193e-09	-2.59889	0.69119	-4.49698	1	0.226549	1	-3.69864	4.60533e-07	-4.49255	0.00245826	-2.86051	0.063902	-1.24116	1
ENSDARG00000075891	sall1b	-4.2195	3.45083e-25	-2.94826	2.50352e-13	-3.72571	0.125334	-3.86573	0.000780254	-0.754934	0.2138	0.344875	0.463665	-4.85097	0.00427434	1.05098	0.390994	-5.17676	0.000426975	-1.21155	0.0428572	3.31234	7.08883e-33	-2.58127	1	1.88196	1.10908e-07	-2.38727	0.727723	-5.70142	1	-0.0997645	1	-3.73285	2.00724e-07	-5.11213	0.000542315	-2.94931	0.0475781	-3.18508	1
ENSDARG00000078518	kazald2	-0.829811	0.0266328	-2.34635	1.5254e-08	-4.10274	0.127663	-0.678252	1	1.66643	1.17273e-06	-1.39445	0.000355005	-3.22534	0.0943121	0.91199	0.526417	-1.88116	0.349725	-2.15742	0.000258007	3.40699	8.79127e-33	-2.95815	1	-4.22825	3.76484e-08	-1.64554	1	-0.25586	1	0.761536	1	-4.4745	5.13395e-08	-2.60935	0.124517	-2.21595	0.236172	-2.56107	1
ENSDARG00000117818	CR926130.2	-5.42962	2.97119e-29	-5.05484	4.87431e-23	-4.96367	0.0494709	-4.84117	0.000201679	-3.68281	2.34109e-09	-3.50933	2.37046e-16	5.72705	2.40095e-58	-1.96678	0.597499	1.50263	0.0334939	-4.16036	1.81541e-10	-4.64153	6.22913e-12	5.0817	2.71163e-12	-2.85843	4.01171e-05	-3.04058	0.61423	-4.35267	1	-2.69686	1	-4.38693	5.12154e-08	3.13438	3.56225e-11	-2.4925	0.158434	-2.09873	1
ENSDARG00000117707	CABZ01072532.1	-7.06348	5.76538e-19	-5.1997	1.96342e-13	-2.78283	0.62824	-4.66323	0.0137568	-3.64233	7.79482e-06	-3.1325	6.2602e-09	5.7435	1.60802e-41	-0.402419	1	0.62781	0.751128	-3.56421	1.83903e-05	-3.10667	9.21213e-05	5.4852	2.71163e-12	-2.01887	0.0271504	-2.44648	0.961131	-2.17183	1	-1.10143	1	-5.38114	9.01284e-06	2.84868	2.0992e-06	-2.53737	0.319108	-2.24317	1
ENSDARG00000042829	si:dkey-30j22.1	-4.21045	5.08337e-15	-4.61916	9.50444e-14	-0.606249	1	-2.81744	0.102475	-3.11929	1.58374e-05	-1.85012	5.70853e-05	4.88669	7.65954e-29	0.238973	1	0.999385	0.359042	-4.04841	6.74558e-07	-3.75661	1.83854e-06	5.26317	6.10462e-12	0.688979	0.274433	-1.60271	1	-3.33346	1	0.0660848	1	-2.35637	0.00799918	2.94553	8.88365e-08	-2.28057	0.345673	-2.40278	1
ENSDARG00000117474	CABZ01048956.1	-5.69083	6.139e-32	-5.41603	1.10764e-25	-2.25961	0.617654	-5.46454	4.1462e-05	-2.85051	9.05477e-07	-2.07357	1.06996e-07	5.62891	1.5653e-53	-1.14768	1	0.86279	0.384011	-3.98872	3.84294e-10	-3.91315	5.6254e-10	5.02262	6.10462e-12	-1.90186	0.00653017	-3.92759	0.418773	-3.65294	1	-3.32008	1	-3.6534	1.50364e-06	3.14241	7.03445e-11	-3.46622	0.0316295	-5.04534	1
ENSDARG00000078254	ftr14l	-5.08344	1.52004e-17	-5.22566	4.39704e-15	-2.22181	0.699147	-3.68714	0.0215665	-2.27389	0.000643725	-2.42446	2.44346e-07	5.158	4.38097e-35	-1.90204	0.69351	2.38151	0.000107223	-4.33117	2.46244e-07	-2.76622	0.000104877	5.18099	7.24115e-12	-3.51849	8.27541e-05	-1.46845	1	-1.61082	1	-0.123393	1	-3.40109	0.000254983	3.19891	4.67234e-10	-4.15225	0.0399286	-2.26905	1
ENSDARG00000036767	urgcp	-4.09921	1.3724e-06	-2.80864	0.000633041	-1.82838	1	-2.70677	0.491057	-4.01586	0.00173093	-2.15484	0.00421383	4.5084	1.30717e-12	-1.92563	0.926486	1.63409	0.203198	-3.93774	0.00347386	-2.96185	0.0139883	5.86875	5.32863e-10	-1.18862	0.488594	-1.49204	1	-1.21739	1	-0.14698	1	-2.41686	0.109209	3.91323	1.90708e-09	-2.1699	0.669744	-0.286707	1
ENSDARG00000099099	CABZ01015815.1	-2.02468	3.28517e-05	-2.86224	1.24501e-06	-1.46358	1	-1.92358	0.491057	-2.41522	0.00181849	-1.77606	0.000691803	4.52358	4.04088e-20	-1.14244	1	1.6966	0.047432	-2.3371	0.00453256	-3.60487	5.71631e-05	5.1507	9.45789e-10	1.0153	0.0883684	-1.71554	1	-0.852586	1	-1.37382	1	-2.3162	0.0223127	2.73266	1.4095e-05	-2.39341	0.361482	-0.510213	1
ENSDARG00000043093	mpeg1.2	-4.87942	1.46761e-24	-4.13162	1.70786e-17	-1.71696	0.82178	-4.60165	0.000549331	-3.02293	4.59232e-07	-1.51134	0.000112094	5.35639	4.68583e-48	0.241755	1	1.99811	0.00105843	-3.60252	2.08437e-08	-2.62458	1.10429e-05	4.59113	7.84627e-09	-3.10662	1.56687e-05	-3.38692	0.521504	-2.69653	1	-1.3035	1	-4.31746	1.86308e-07	3.01321	4.46624e-10	-1.24479	0.724539	-2.76725	1
ENSDARG00000102440	CABZ01070852.1	-4.57	1.82547e-09	-5.30084	9.98957e-09	-0.700723	1	-3.17539	0.196531	-2.13983	0.014281	-1.49035	0.0149334	5.0451	1.28097e-23	-0.0495966	1	1.76267	0.0690445	-2.06171	0.0336169	-2.09364	0.02388	5.07722	1.05848e-07	-1.39728	0.247464	-0.955007	1	-1.686	1	0.390048	1	-2.29702	0.0501781	3.19523	3.8152e-07	-1.63287	0.722821	-0.755326	1
ENSDARG00000086254	hhla2b.2	-4.75804	2.46344e-15	-5.4882	3.77595e-14	-3.48682	0.377244	-4.36521	0.0116791	-3.34246	1.31281e-05	-1.90464	5.26932e-05	5.22686	2.62353e-35	-1.25223	0.972782	2.20237	0.000862237	-4.00627	2.39104e-06	-4.0382	1.89255e-06	4.64537	1.55655e-07	-2.60316	0.00282573	-3.15048	0.670814	-1.87336	1	-0.215511	1	-3.49321	0.000384386	3.67621	2.32187e-14	-3.82834	0.0673608	-1.94515	1
ENSDARG00000117450	FO834828.2	-3.92437	2.62544e-06	-4.6584	5.92696e-06	-1.65455	1	-2.53294	0.5398	-2.23937	0.0397728	-2.47838	0.00112018	5.35098	2.10353e-21	0.274838	1	1.44564	0.323025	-2.75509	0.0231274	-2.19318	0.0570268	5.32121	6.213e-07	-1.76559	0.236277	-1.31821	1	-1.04356	1	0.0268497	1	-2.24203	0.130937	3.26234	9.30177e-06	-0.987246	1	-0.112878	1
ENSDARG00000039381	ch25hl1.1	-4.72708	7.56818e-18	-5.04063	7.67289e-16	-2.4535	0.583173	-3.91854	0.0104127	-1.08527	0.0975448	-1.83417	2.86909e-05	4.59889	5.57489e-26	-1.54568	0.817694	3.82716	9.49065e-18	-4.56286	2.83562e-08	-4.59479	2.42982e-08	4.44252	6.73928e-07	-3.75048	1.7728e-05	-2.70381	0.737721	-1.10217	1	-1.35875	1	-4.63645	3.73021e-06	2.96933	1.40976e-08	-4.38335	0.0246023	-2.50016	1
ENSDARG00000078832	si:dkey-73p2.3	-3.79804	3.82138e-07	-5.12102	2.09392e-07	-2.11718	0.967114	-2.99557	0.35131	-2.70687	0.00770637	-1.77383	0.00982566	4.91928	1.95089e-18	-1.20803	1	1.62621	0.159851	-3.22014	0.00529049	-4.25847	0.000559269	5.16391	7.3977e-07	-2.23309	0.0742749	-0.774435	1	-1.50618	1	0.57062	1	-2.70708	0.046888	3.93735	7.12753e-11	-1.4523	0.874154	-0.575505	1
ENSDARG00000008170	dbnla	-4.16407	1.29281e-18	-5.60005	4.25118e-20	-1.59162	0.871	-3.89078	0.00507549	-2.96484	2.39051e-06	-1.09958	0.00954539	4.53577	3.45635e-27	-0.14797	1	2.83298	2.27167e-08	-4.11831	9.99949e-09	-3.14335	1.39475e-06	4.25809	1.72168e-06	0.177047	0.908503	-1.93679	0.95447	-2.9875	1	-1.33099	1	-3.86943	5.11569e-06	3.38238	2.41067e-13	-2.93773	0.097239	-3.05796	1
ENSDARG00000117555	FP236157.6	-3.63093	1.99665e-05	-4.36693	4.07607e-05	-0.352283	1	-1.23067	1	-2.53976	0.0247666	-1.46706	0.0741529	5.08236	1.86445e-17	-0.449527	1	2.45782	0.0118152	-2.46164	0.0576783	-3.50438	0.00928356	5.29559	1.82521e-06	-1.04412	0.579579	-1.02674	1	-0.752093	1	0.318312	1	-2.95939	0.0618422	3.03383	0.000192686	-1.70461	0.864127	0.178585	1
ENSDARG00000095434	si:ch211-217k17.8	-4.13023	0.000105771	-3.85543	0.000993852	-0.851589	1	-1.72998	0.882536	-1.42308	0.323241	-3.01754	0.00351172	5.11936	2.09688e-13	-0.948834	1	1.08307	0.778025	-2.96095	0.080247	-2.99288	0.0488859	5.70271	1.9856e-06	0.0985298	1	-0.515243	1	-0.240593	1	0.829813	1	-2.44789	0.219109	3.58723	2.56453e-05	-1.19311	1	0.690085	1
ENSDARG00000089296	si:dkey-240n22.6	-2.10754	2.9476e-05	-3.19162	4.03096e-07	-0.454853	1	-2.66724	0.237959	-0.505789	0.675495	-1.11151	0.0479216	4.51251	9.03874e-20	-0.058565	1	2.39955	0.000560448	-2.29713	0.00623286	-1.43418	0.0840597	4.61661	2.25823e-06	-1.67502	0.100191	-0.118506	1	-1.17786	1	1.49363	1	-2.37711	0.0211009	2.46417	0.000294127	-1.5414	0.678935	0.341797	1
ENSDARG00000112648	si:dkeyp-82b4.2	-2.80171	2.21124e-06	-5.36693	3.722e-09	-1.3577	1	-1.64571	0.701164	-0.0463572	1	-1.19623	0.0536465	4.82176	1.38333e-21	-0.444093	1	2.89865	9.57382e-06	-1.63243	0.0850456	-2.48814	0.00646626	4.73884	2.66076e-06	-4.07679	0.00120428	-2.02674	1	-1.75209	1	0.914082	1	-2.36362	0.0380444	2.21209	0.00525071	-2.70461	0.346869	-0.821415	1
ENSDARG00000117636	FP236157.7	-3.70493	0.000916585	-2.40937	0.0414942	1.2005	1	-1.30467	1	-2.61376	0.0907065	-1.54447	0.173565	5.04445	3.49571e-11	0.497231	1	1.81559	0.376106	-2.53564	0.180321	-2.56757	0.107038	5.8751	2.66076e-06	-0.5132	1	-0.089937	1	0.184713	1	1.25512	1	-2.02258	0.322564	2.53335	0.0574561	0.858982	0.98541	1.11539	1
ENSDARG00000069566	mucms1	-3.24807	0.0153228	-2.97327	0.0540736	0.0305743	1	-0.847812	1	-2.1569	0.318636	-2.12223	0.170847	5.35639	6.07339e-09	0.961899	1	1.66803	0.64269	-2.07878	0.440658	-2.11071	0.353294	6.51556	3.24035e-06	-0.654555	1	2.45438	0.670184	0.641571	1	1.71198	1	-1.56572	0.601503	0.673766	1	-0.310943	1	1.57225	1
ENSDARG00000031588	si:dkey-239b22.1	-3.90477	4.11685e-10	-4.37409	2.42338e-09	-0.951636	1	-2.83716	0.201807	-5.14981	2.22635e-06	-2.39999	1.98554e-05	4.47107	5.79511e-18	-2.05602	0.758558	1.54874	0.105608	-3.47961	0.000208148	-3.51154	0.000155658	4.66186	3.35217e-06	-2.66534	0.0103849	-1.0339	1	-2.35134	1	-1.28093	1	-2.96655	0.0074833	4.75036	3.12029e-24	-2.3003	0.432264	-1.42066	1
ENSDARG00000079245	si:dkey-73p2.2	-6.16436	4.45143e-14	-4.88581	1.9936e-10	-2.88571	0.576953	-3.7641	0.0685378	-1.32707	0.0894752	-1.21133	0.0305484	4.55066	4.96437e-20	-1.97921	0.766764	2.21905	0.00258843	-4.99507	4.23547e-06	-2.42318	0.0033596	4.58255	3.36644e-06	-1.7694	0.0787364	-2.54937	0.930909	-2.27472	1	0.388164	1	-3.47826	0.00212255	4.13418	3.76514e-17	-3.22723	0.19789	-1.34404	1
ENSDARG00000069559	muc13a	-3.96796	2.7054e-06	-4.70172	5.82155e-06	-0.0957421	1	-2.57627	0.491057	-3.88536	0.00213952	-2.85342	0.00028838	4.99382	2.63806e-17	-0.786562	1	0.711623	0.94325	-2.2051	0.0657407	-2.23703	0.0543458	5.15153	3.4716e-06	1.76691	0.00479939	-0.352971	1	-1.08688	1	-0.0164778	1	-3.29418	0.0312548	2.91264	0.000307557	-2.0394	0.721017	-0.156205	1
ENSDARG00000006202	erbb3a	-4.70149	7.7056e-13	-5.01509	2.21518e-11	-2.01125	0.800714	-3.89306	0.040219	-1.84905	0.0120927	-1.46752	0.00430438	4.82356	2.41702e-25	0.241183	1	2.54465	7.56838e-05	-5.12404	1.19914e-06	-1.41381	0.0751565	4.47117	4.44544e-06	-0.339823	1	-2.67833	0.836087	-1.40025	1	-1.33327	1	-4.61097	0.00012958	3.30906	1.04064e-09	-3.35619	0.152351	-0.469571	1
ENSDARG00000104284	CABZ01049361.1	-6.63093	1.99838e-17	-5.35341	3.94093e-13	-3.35228	0.429396	-4.23067	0.0203531	-3.94936	3.19457e-06	-1.22312	0.0141229	5.14795	3.49518e-32	-0.850941	1	1.81411	0.0182867	-2.44253	0.00146376	-2.00676	0.00617848	4.3993	4.98536e-06	0.0206339	1	-3.01594	0.752781	-2.74129	1	-1.67088	1	-4.94858	2.62569e-05	3.4073	4.72856e-11	-2.69109	0.236565	-1.81061	1
ENSDARG00000102364	si:dkey-202l22.6	-4.55674	2.19469e-11	-4.8707	4.35552e-10	-1.86686	0.959498	-3.74903	0.0740023	-2.72097	0.00117237	-2.85148	1.27409e-06	4.23564	1.84497e-15	-0.630737	1	3.57592	5.08615e-11	-3.97621	5.9961e-05	-5.01194	5.94633e-06	4.59967	4.99801e-06	-4.58435	0.000174622	-2.5343	0.933198	-2.25965	1	-1.18925	1	-3.46315	0.00246063	4.10242	5.42781e-16	-2.20837	0.483309	-1.32897	1
ENSDARG00000102435	plekhf1	-5.10919	4.04596e-37	-5.65444	2.28545e-35	-3.6528	0.104762	-5.03707	4.51066e-06	-2.30506	5.58024e-06	-1.70712	5.28323e-07	4.92453	2.3281e-40	-0.438436	1	3.40067	6.4942e-16	-4.53214	4.07906e-15	-3.58738	5.16204e-11	3.99183	5.00612e-06	-1.58879	0.0120697	-4.02185	0.279175	-4.18051	1	-1.42983	1	-3.88489	8.8638e-09	3.06085	1.3183e-11	-2.33005	0.131486	-4.57236	1
ENSDARG00000117241	CABZ01067657.1	-3.59059	2.61456e-06	-3.90818	9.99273e-06	0.110543	1	-1.19034	0.987164	-1.04672	0.351706	-0.706183	0.470887	4.24659	1.91633e-11	0.0132982	1	2.02519	0.047432	-3.01369	0.0108919	-2.03075	0.0656454	5.01225	5.0368e-06	0.0428817	1	-0.567984	1	-1.30071	1	0.777071	1	-3.50801	0.0206491	3.25267	4.81419e-06	-0.653468	1	-0.370036	1
ENSDARG00000074121	dnmbp	-1.87708	1.59877e-07	-1.10438	0.00725653	-1.20629	1	-2.32094	0.0848821	-2.08348	0.000154578	-1.05049	0.00839318	3.84723	6.4184e-18	0.469108	0.87563	0.912209	0.33142	-0.915086	0.209668	-0.340109	0.858421	4.0198	6.4431e-06	-0.534261	0.68524	-1.38812	1	-2.60427	1	-1.85639	1	1.20453	0.00597535	2.22916	6.57187e-05	-1.96585	0.303961	-1.67359	1
ENSDARG00000113324	CR388148.2	-3.2195	0.0145612	-2.9447	0.0521946	0.0591435	1	-0.819243	1	-1.09919	0.695519	-2.09309	0.166722	4.57879	1.41235e-05	-0.0381009	1	2.82673	0.0768586	-2.05021	0.435988	-2.08215	0.349054	6.4331	6.5573e-06	0.434712	0.970783	0.39549	1	1.69929	1	1.74055	1	-1.53715	0.598564	2.11599	0.393137	-0.282374	1	1.60082	1
ENSDARG00000004748	zgc:100868	-5.38489	2.92665e-35	-5.44399	4.74025e-30	-3.87632	0.0958056	-5.49242	4.84731e-06	-2.53308	1.64428e-06	-1.90661	1.23555e-07	4.9268	2.08883e-39	-1.89712	0.561617	3.14092	2.04865e-12	-3.77724	6.78761e-11	-4.1647	1.82366e-12	3.93292	8.10655e-06	-2.42123	0.000130736	-4.05511	0.298398	-4.00304	1	-2.71005	1	-3.98379	2.11354e-08	3.6439	2.01819e-18	-3.53863	0.0127781	-4.65808	1
ENSDARG00000040628	zgc:110333	-5.42813	3.67276e-32	-5.54182	1.19813e-27	-3.24025	0.221861	-5.1201	3.92175e-05	-1.54249	0.0034927	-2.43635	1.04925e-10	4.54686	1.58883e-30	-1.00379	1	3.98011	4.35887e-24	-4.44015	2.18987e-12	-3.7907	2.30815e-10	3.89617	1.6092e-05	-2.62025	5.9237e-05	-3.90537	0.34337	-4.04612	1	-0.972417	1	-4.13427	3.11678e-08	3.24524	3.09054e-13	-3.77478	0.0101662	-2.70004	1
ENSDARG00000103755	si:dkeyp-4c4.1	-3.21372	3.97767e-07	-5.28384	8.91927e-09	-1.27428	1	-1.14117	0.932983	-2.45026	0.0064052	-1.47235	0.0156526	5.35112	2.70216e-28	1.14037	0.599608	1.62441	0.113975	-3.38364	0.00109508	-2.40407	0.0110332	4.58639	1.8247e-05	-1.64877	0.149157	-1.94365	1	-0.0725851	1	-0.598592	1	-3.87629	0.00321379	3.06281	2.10411e-06	-2.62151	0.381789	-0.738319	1
ENSDARG00000117258	FP236157.4	-4.26214	4.60867e-05	-2.97327	0.00383372	0.0305743	1	-1.86189	0.785945	-2.1569	0.100934	-2.12223	0.0219982	5.24437	3.79343e-16	-1.08075	1	1.66803	0.320941	-2.07878	0.187715	-2.11071	0.117337	5.27163	1.82924e-05	-1.68312	0.36638	-0.647154	1	-0.372505	1	0.697901	1	-2.5798	0.140307	3.50133	1.52076e-05	-1.32502	0.93495	1.57225	1
ENSDARG00000117216	LO017718.1	-5.47651	8.62099e-14	-5.20171	2.94421e-11	-3.20088	0.561288	-4.07927	0.0508265	-3.3793	9.98484e-05	-2.43257	1.08804e-05	5.74729	9.68617e-38	-0.472586	1	1.06713	0.402653	-5.31024	1.65045e-06	-3.75117	5.33116e-05	4.45328	2.31143e-05	-1.89334	0.0591047	-2.86454	0.881243	-2.58989	1	-1.51948	1	-2.19708	0.0366779	3.5676	1.03288e-10	-3.5424	0.178554	-1.65921	1
ENSDARG00000092551	si:dkey-56e3.2	-4.34949	3.19585e-15	-4.56388	2.54799e-13	-2.88759	0.521447	-2.76223	0.113201	-0.840074	0.267439	-2.64065	5.48445e-08	4.9689	6.32872e-30	-1.65728	0.840604	3.03815	1.84344e-08	-3.9932	1.13369e-06	-4.44204	2.09707e-07	4.1934	2.58164e-05	-2.12491	0.0124769	-1.96441	1	-0.949038	1	0.121367	1	-3.48014	0.00026932	3.31061	1.45869e-10	-2.22536	0.370255	-2.34778	1
ENSDARG00000045947	hrc	-5.43673	1.2372e-28	-5.90138	1.14145e-25	-2.01996	0.656213	-3.35964	0.00624959	-2.65378	2.87831e-06	-1.97572	2.14271e-07	4.23516	7.87929e-24	-1.1781	0.94547	3.17448	2.28971e-12	-5.00689	1.31316e-12	-4.16125	1.50509e-10	3.87734	2.71667e-05	-2.13498	0.00146487	-3.56304	0.442675	-3.28839	1	-1.21613	1	-5.08003	3.12021e-09	4.24377	1.80556e-27	-2.4996	0.135804	1.6704	0.73206
ENSDARG00000060315	rabgap1l2	-4.80446	8.08872e-11	-4.52966	8.61141e-09	-0.93604	1	-3.40901	0.120318	-1.35237	0.0974996	-2.67805	9.35054e-06	4.05683	1.82944e-13	-1.03328	1	4.28157	2.94788e-18	-3.63518	0.000267047	-4.67191	2.88997e-05	4.40603	4.10581e-05	-2.22987	0.0314684	-2.19427	0.963361	-1.91962	1	0.155583	1	-2.53234	0.0238705	3.36493	5.57487e-09	-2.87214	0.299604	-0.988946	1
ENSDARG00000095076	si:dkey-73p2.3	-3.88853	2.96166e-06	-3.61373	6.08783e-05	-0.609883	1	-1.48827	0.888605	-2.2033	0.0431205	-1.93781	0.00978055	5.05333	2.31386e-18	-0.113063	1	2.26305	0.0211799	-2.71924	0.0249416	-3.76022	0.00324877	4.84814	4.34624e-05	-2.32358	0.0877129	-0.273537	1	-1.00793	1	0.0624736	1	-2.20618	0.119639	3.62304	8.06074e-08	-1.96045	0.683777	-0.0772539	1
ENSDARG00000031929	stard14	-5.14562	1.35573e-35	-5.48225	3.15958e-32	-3.41037	0.150288	-4.87459	1.38533e-05	-1.79188	0.000402055	-1.4973	2.31207e-05	4.42091	6.28274e-29	-0.664799	1	3.27733	2.51646e-14	-3.81874	1.43032e-11	-2.04695	8.96865e-05	3.72088	5.57036e-05	-0.570331	0.6064	-4.2979	0.231497	-4.38607	1	-1.31306	1	-4.18755	2.13274e-09	3.61536	1.98567e-18	-3.28523	0.018086	-5.26337	1
ENSDARG00000068760	tnks1bp1	-4.36552	2.42102e-26	-4.47562	6.89589e-23	-0.728137	1	-3.22916	0.0049916	-2.08424	7.79921e-05	-0.0073253	1	3.85883	1.28612e-18	1.08188	0.370479	0.959836	0.267014	-3.37609	5.17272e-09	-1.05519	0.07435	3.75994	5.83956e-05	2.14007	6.07792e-10	-1.59758	1	-5.91482	1	-0.591069	1	-2.75249	5.83388e-05	2.46263	1.74919e-06	-2.21625	0.184218	-3.98384	1
ENSDARG00000062221	arap1a	-3.73046	1.03326e-08	-4.46575	2.07982e-08	-1.46191	1	-2.34029	0.37674	-3.05939	0.000874671	-1.77431	0.00199277	4.26733	2.80881e-15	-1.55915	0.906764	3.13137	3.07742e-07	-2.98127	0.00188419	-3.6032	0.000308196	4.37607	6.94791e-05	-1.3429	0.239834	-2.13058	1	-1.85593	1	-0.785523	1	-3.0582	0.00914697	4.1495	5.77278e-16	-1.21343	0.947631	-0.925251	1
ENSDARG00000025403	ftr83	-5.1235	4.16155e-23	-4.67781	5.38111e-18	-1.84486	0.774652	-3.72709	0.00631635	-1.28886	0.0303178	-1.71124	2.49018e-05	4.2756	1.78883e-22	-1.9421	0.629676	3.74747	5.76966e-18	-1.36154	0.0392839	-2.51316	5.16355e-05	3.8912	6.94791e-05	-1.48987	0.0492365	-2.18947	0.878782	-2.65371	1	-1.16731	1	-5.44693	2.523e-08	3.26921	5.30093e-12	-3.60622	0.0365967	-3.30991	1
ENSDARG00000101989	thrap3a	-3.10205	3.48239e-09	-4.72431	1.8825e-11	-0.977887	1	-1.16974	0.870625	0.789203	0.124059	-1.26497	0.0157128	3.06094	8.94246e-07	1.30417	0.401165	1.17729	0.290398	0.0533478	1	-1.07636	0.207486	4.20659	7.08505e-05	1.97883	7.18669e-06	-1.38412	1	-2.70002	1	1.98637	1	-2.89892	0.00442166	1.01603	0.422309	-1.64414	0.682476	1.84664	0.996576
ENSDARG00000041051	mid1ip1a	-5.87451	1.45928e-39	-5.4472	6.93677e-31	-3.65269	0.1178	-5.64774	1.9926e-06	-0.955623	0.0820031	-0.865885	0.0278298	3.99518	3.34459e-21	-0.0580724	1	3.36457	2.74924e-15	-3.93333	9.30039e-12	-0.955159	0.107452	3.69583	7.38543e-05	-1.34726	0.0437282	-3.43199	0.413583	-4.42156	1	-0.345219	1	-4.77865	9.33741e-11	3.55821	1.82418e-17	-3.23369	0.0219708	-5.81349	1
ENSDARG00000087120	slc5a8	-3.16061	0.000761989	-3.90076	0.000716057	-0.896913	1	-0.760349	1	-0.423078	0.974564	-2.46327	0.012068	4.60081	2.78068e-10	-0.994158	1	2.41169	0.042336	-3.00627	0.0602804	-3.0382	0.037234	5.18071	8.86544e-05	-1.59566	0.432012	1.05445	1	0.729033	1	0.784489	1	-2.49321	0.173696	3.69313	4.82103e-06	-0.22348	1	0.644761	1
ENSDARG00000117735	CR926130.1	-4.27608	0.000197111	-4.00128	0.00178778	-0.99744	1	-1.87583	1	-3.18492	0.0433533	-2.56584	0.0193813	5.77143	1.34001e-15	1.7984	0.518577	0.594785	1	-2.09286	0.287314	-3.13873	0.0649098	5.51749	8.86544e-05	-1.09816	0.803477	-0.661094	1	-0.386444	1	0.683962	1	-2.59374	0.256846	2.61718	0.0336784	-1.33896	1	0.544234	1
ENSDARG00000117485	FO681323.1	-4.12604	5.01151e-17	-6.32321	8.38593e-20	-3.31937	0.317228	-5.19914	0.00113393	-1.71685	0.00481129	-2.76662	8.10081e-10	4.77796	3.70369e-30	-1.82609	0.686941	3.30098	4.04421e-12	-3.61442	4.369e-07	-3.64635	3.14752e-07	3.90275	8.86544e-05	-2.8534	0.000245357	-2.39667	0.837802	-3.70976	1	-1.05162	1	-3.58957	3.62669e-05	3.77299	2.97244e-17	-2.07036	0.33527	-2.77908	1
ENSDARG00000095739	si:dkey-73p2.1	-2.82357	0.0379181	-2.54877	0.143397	0.455072	1	-0.423314	1	-1.73241	0.419096	-1.06334	0.628449	4.23086	0.000662061	0.357828	1	2.79356	0.134422	-1.65429	0.708801	-1.68622	0.463278	6.26317	9.6441e-05	-1.25863	0.705913	0.791419	1	1.06607	1	2.13647	1	-1.14122	0.849202	3.78157	0.00320386	0.113555	1	1.99675	1
ENSDARG00000088885	si:ch1073-340i21.3	-5.47832	3.70341e-28	-6.9447	8.07315e-28	-3.20269	0.294541	-3.81744	0.00253479	-0.521249	0.522877	-1.0039	0.0148623	4.00421	1.48721e-19	-1.36549	0.867374	3.95577	4.69591e-22	-4.17093	3.26268e-10	-3.5712	1.35146e-08	3.78047	9.6441e-05	-1.59689	0.02377	-2.37971	0.78806	-2.59169	1	-1.84382	1	-4.31235	1.15841e-07	3.25065	1.72653e-12	-2.86433	0.083304	-3.98535	1
ENSDARG00000096721	si:rp71-1c10.11	-5.55466	6.52767e-31	-5.5351	6.31172e-26	-4.20914	0.192776	-6.61902	4.87366e-06	-8.51325	4.42393e-23	-4.1064	6.9098e-19	-4.78627	0.021639	-1.7421	0.817573	-6.77577	0.000134584	-4.34213	1.71619e-10	-7.35118	5.60681e-20	-3.09254	1	8.7452	1.30381e-218	-5.40429	0.296761	-5.71477	1	-6.22956	1	-7.18487	1.22967e-13	-2.79941	0.159224	-5.93009	0.000821982	-6.36929	1
ENSDARG00000089429	si:dkey-205h13.2	-7.83743	3.97705e-40	-7.35094	9.38646e-32	-5.22218	0.132406	-7.10094	9.88783e-06	-8.99512	1.95113e-21	-3.8742	1.17301e-15	-5.60955	0.0166735	-2.97062	0.469901	-8.25777	5.98765e-05	-5.7858	1.64337e-13	-6.77814	2.38451e-16	-3.26957	1	9.29166	3.60649e-218	-7.47142	0.177777	-7.19677	1	-7.12642	1	-7.40369	1.70344e-12	-2.66401	0.274063	-5.68929	0.00397582	-6.26609	1
ENSDARG00000055589	s100t	-8.67042	1.52477e-34	-10.0741	4.16894e-33	-6.48524	0.274162	-8.94879	4.13935e-05	-7.18673	4.25962e-13	-6.00767	2.25189e-20	-5.34598	0.157616	-5.84531	0.245147	-6.59412	0.0152196	-7.64322	1.17749e-13	-9.53356	2.07141e-17	-3.9069	1	11.1291	3.36246e-217	-6.47088	0.661041	-7.45941	1	-6.71095	1	-7.34436	4.75484e-09	-6.97017	0.0122365	-7.14875	0.0122829	-7.85072	1
ENSDARG00000026979	krt1-c5	-4.56867	3.10573e-23	-6.80566	1.90036e-28	-4.80281	0.0943541	-4.45748	0.0010426	-5.9893	9.78423e-15	-3.41754	1.16365e-14	-4.51166	0.0258676	-1.34511	0.96505	-5.83811	0.000921382	-5.49548	2.82776e-13	-6.20647	6.58963e-15	-3.07271	1	8.34703	5.95008e-198	-4.46647	0.387598	-5.77744	1	-3.7067	1	-5.98374	2.8317e-10	-2.24296	0.299844	-5.14433	0.00332996	-3.84643	1
ENSDARG00000043242	si:dkey-222f2.1	-5.23557	1.01197e-28	-6.28697	1.17541e-28	-4.02123	0.157123	-3.31124	0.0102524	-5.62289	7.56002e-15	-3.33838	5.01862e-15	-2.202	0.383531	-1.74212	0.735794	-3.46953	0.0313448	-4.8061	2.57939e-12	-6.42584	1.85697e-16	-2.29113	1	8.04079	1.44023e-197	-4.27041	0.375437	-5.99662	1	-3.92593	1	-4.61582	1.97765e-08	-1.81309	0.466223	-4.62607	0.00485606	-5.06594	1
ENSDARG00000037790	pvalb8	-8.11394	8.86512e-30	-9.53013	1.67266e-29	-5.4004	0.513639	-6.73464	0.00275646	-7.21845	4.61387e-12	-5.84562	4.12126e-18	-4.28851	0.399855	-4.65582	0.498938	-5.68039	0.066253	-7.11723	1.87582e-11	-7.42615	3.56998e-12	-3.14645	1	10.4863	1.06859e-183	-6.94905	0.727723	-7.05295	1	-5.05643	1	-7.99702	4.57405e-09	-5.04837	0.128081	-6.42023	0.0478549	-7.12234	1
ENSDARG00000069296	moxd1l	-6.1148	1.58593e-22	-5.42367	1.60396e-17	-3.42241	0.349383	-5.30209	0.00137532	-6.61118	1.91924e-11	-3.78085	1.22208e-13	-4.54792	0.0413267	-1.70583	0.793226	-4.87371	0.0119948	-4.52919	1.71221e-08	-6.56499	3.33071e-11	-2.69361	1	8.98532	3.97777e-176	-4.08736	0.484634	-3.81271	1	-2.7423	1	-5.01871	8.7651e-07	-2.48198	0.236825	-4.76522	0.0156958	-2.88203	1
ENSDARG00000058147	dnajc5b	-6.9956	6.08336e-20	-6.72081	1.62462e-16	-3.71696	0.32425	-4.59535	0.00756907	-5.90444	4.57862e-09	-5.30916	1.08261e-15	-2.83907	0.262653	-3.8142	0.250804	-4.16696	0.0406263	-5.82632	1.00096e-08	-5.85825	7.85326e-09	-1.98686	1	11.0789	1.51278e-173	-3.38061	0.63263	-3.10596	1	-2.03556	1	-5.31326	4.22261e-06	-4.10234	0.0445334	-4.05848	0.0513087	-1.17318	1
ENSDARG00000020581	otofb	-6.59106	3.77116e-23	-5.7299	1.46537e-17	-4.31381	0.349854	-6.19289	0.00117362	-5.17727	3.25998e-09	-5.02947	7.69744e-17	-3.85236	0.188366	-3.40966	0.431022	-4.17815	0.0646961	-5.09915	9.34949e-09	-4.45091	1.09854e-07	-3.58441	1	9.27043	3.54204e-166	-4.97816	0.549539	-4.70351	1	-3.6331	1	-4.58609	1.15853e-05	-5.69988	0.0145909	-2.84449	0.291055	-3.77283	1
ENSDARG00000075800	calml4a	-5.63634	5.9984e-19	-6.36424	3.75921e-17	-4.36174	0.290375	-3.23608	0.0718483	-6.54922	4.35866e-10	-4.20902	2.22414e-13	-4.48596	0.0905919	-4.45899	0.200348	-4.81175	0.0285977	-6.4711	9.42026e-10	-6.50303	7.78757e-10	-2.63164	1	9.63453	1.11812e-163	-4.0254	0.62752	-3.75075	1	-2.68034	1	-3.95399	8.55768e-05	-3.74577	0.0858854	-4.70326	0.0349712	-2.82007	1
ENSDARG00000088315	si:ch211-103f14.3	-5.26059	1.99851e-22	-5.34992	3.97502e-19	-3.57157	0.327857	-3.71144	0.0128386	-5.75905	1.13198e-11	-2.98696	8.38022e-11	-5.2823	0.0201774	-1.66181	0.833068	-3.01924	0.11392	-4.0913	3.11317e-08	-4.97434	4.09875e-10	-3.42799	1	8.03864	5.90348e-163	-3.82097	0.560925	-2.96058	1	-3.47669	1	-5.75361	3.35405e-08	-1.83369	0.561368	-5.4996	0.00570962	-3.61641	1
ENSDARG00000086272	si:dkey-4p15.5	-6.86673	2.0459e-25	-4.64194	8.71988e-14	-5.70533	0.31036	-8.16903	0.000167425	-7.47759	7.01014e-13	-5.76715	2.99193e-19	-5.41433	0.112036	-3.57823	0.550998	-7.74065	0.0041888	-6.59159	3.71e-11	-9.43194	1.01311e-14	-3.23791	1	9.27416	4.10193e-162	-5.95412	0.620855	-5.67947	1	-4.60907	1	-6.3011	1.68925e-07	-1.41477	1	-5.63163	0.038333	-5.74897	1
ENSDARG00000079119	si:ch211-229d2.5	-7.35208	5.24161e-22	-8.66334	4.62129e-20	-5.65949	0.339544	-5.53733	0.0104127	-7.84697	6.68653e-11	-4.36988	1.958e-12	-4.78316	0.202261	-5.75674	0.239216	-6.1095	0.030048	-6.7683	1.33793e-09	-6.80023	1.02201e-09	-2.92885	1	10.2898	3.07433e-160	-5.32315	0.723993	-5.0485	1	-3.97809	1	-7.25579	3.41911e-07	-3.72075	0.249886	-6.00101	0.0406685	-4.11782	1
ENSDARG00000101577	si:ch211-172l8.4	-5.82673	1.39651e-17	-6.13847	2.91532e-15	-4.1362	0.3767	-5.01459	0.0106454	-6.32368	5.2417e-09	-6.316	9.68444e-17	-4.26042	0.142807	-3.23187	0.462558	-4.58621	0.0527704	-6.24556	1.18374e-08	-6.27749	9.96871e-09	-2.40611	1	10.4923	9.56197e-158	-3.79986	0.727723	-3.52521	1	-2.4548	1	-4.73093	3.49051e-05	-3.52001	0.148588	-3.47615	0.168559	-1.59295	1
ENSDARG00000071585	stard15	-5.68417	1.16803e-16	-6.41198	6.39675e-15	-3.40814	0.415608	-4.28652	0.0154178	-4.593	3.3472e-07	-4.25711	2.60329e-12	-3.53235	0.151922	-3.50538	0.296565	-3.85814	0.0667676	-3.9273	4.37766e-06	-5.54942	5.94192e-08	-1.67804	1	9.75484	4.83755e-153	-3.07179	0.726784	-2.79714	1	-1.72673	1	-4.00182	0.000130498	-3.79351	0.0701964	-3.74965	0.0852739	-1.86646	1
ENSDARG00000104919	si:ch211-153b23.3	-5.72302	1.71418e-27	-6.55047	6.41258e-26	-5.35567	0.0827211	-7.23439	1.6663e-05	-6.95785	2.1268e-15	-3.49321	4.64815e-14	-2.30454	0.446051	-0.0325945	1	-5.22037	0.00440607	-1.59375	0.0206396	-3.90454	1.79812e-08	-2.62489	1	7.39929	3.46096e-150	-4.01865	0.546293	-5.74501	1	-4.6746	1	-4.77967	1.19709e-07	-1.97768	0.484411	-5.69719	0.00278643	-4.81433	1
ENSDARG00000055014	si:dkey-33m11.8	-5.6873	1.56843e-18	-5.4125	5.57893e-15	-3.14771	0.638824	-5.61314	0.00459743	-6.92223	3.45333e-10	-5.10252	2.13608e-15	-3.27192	0.331437	-2.5059	0.703496	-5.18476	0.0311483	-4.84099	1.56096e-07	-5.875	6.13441e-09	-2.00361	1	8.99145	4.11906e-146	-4.39841	0.661041	-4.12376	1	-3.05335	1	-4.744	2.32635e-05	-1.40715	1	-5.07627	0.0407534	-3.19308	1
ENSDARG00000009727	twf2b	-5.27261	3.79953e-18	-3.81917	1.49689e-11	-3.99917	0.282814	-4.87756	0.00479531	-6.18665	7.94131e-10	-3.57641	1.19564e-11	-2.53496	0.361442	-1.08424	1	-4.44918	0.0303035	-4.10333	5.01805e-07	-2.41909	0.000567155	-2.26907	1	7.99114	4.13254e-141	-3.66283	0.591478	-3.38818	1	-2.31777	1	-5.59547	1.28609e-06	-3.38282	0.0965851	-4.34069	0.0376033	-1.45577	1
ENSDARG00000077096	fndc7a	-6.17556	1.27223e-15	-4.89703	1.48006e-11	-2.89691	0.474573	-3.7753	0.0346638	-5.08439	3.75877e-07	-3.74141	3.37416e-10	-3.02113	0.218262	-0.982959	1	-3.34692	0.099343	-4.00255	1.0256e-05	-5.0382	7.0715e-07	-1.16681	1	9.09211	2.90968e-139	-2.56057	0.757567	-2.28592	1	-1.21551	1	-4.49321	8.97273e-05	-2.27857	0.314569	-3.23843	0.13356	-1.35524	1
ENSDARG00000034424	atp1b2b	-6.31374	8.31158e-16	-6.03894	4.98402e-13	-3.03509	0.512633	-3.91348	0.0373489	-5.22257	3.54533e-07	-4.62473	4.86276e-12	-3.15931	0.222919	-3.13234	0.397645	-3.4851	0.116165	-2.5425	0.00135749	-5.17638	6.15013e-07	-0.301612	1	9.37473	2.73472e-138	-2.69875	0.771481	-2.4241	1	-1.35369	1	-4.63139	8.6261e-05	-3.42047	0.115476	-2.37323	0.323041	-1.49342	1
ENSDARG00000087476	cbln20	-6.17788	3.74717e-19	-4.65004	5.71498e-12	-4.31659	0.618652	-6.78087	0.00362378	-8.08996	5.62144e-11	-5.27047	6.44434e-15	-3.70291	0.444369	-3.99833	0.535165	-5.35202	0.0691026	-5.2017	2.17385e-07	-8.04377	1.08911e-10	-2.58649	1	9.12861	1.20202e-136	-3.56474	1	-5.29148	1	-4.22108	1	-5.91289	5.83394e-06	-1.81867	1	-4.24261	0.197233	-4.36081	1
ENSDARG00000077382	hcn5	-5.04596	4.5545e-15	-5.35884	3.76963e-13	-3.3577	0.431206	-4.23608	0.0208652	-4.54247	5.23494e-07	-3.71542	1.28338e-10	-2.4792	0.391972	-1.86456	0.743718	-3.8077	0.0789281	-2.6434	0.00068325	-5.49899	1.17111e-07	-1.6276	1	8.40152	5.16308e-133	-2.01865	1	-2.7467	1	-1.67629	1	-4.95399	2.81684e-05	-3.74307	0.0846102	-3.69921	0.0896263	0.192106	1
ENSDARG00000116457	zmp:0000001088	-5.30356	1.32385e-14	-5.02877	7.14147e-12	-3.02832	0.499961	-3.90671	0.0334973	-5.2158	3.02886e-07	-3.38183	2.86364e-09	-3.15253	0.21237	-0.789993	1	-3.47832	0.109319	-4.13428	5.99323e-06	-5.16961	5.27937e-07	-0.294822	1	8.57779	5.50183e-132	-2.69197	0.759015	-2.41732	1	-1.34692	1	-3.62122	0.000530106	-2.4103	0.307904	-3.36984	0.117897	-1.48664	1
ENSDARG00000095696	trpm2	-4.40431	5.28021e-16	-4.7187	2.8173e-14	-2.71907	0.489024	-3.01038	0.0576907	-4.31948	7.77383e-08	-3.42196	1.7121e-11	-0.504426	1	-0.477458	1	-1.35116	0.699981	-4.82842	3.11301e-08	-3.5321	2.45016e-06	0.339284	1	7.25002	1.27133e-130	-2.38272	0.810454	-2.10807	1	-2.03976	1	-3.31115	0.000222058	-2.10023	0.342792	-4.06268	0.0346867	-2.17949	1
ENSDARG00000062788	irg1l	-5.45908	7.08973e-33	-3.87041	1.0528e-17	-3.78656	0.201142	-6.88892	5.86475e-07	-8.19801	5.65591e-24	-3.67023	1.12848e-17	-0.177997	1	0.211091	1	-2.02543	0.329584	-1.03142	0.168602	-2.51137	2.30115e-05	-1.33897	1	6.42464	6.81512e-129	-4.93693	0.283426	-5.66264	1	-5.91438	1	-2.43535	0.00106976	-1.19743	0.935068	-5.35162	0.000916917	-4.46886	1
ENSDARG00000089149	gpx2	-4.49451	1.96804e-11	-5.8126	3.01009e-11	-2.80875	0.599037	-3.68714	0.0738047	-4.99623	2.86318e-06	-4.98617	3.31822e-11	-2.93297	0.319083	-2.906	0.504692	-3.25876	0.183687	-4.91811	6.75135e-06	-4.95004	5.42741e-06	-1.07865	1	10.4891	7.80167e-129	-2.47241	0.900765	-2.19776	1	-1.12735	1	-4.40505	0.000393696	-3.19413	0.193703	-3.15027	0.199865	-1.26708	1
ENSDARG00000053074	gipc3	-2.91549	6.57601e-10	-3.46324	4.0252e-10	-1.88696	0.768113	-2.76535	0.0914419	-3.65691	2.23801e-06	-3.83593	4.72409e-12	-2.59863	0.305328	-3.57415	0.254046	-2.92442	0.126147	-3.25436	1.79491e-05	-3.28629	1.61062e-05	-1.74681	1	7.42987	9.61357e-129	-3.14056	0.653353	-2.86591	1	-1.79551	1	-3.48326	0.000223618	-2.8598	0.159415	-2.22848	0.298397	-1.93523	1
ENSDARG00000101455	si:ch211-284k5.2	-5.80446	4.30926e-13	-5.52966	8.88874e-11	-2.52582	0.626437	-3.40421	0.082987	-4.7133	5.29918e-06	-3.3659	4.77148e-08	-2.65003	0.318254	-2.62306	0.518396	-2.97582	0.175168	-3.63036	0.000104593	-4.66711	9.04357e-06	-0.795721	1	9.60891	2.31108e-127	-2.18947	0.933626	-1.91482	1	-0.844417	1	-4.12212	0.000567346	-2.9112	0.193065	-2.86734	0.206939	-0.984145	1
ENSDARG00000117486	CR925719.1	-5.52401	1.69495e-11	-5.24921	2.31104e-09	-2.24537	0.752637	-3.12375	0.153254	-4.43285	2.80799e-05	-5.42674	2.50806e-10	-2.36958	0.416372	-2.34261	0.626928	-2.69537	0.254934	-4.35473	6.09502e-05	-4.38666	5.13234e-05	-0.515269	1	11.9377	3.11375e-123	-1.90902	1	-1.63437	1	-0.563966	1	-3.84166	0.00209237	-2.63074	0.293916	-2.58689	0.316078	-0.703693	1
ENSDARG00000036773	s100s	-5.94197	6.66896e-16	-6.40588	4.23342e-14	-3.98787	0.719181	-5.86713	0.0189807	-4.36362	1.01253e-05	-4.9932	2.29724e-12	-5.11296	0.246839	-4.08512	0.57582	-3.11333	0.447201	-6.09723	1.92859e-07	-5.12741	1.78437e-06	-1.25603	1	9.25251	2.60794e-122	-3.06569	1	-4.37775	1	-3.30734	1	-5.58417	6.0293e-05	-2.78479	0.637471	-5.33026	0.120125	-3.44707	1
ENSDARG00000073936	BX511021.1	-7.54431	2.00572e-18	-5.52918	8.65913e-12	-3.04135	1	-5.14405	0.0799719	-5.71522	6.73032e-07	-5.32676	2.56983e-12	-5.9758	0.297154	-4.94835	0.610736	-5.30111	0.192164	-6.96047	7.83054e-08	-5.18264	5.2585e-06	-2.12005	1	9.70991	1.73587e-121	-5.51524	1	-5.24059	1	-4.17019	1	-4.86052	0.00070313	-6.23697	0.125143	-4.60718	0.327974	-3.30944	1
ENSDARG00000052277	cabp2b	-3.92777	1.4353e-15	-4.03555	1.54424e-13	-1.35634	1	-3.24013	0.0342469	-3.37255	1.47241e-06	-2.17186	9.2939e-07	-1.48056	0.792107	-1.45359	0.897333	-2.00034	0.387146	-3.4657	1.76813e-06	-3.03414	1.33708e-05	-0.0439855	1	6.75268	2.9615e-119	-1.70212	1	-2.75344	1	-1.09673	1	-3.37038	0.000125323	-2.74712	0.176316	-3.70595	0.0508815	-1.82276	1
ENSDARG00000056519	si:dkey-280e21.3	-5.08079	6.21202e-15	-3.57297	3.06706e-09	-3.3924	0.461561	-4.27078	0.0211104	-5.57988	7.21683e-08	-3.75051	1.53014e-10	-3.51661	0.181714	-3.48964	0.340815	-3.8424	0.0828048	-4.49912	1.48516e-06	-5.53369	1.26784e-07	-0.659659	1	7.73573	5.58313e-119	-3.05605	0.731069	-2.7814	1	-1.711	1	-0.542639	0.789083	-3.77777	0.0881953	-2.73127	0.267144	-1.85072	1
ENSDARG00000089399	tmem176l.2	-6.32919	2.21283e-23	-5.56763	8.50879e-18	-3.78885	0.426004	-6.25354	0.000777461	-5.56063	3.50069e-10	-1.3874	0.00456387	-2.32409	0.566128	-0.872003	1	-4.82449	0.0254748	-5.48251	1.01031e-09	-4.51176	4.0432e-08	-1.32045	1	7.14667	4.13343e-117	-4.03814	0.663269	-4.76415	1	-2.10745	1	-5.97078	1.67646e-07	-1.94447	0.655973	-3.39207	0.151807	-2.83281	1
ENSDARG00000100476	si:dkeyp-110c7.4	-7.69675	6.41316e-18	-4.53925	6.50405e-09	-6.00393	0.69861	-5.88188	0.0601951	-7.19097	5.52591e-08	-6.37536	5.47226e-14	-5.12771	0.508234	-4.09988	0.824023	-4.86811	0.31267	-7.11285	1.41308e-07	-7.14479	1.09531e-07	-4.27383	1	9.71546	1.13139e-115	-5.66758	1	-5.39293	1	-4.32253	1	-6.59979	5.69877e-05	-2.13359	1	-4.34415	0.453317	-4.46225	1
ENSDARG00000054050	vsig8a	-3.39765	8.07618e-10	-4.9483	2.72197e-11	-1.94446	0.826747	-2.82284	0.139872	-4.13194	5.38837e-06	-5.12584	1.7229e-12	-0.73591	1	-0.708941	1	-2.39446	0.302016	-3.46525	7.56459e-05	-4.08575	1.00091e-05	-1.21795	1	7.67821	9.74136e-114	-1.60811	1	-2.33706	1	-1.26665	1	-4.54435	0.000129279	-1.32262	0.860275	-2.28598	0.373124	-1.40638	1
ENSDARG00000031664	sox21a	-4.2915	4.43974e-16	-6.53046	1.73717e-19	-3.11078	0.576066	-2.52411	0.219782	-4.97553	4.65998e-09	-3.51872	1.33379e-11	-2.64843	0.439004	0.641621	0.774676	-5.56319	0.0120829	-4.21693	2.17767e-07	-5.25207	3.09362e-09	-1.79652	1	7.04223	1.20972e-113	-1.44769	1	-3.50139	1	-3.43178	1	-1.18198	0.287702	-3.17343	0.180245	-3.86814	0.0900541	-3.57151	1
ENSDARG00000020746	gfi1aa	-4.42739	1.32029e-09	-5.15883	5.30082e-09	-2.15498	0.729894	-3.03337	0.160865	-4.34246	4.78808e-05	-5.33636	7.16779e-10	-2.27919	0.465366	-2.25223	0.598503	-2.60498	0.337056	-4.26434	0.000110322	-4.29627	8.88617e-05	-0.424883	1	9.8285	9.04589e-113	-1.81863	1	-1.54399	1	-0.473579	1	-2.15382	0.0522989	-2.54036	0.320731	-2.4965	0.351409	-0.613307	1
ENSDARG00000030311	BX296526.1	-5.31711	3.18354e-10	-5.04231	2.07137e-08	-2.03847	0.778033	-2.91685	0.20461	-4.22595	9.9304e-05	-4.21309	4.148e-08	-2.16268	0.514868	-2.13571	0.644381	-2.48847	0.362362	-4.14783	0.000254176	-4.17976	0.000195758	-0.308369	1	10.724	2.73893e-111	-1.70212	1	-1.42747	1	-0.357065	1	-3.63476	0.00367206	-2.42384	0.431763	-2.37998	0.383615	-0.496793	1
ENSDARG00000004141	zgc:92630	-3.18323	3.23334e-13	-2.19334	1.06369e-06	-1.78384	0.846029	-1.40319	0.62322	-4.38836	2.87079e-09	-3.55977	9.71515e-14	-4.91507	0.0227437	-2.29813	0.529796	-4.23986	0.0184903	-1.29885	0.0664582	-4.60621	1.79989e-09	-2.05976	1	6.28618	3.86056e-110	-2.86754	0.721202	-2.17685	1	-3.10945	1	-0.785792	0.484638	-1.99828	0.398344	-4.13137	0.0246201	-1.66222	1
ENSDARG00000069503	cldnh	-4.28753	2.16519e-20	-6.2459	3.11234e-26	-2.62382	0.63018	-6.44471	3.75202e-05	-2.91331	5.98963e-06	-2.10091	1.14975e-06	-0.205749	1	0.628877	0.756276	-0.239255	1	-5.67393	3.24862e-13	-3.35049	6.23614e-07	0.316509	1	6.27324	1.44053e-107	-3.64384	0.649402	-2.95357	1	-1.07405	1	-4.74505	1.08546e-07	-2.2819	0.361813	-1.81099	0.562125	-5.61	1
ENSDARG00000038792	klf17	-4.59523	4.20252e-12	-6.32875	1.70452e-12	-2.32214	0.864525	-2.61279	0.303	-4.50962	5.2784e-06	-3.31408	4.3234e-08	-3.44912	0.284305	0.311842	1	-3.77491	0.142485	-5.43426	1.62596e-06	-5.4662	1.30288e-06	-0.592041	1	7.92888	6.56268e-105	-1.98579	1	-2.71391	1	-1.6435	1	-4.9212	0.000146976	-2.11978	0.639624	-3.66642	0.175506	-1.78323	1
ENSDARG00000069865	grxcr1	-4.27608	8.20967e-09	-5.0082	2.82403e-08	-2.00436	0.768113	-2.88275	0.244231	-4.19184	0.000110031	-4.17882	5.48445e-08	-2.12857	0.503927	-2.1016	0.719277	-2.45436	0.35146	-4.11372	0.000283561	-3.13873	0.00143347	0.732658	1	9.34685	4.25151e-104	-1.66801	1	-1.39336	1	-0.322957	1	-3.60066	0.00430889	-2.38974	0.417502	-2.34588	0.371947	-0.462685	1
ENSDARG00000076480	mcf2lb	-4.29263	1.00078e-12	-6.35069	6.64301e-14	-3.34685	0.485158	-2.21705	0.344146	-5.53433	1.28445e-07	-2.913	7.63283e-08	-1.46287	0.877267	0.39909	1	-3.79685	0.087552	-3.44802	5.63275e-05	-2.00123	0.00882874	-1.61675	1	7.13226	1.08285e-103	-3.0105	0.762567	-1.73313	1	-0.662722	1	-3.35273	0.00125992	-2.7295	0.288483	-2.68564	0.280968	-1.80517	1
ENSDARG00000110496	zgc:162989	-5.46439	3.77117e-11	-5.18959	3.98627e-09	-2.18574	0.738007	-1.04575	0.938055	-3.36712	0.000368189	-5.36712	5.6851e-10	-2.30996	0.474475	-2.28299	0.607643	-2.63575	0.286999	-4.2951	9.99238e-05	-4.32703	8.13675e-05	-0.455645	1	8.35642	1.50146e-103	-0.843297	1	-1.57475	1	-0.504342	1	-1.16632	0.317881	-2.57112	0.332059	-2.52726	0.296624	-0.644069	1
ENSDARG00000045038	tekt3	-6.16061	1.06702e-11	-5.88581	1.39779e-09	-1.8782	1	-3.76035	0.163435	-5.06944	2.7198e-05	-5.05958	2.05561e-09	-3.00618	0.549247	-2.97921	0.67183	-3.33197	0.346176	-4.99132	5.68402e-05	-5.02325	4.59601e-05	-1.15186	1	10.2372	1.79273e-102	-2.54562	1	-2.27097	1	-1.20056	1	-3.4745	0.00903453	-2.26358	0.723681	-3.22348	0.362959	-1.34029	1
ENSDARG00000055715	capn8	-2.66613	3.34091e-08	-6.23748	3.66656e-14	-1.22478	1	-1.28689	0.764571	-1.47241	0.0314097	-2.27966	4.45167e-06	-1.76699	0.621517	-0.997129	1	-1.67478	0.594334	-5.343	1.79011e-07	-4.37198	1.62608e-06	-1.50354	1	6.57769	2.39183e-98	-2.89729	0.737363	-1.03178	1	-0.549289	1	-3.82699	0.000260221	-2.02815	0.435013	-2.57221	0.262975	-1.69196	1
ENSDARG00000105061	si:ch73-261i21.5	-5.19952	2.84812e-11	-6.9302	1.85751e-11	-2.33775	1	-4.80474	0.110461	-6.11383	3.23145e-06	-4.51363	5.31401e-09	-4.05057	0.520176	-1.4295	1	-4.37636	0.281467	-5.03389	4.59289e-05	-4.47904	0.000117627	-1.19444	1	8.93041	1.08804e-94	-2.58819	1	-3.31536	1	-1.24313	1	-3.93404	0.00643302	-4.31173	0.326823	-3.26605	0.539691	-2.38468	1
ENSDARG00000055644	prss60.2	-5.86566	1.85472e-11	-4.58625	2.71267e-08	-2.58702	0.789571	-3.46541	0.155799	-4.7745	3.09123e-05	-5.7684	2.16015e-10	-1.11702	1	-2.68426	0.681426	-1.44281	0.875301	-4.69638	6.65017e-05	-3.72369	0.000375055	0.147696	1	8.41076	5.60082e-94	-2.25067	1	-1.97602	1	-0.905617	1	-4.18332	0.00215857	-0.137117	1	-2.92854	0.36702	-1.04534	1
ENSDARG00000025615	prr15la	-4.31132	2.00871e-12	-6.85543	2.06948e-14	-2.26278	0.892734	-3.72806	0.0802995	-3.22016	0.000127408	-3.30932	1.5191e-08	-0.0417995	1	-0.0148312	1	-2.29583	0.500996	-4.37214	5.97614e-06	-3.98711	1.57746e-05	-1.11957	1	7.04177	1.62012e-92	-3.51524	0.830513	-3.24059	1	-2.17019	1	-3.11826	0.00405732	-0.897668	1	-2.18734	0.573206	-2.30991	1
ENSDARG00000038205	her2	-0.0476751	1	1.62163	2.94292e-07	2.81789	9.4469e-05	0.810176	0.576391	-5.44061	4.00305e-10	-3.03791	3.84004e-10	-3.96328	0.109187	-3.35038	0.345953	-5.29004	0.0109192	-1.41435	0.0646741	-3.51219	2.13187e-06	-3.10993	1	-3.37605	8.74552e-05	3.86647	2.00606e-08	-1.05135	1	-3.15863	1	0.603501	0.345955	-5.22541	0.0124604	-2.17477	0.407544	1.11343	1
ENSDARG00000039020	fbxo5	1.13544	0.000590302	-1.29281	0.0146504	2.2332	0.020548	-4.74524	0.0116095	-3.45985	1.50451e-05	-0.671623	0.31561	1.20424	0.276017	-0.030386	1	-4.31686	0.0534091	0.312936	0.847326	-1.1486	0.164669	0.682032	1	-1.2221	0.246578	3.57879	9.00263e-06	-0.43707	1	-2.18545	1	-0.225209	1	-0.913118	1	0.0741343	1	-2.32518	1
ENSDARG00000006514	her6	0.0132974	1	0.222716	0.730154	3.78599	2.43574e-16	0.717948	0.645205	-2.53427	7.00994e-07	-1.76018	2.38916e-07	-1.20233	0.816256	0.554634	0.910584	-2.33014	0.11248	0.0161796	1	-2.19429	2.31509e-05	-0.7882	1	-0.312174	0.853876	3.00525	2.70268e-05	-0.309587	1	-0.277133	1	-0.90547	0.189429	-3.34747	0.0123892	-2.14726	0.176779	0.546038	1
ENSDARG00000054562	her15.1	-0.453192	0.331248	1.41969	2.48865e-06	3.16516	9.14828e-08	-0.695431	1	-6.41497	1.64549e-16	-3.44892	2.40996e-15	-5.93765	0.00341685	-0.364788	1	-4.67749	0.00455876	-4.59643	1.83035e-11	-2.54208	2.87455e-05	-3.08285	1	-0.295584	1	3.18961	2.70268e-05	-1.61205	1	-3.54683	1	2.02978	4.50527e-07	-7.19906	0.000106354	-4.15348	0.0135279	-1.26831	1
ENSDARG00000054560	her15.2	-0.0241769	1	0.609178	0.115242	2.82109	1.27178e-05	0.06088	1	-5.08848	2.8861e-14	-2.96683	3.32361e-13	-3.88937	0.0379298	-0.23279	1	-5.35378	0.000686812	-4.5761	2.78898e-12	-3.65783	2.87111e-09	-3.91101	1	0.148526	0.906055	3.15039	3.38011e-05	-1.39932	1	-2.54375	1	2.52617	2.48988e-12	-6.02649	0.000242115	-3.17194	0.0552159	-0.508357	1
ENSDARG00000096403	CT027638.1	-1.41643	7.89171e-06	-1.98908	2.21007e-08	3.50164	5.40989e-13	-1.19261	0.45094	-1.587	0.000787462	-0.188526	0.901114	1.70964	0.0151646	2.28921	0.000861391	-0.508859	1	-0.0143053	1	-1.36205	0.0059285	3.06043	0.010193	-1.18945	0.0490925	2.8814	0.000103929	-0.445149	1	0.821969	1	-0.675012	0.379062	-0.779551	0.926943	-0.560753	1	-1.23143	1
ENSDARG00000102047	mab21l1	2.4728	1.37852e-17	0.262091	0.74073	2.38487	0.00857137	-0.133158	1	-4.18145	5.58024e-06	-2.22254	2.05247e-05	-3.12165	0.253349	-2.09121	0.690206	-3.44744	0.132544	-3.51488	6.98567e-05	-3.12829	0.000204741	-1.26734	1	-3.70767	0.000378636	3.22803	0.000238941	1.56983	1	-1.31604	1	-4.59374	0.000129871	-3.38282	0.134655	-1.00309	0.949474	-1.45577	1
ENSDARG00000070404	inka1b	1.31924	8.8203e-06	-0.0542049	1	3.87848	2.88911e-13	1.74507	0.00832746	-3.13732	1.01748e-05	-3.42179	2.56337e-11	-3.08477	0.195227	-2.05424	0.644381	-4.41234	0.0256487	-2.04479	0.00351556	-3.77457	1.11496e-06	-2.23224	1	-4.08751	1.20854e-05	3.06905	0.000280513	1.39422	1	-0.275594	1	-3.97011	4.34524e-05	-4.34771	0.0296771	0.19338	1	-1.41888	1
ENSDARG00000093831	znf1121	-0.745568	0.587541	-0.47077	0.850014	1.45507	1	1.65469	1	-0.732406	0.722515	0.019123	1	1.33086	1	1.35783	1	1.00507	1	1.09114	0.875164	-0.686217	0.768995	3.18517	1	0.819376	1	5.45438	0.000370104	3.14407	1	3.13647	1	1.6042	0.552452	1.0697	1	1.11355	1	2.99675	1
ENSDARG00000089913	cacna1g	1.4038	1.32139e-06	1.41215	6.87565e-06	2.71832	0.000106066	1.45954	0.0522676	-3.78139	1.05611e-06	-4.18574	2.1046e-13	-2.13546	0.451736	-1.69116	0.740274	-4.05078	0.0405119	-4.70785	9.60334e-08	-3.14565	1.97674e-05	-1.87068	1	-3.72494	4.76149e-05	2.9847	0.000449731	1.04487	1	-1.91938	1	-1.85446	0.032542	-3.98616	0.0402223	-2.35276	0.274125	-1.05682	1
ENSDARG00000102445	si:dkey-22o22.2	1.28234	0.018937	-0.0557323	1	2.80488	0.064112	1.2057	0.714248	-3.00804	0.0337541	-2.98617	0.00322639	-0.944775	1	0.0979606	1	-1.27057	1	-0.0252686	1	-2.96185	0.0538778	0.909536	1	-2.53426	0.170005	4.07782	0.00049832	2.17649	1	0.86084	1	0.487793	0.907578	-1.20594	1	-1.16208	1	0.721112	1
ENSDARG00000111458	wu:fi09b08	-1.66568	5.208e-06	-1.91555	3.65562e-06	3.63641	5.40989e-13	-1.09548	0.781367	-1.6931	0.00264434	-0.0436338	1	1.6502	0.0243865	2.49328	0.000232961	-0.433504	1	-0.421023	0.863788	-1.44079	0.0157305	2.63659	0.0826426	-0.985896	0.24093	2.80077	0.000554849	-1.01936	1	0.501759	1	-0.325918	0.985436	-0.244414	1	-0.325018	1	-1.23106	1
ENSDARG00000060808	mecom	2.21791	1.81837e-05	0.314491	1	0.948112	1	1.76572	0.449717	-2.26584	0.116123	-2.23326	0.0474205	-0.202573	1	-0.175604	1	-0.528363	1	-2.18772	0.243805	-2.21965	0.137574	1.65174	1	-0.765587	0.776097	4.16488	0.000674427	2.17104	1	1.60304	1	-1.67466	0.395109	-0.463737	1	-0.419878	1	1.46331	1
ENSDARG00000040764	id1	0.295976	0.421142	-1.06595	0.00413391	2.56331	6.20426e-05	-0.165614	1	-0.0533779	1	-0.115522	1	-0.282088	1	0.704072	0.774118	-1.27777	0.646042	-0.870511	0.154764	-0.444288	0.56876	0.197059	1	-1.07911	0.13608	2.72016	0.000674427	0.374467	1	0.853639	1	0.155738	0.979427	-2.15344	0.187358	-2.83524	0.0508996	0.924928	1
ENSDARG00000111460	BX548011.2	-1.88105	5.15124e-08	-3.08896	2.91117e-14	3.81626	6.14442e-16	-2.24169	0.0835716	-2.07775	8.46595e-05	-0.0588564	1	1.76776	0.00896326	2.4894	0.000133416	-1.18455	0.742784	0.209264	0.900071	-1.94794	0.000343815	3.4249	0.00098198	-1.01489	0.191731	2.66565	0.000921188	-1.15082	1	-0.241737	1	-0.407743	0.859379	-0.828445	1	-0.527913	1	-1.15	1
ENSDARG00000031698	mylk2	-0.238608	0.935707	-2.72711	0.0658421	3.74364	0.0127157	1.05202	1	-0.876796	0.754621	-0.441851	0.952831	0.152522	1	1.21344	1	-0.173268	1	-0.178948	1	-1.86455	0.341056	2.00683	1	-0.403017	1	4.62431	0.000921188	0.887731	1	1.95814	1	-0.285615	1	1.54503	0.890847	0.969165	1	3.92275	0.370013
ENSDARG00000111165	hist1h4l	1.50991	6.10752e-07	-2.57386	1.71206e-06	1.33588	0.410255	-4.06717	0.0247081	-3.36712	2.59209e-05	-0.113463	1	-0.118567	1	0.0634972	1	-3.63879	0.0792862	0.437137	0.678771	-2.30865	0.00189961	-0.455645	1	-0.377816	0.971003	2.98045	0.000921188	0.443631	1	-0.504342	1	0.312287	0.781605	-3.57416	0.0881905	1.41533	0.131641	-1.64711	1
ENSDARG00000017168	nr2f1b	2.99094	8.9697e-24	0.0531632	1	1.23972	0.531958	0.270025	1	-4.09181	2.02884e-05	-4.07829	1.11788e-09	-2.02854	0.62145	-2.00158	0.781261	-3.35803	0.171685	-2.68062	0.00208662	-5.04931	3.76603e-06	-1.17793	1	-3.61803	0.00091496	3.12828	0.00102618	1.44838	1	-1.22662	1	-3.50063	0.00187168	-3.2934	0.206705	-1.65718	0.67443	0.22601	1
ENSDARG00000117442	CR848683.2	2.92186	1.22599e-16	-1.18537	0.118932	1.69551	0.393292	0.539211	1	-3.14981	0.00360235	-1.76378	0.00995605	-1.08655	1	-2.06667	0.850692	-2.41943	0.494859	-3.07169	0.00718497	-4.11071	0.000839178	-0.239327	1	-2.67604	0.0402273	3.4379	0.0012325	2.02859	1	-0.288024	1	-3.56572	0.0133782	-1.34771	1	-1.30385	0.92222	-0.427751	1
ENSDARG00000105350	si:ch1073-153i20.4	1.82825	3.03296e-07	-2.00128	0.00301621	1.95884	0.188977	-2.92358	0.265902	-3.22595	0.00149725	-0.411949	0.784918	0.449504	1	0.206584	1	-2.4952	0.411019	-0.0502149	1	-2.58804	0.00884358	-0.315095	1	-1.40987	0.261496	3.23199	0.00235517	1.61356	1	0.642935	1	-0.25787	1	-1.42384	0.961556	0.99691	0.603292	-0.503519	1
ENSDARG00000036930	tbx18	1.97071	2.48913e-13	0.249198	0.710993	2.65209	0.000149412	0.93289	0.423369	-3.32278	2.50328e-06	-3.10773	1.18228e-10	-4.07764	0.0599158	-1.45674	0.845105	-3.40164	0.0668997	-1.20633	0.104511	-3.08215	1.19265e-05	-1.22154	1	-4.07858	6.33255e-06	2.7505	0.00235517	1.34498	1	-2.27202	1	-0.446956	0.841694	-4.3388	0.0229046	-2.7064	0.174383	1.06567	1
ENSDARG00000097737	si:dkey-188h10.3	1.22606	2.78361e-05	-0.152218	1	2.07393	0.020389	0.0476324	1	-4.30678	8.39548e-08	-1.40799	0.00141159	0.373673	0.97584	-0.0796674	1	0.128059	1	-0.489348	0.818615	-2.66283	0.000117627	0.617181	1	-1.69612	0.0357745	2.71742	0.00330402	1.33781	1	-0.437904	1	0.624039	0.321742	-0.485432	1	-0.0178962	1	-0.160467	1
ENSDARG00000093688	CU074419.2	0.375244	0.285149	-0.794765	0.0890926	2.57372	0.000110072	-0.146318	1	-1.3632	0.0173117	-0.803438	0.0773801	-0.446473	1	0.974671	0.48916	-0.772263	1	0.505118	0.42993	-1.68622	0.00461425	0.87755	1	-0.200774	1	2.59537	0.00350427	0.727096	1	-2.1845	1	0.625404	0.269936	-1.43249	0.678713	-0.868298	0.989397	-0.147643	1
ENSDARG00000093999	si:ch73-376l24.6	0.931024	0.0197014	-0.457889	0.638624	1.84502	0.213014	-3.12375	0.193413	-4.43285	7.01263e-05	-0.452381	0.692485	0.473253	1	0.500221	1	-1.68952	0.680334	0.00236497	1	-1.16923	0.232539	0.490584	1	-0.30838	1	3.06534	0.00426771	0.383259	1	-0.563966	1	0.745955	0.371967	-0.285262	1	0.932171	0.591228	-0.703693	1
ENSDARG00000101126	atad5b	2.04996	4.67423e-05	-1.59853	0.142783	2.48061	0.275121	-1.10612	0.984207	-1.39137	0.310974	-1.33636	0.209635	0.671896	1	-0.324982	1	0.955316	1	-0.704039	0.844652	-1.34518	0.350458	1.50236	1	-0.91759	0.651952	3.82635	0.00456275	1.40711	1	1.45366	1	-0.190978	1	-0.613115	1	1.5035	0.62443	1.31394	1
ENSDARG00000097691	pclaf	1.94174	3.63323e-15	-1.14195	0.00508075	0.945273	0.561288	-2.20716	0.108485	-3.5908	2.80917e-09	-1.00909	0.0118011	0.317323	0.952719	-1.04419	1	-2.64622	0.0906036	0.0328076	1	-3.98794	2.98148e-10	-0.224014	1	-1.53706	0.0263578	2.50863	0.00456275	1.27803	1	-1.65561	1	0.545869	0.33099	-0.6669	1	0.769666	0.452148	-3.11891	1
ENSDARG00000058819	nog1	1.07643	0.00394314	0.668128	0.192467	3.30578	8.92033e-06	1.35168	0.222102	-3.34246	0.000331048	-2.42834	4.59735e-05	-0.533913	1	-0.239735	1	-3.19821	0.259351	-0.794376	0.608577	-2.28378	0.0109842	-1.01811	1	-2.1234	0.0471276	2.99725	0.00792015	-0.124796	1	-0.0626816	1	-0.713476	0.729145	-3.13359	0.278882	-1.07731	1	-1.20654	1
ENSDARG00000056979	lhx9	1.94739	3.98245e-11	1.5811	1.57146e-06	1.2619	0.480991	0.297367	1	-5.1569	5.14337e-07	-3.54805	1.81644e-09	-3.09364	0.229594	-3.06667	0.402336	-1.82738	0.504226	-2.05382	0.00896518	-4.10717	8.861e-06	-0.235787	1	-4.68312	4.03925e-05	2.752	0.00835049	1.49564	1	-1.28802	1	-2.22958	0.020966	-2.35126	0.328845	-0.708191	1	-1.42775	1
ENSDARG00000077769	cited1	1.03733	0.000378698	1.81636	1.37143e-10	2.85647	7.58383e-06	1.22383	0.138087	-4.69718	3.31731e-09	-3.34956	3.10018e-12	-3.22049	0.128365	-2.60694	0.407093	-4.5479	0.013233	-3.39017	1.4784e-06	-2.51921	0.000105818	-2.3678	1	-2.99451	0.000153032	2.54969	0.00835107	1.36479	1	-2.4165	1	-3.68934	2.96635e-05	-2.15487	0.305506	-1.2565	0.751552	-2.55623	1
ENSDARG00000099761	vox	0.563592	0.208446	1.60848	3.59561e-05	3.44297	7.64255e-06	1.38947	0.217612	-4.06944	5.03791e-05	-3.63572	4.17532e-08	-3.59614	0.368565	-3.56917	0.534293	-3.92193	0.206998	-4.57879	2.68089e-05	-2.79081	0.00284158	-1.74183	1	-1.99559	0.0893613	3.08093	0.00835107	-0.528983	1	-1.79052	1	-1.22805	0.399289	-2.8548	0.468281	0.02673	1	-0.340288	1
ENSDARG00000076050	si:dkey-283j8.1	1.26086	0.000668611	0.676787	0.212016	3.31598	9.28541e-06	1.94113	0.0153233	-1.78826	0.0389908	-2.55366	5.47067e-05	-1.3341	0.954956	-2.31311	0.657233	-2.66587	0.344579	-4.32522	0.000196496	-2.76022	0.00441704	-0.485765	1	-3.92956	0.00201926	2.97823	0.0105378	2.388	1	-0.534462	1	-3.81216	0.00362803	-2.60124	0.396952	-1.55141	0.774807	-0.674189	1
ENSDARG00000115281	hist1h4l	1.45153	2.0835e-05	-3.91923	2.2621e-08	0.569974	1	-2.8011	0.247156	-2.0881	0.00895101	0.579967	0.299212	-0.447275	1	0.00212891	1	-3.37636	0.192225	0.435789	0.715828	-2.23826	0.0083387	-1.19626	1	0.376555	0.740433	2.88149	0.0109522	1.54015	1	-1.24495	1	-0.667143	0.73689	-3.31173	0.198661	0.0872205	1	-1.38468	1
ENSDARG00000105400	CU457819.3	2.22272	0.000244823	-1.6584	0.204894	1.96603	0.829884	-0.567704	1	-1.8768	0.272515	0.39234	1	0.18647	1	1.2482	1	-0.139321	1	-0.763911	0.88882	-1.83061	0.308465	2.04078	1	-0.368251	1	4.12181	0.0129933	1.95644	1	1.99208	1	-1.28561	0.639659	-0.0746949	1	-0.0308353	1	1.85236	1
ENSDARG00000096554	si:dkey-25o16.4	1.70709	5.95727e-08	-1.9447	0.000579379	0.0305743	1	-2.45151	0.257196	-1.92979	0.0121296	-0.328481	0.835094	-0.0936384	1	-0.334411	1	-1.01379	0.983853	-0.523467	0.821824	-3.71441	9.65756e-05	0.746598	1	-0.318128	1	2.75267	0.0144686	0.0472094	1	-0.896369	1	1.02698	0.102128	-0.949164	1	1.71012	0.0493517	-1.0361	1
ENSDARG00000095915	col6a3	2.05768	5.18307e-15	1.80861	2.53677e-10	1.44288	0.294541	0.705062	0.717363	-4.76757	1.72343e-08	-3.57524	4.23079e-12	-3.70662	0.0880748	-3.67965	0.207049	-4.03241	0.0298781	-5.69176	3.50496e-09	-4.72138	3.45721e-08	-1.8523	1	-5.2961	5.29097e-07	2.48413	0.0159603	0.217134	1	-1.901	1	-5.1787	2.147e-06	-2.37819	0.215635	-3.92392	0.0358949	-0.451134	1
ENSDARG00000052565	cenpi	1.17159	0.0055381	-1.35974	0.0693301	1.03057	0.871	-2.47917	0.457174	-3.78826	0.0013779	-0.116977	1	1.13821	0.581952	-0.688865	1	-2.05078	0.603033	-0.15638	1	-2.73291	0.0129429	2.15697	1	-0.069593	1	3.06972	0.0186128	1.87342	1	0.0806209	1	0.491993	0.744999	0.372764	1	1.61146	0.193358	-0.0591066	1
ENSDARG00000096594	lratb.1	1.52488	0.00014776	1.15267	0.0188792	2.8395	0.00582083	2.05017	0.022113	-2.68415	0.0105169	-2.65829	0.000436843	-1.63067	0.856426	0.000893193	1	-1.95646	0.688918	-3.61581	0.00379677	-3.64774	0.00354704	0.223645	1	-3.22015	0.0214257	3.08241	0.0195556	0.114324	1	0.174948	1	-3.10275	0.0340574	-1.89183	0.718095	-0.83819	1	0.0352208	1
ENSDARG00000052695	nr2f1a	2.34663	1.38901e-21	0.286597	0.592632	0.575005	0.906804	0.302359	1	-4.64813	3.44813e-10	-2.85792	3.30736e-11	-4.58863	0.0199902	-3.56041	0.166033	-3.91317	0.0178294	0.543617	0.376101	-3.42571	2.25458e-07	-2.73432	1	-4.59064	1.03716e-07	2.37232	0.0196691	1.5552	1	-2.78302	1	-1.21908	0.139376	-4.8498	0.00526908	-1.09036	0.805066	-0.331495	1
ENSDARG00000089382	zgc:158463	-1.20702	0.000117345	-0.90839	0.0139053	2.99481	3.25759e-08	-0.930565	0.685607	-1.55149	0.000892409	-0.440043	0.378871	1.83275	0.00596747	2.39755	0.000225282	-0.484043	1	0.348303	0.702799	-0.766365	0.167358	2.83145	0.0292824	-0.798943	0.239301	2.27594	0.0217468	-1.0916	1	0.931802	1	-1.02299	0.116602	-0.343773	1	-0.518193	1	-0.819712	1
ENSDARG00000056438	her9	-0.620693	0.067176	-1.03815	0.00463541	2.80705	1.37982e-06	-0.754822	0.992634	-0.970433	0.0717947	-0.280821	0.716307	1.50021	0.0331575	1.77051	0.0384624	0.734696	0.453192	0.221944	0.946491	-0.49573	0.569205	1.50938	0.741683	-0.851937	0.28596	2.28466	0.0234941	-0.587059	1	0.704497	1	-0.428024	0.804171	-0.780125	1	-1.20554	0.681902	-0.285579	1
ENSDARG00000094609	si:ch73-68b22.2	-2.48253	0.0439746	0.320644	1	3.32449	0.143544	0.966633	1	0.760634	0.834554	-0.700769	0.854065	0.671896	1	2.38336	0.64177	0.346106	1	-1.31325	0.743866	1.1832	0.631634	3.57512	1	0.13132	1	4.26174	0.0234941	1.40711	1	2.47751	1	0.248722	1	0.410732	1	0.454592	1	2.33778	1
ENSDARG00000086840	si:ch211-266k8.4	1.91191	7.55572e-08	-1.25504	0.0661438	0.975079	0.891365	-0.506303	1	-3.84203	0.000773357	-0.104562	1	0.24787	1	0.877835	0.951952	-1.09573	1	-0.521836	0.886927	-1.43829	0.143554	0.0755461	1	-1.34162	0.275693	2.91736	0.0234941	0.559108	1	0.0268497	1	0.559215	0.65024	-2.03993	0.60842	0.0305653	1	-0.112878	1
ENSDARG00000105409	hist1h4l	1.9375	7.57159e-15	-1.78401	1.24962e-05	0.477176	0.975228	-1.82939	0.270059	-2.90149	1.06091e-06	-0.628936	0.210039	-0.766988	1	-0.217824	1	-2.32527	0.170944	0.197664	0.942849	-2.65113	9.46573e-06	-0.509416	1	-0.759541	0.433079	2.30716	0.0257077	0.674389	1	-1.78385	1	0.361645	0.587436	-1.61902	0.507125	1.33557	0.0774745	-2.50938	1
ENSDARG00000094128	CR751602.1	1.65882	0.00054192	-0.593627	0.664485	3.17944	0.0069901	-0.903307	1	-2.2124	0.088114	-1.84295	0.039867	-1.16268	1	-1.13571	1	-1.48847	1	1.36584	0.0860667	-3.17976	0.0268289	0.691631	1	-2.75217	0.100995	3.40708	0.0260223	1.94942	1	0.642935	1	-2.63476	0.118689	-1.42384	1	-0.366438	1	0.503207	1
ENSDARG00000097135	CR848683.1	1.77228	0.125115	-0.300845	1	1.61554	1	3.01726	0.346506	-0.571941	0.988923	-1.56584	0.572278	1.49132	1	1.51829	1	1.16553	1	-0.493822	1	-0.525752	1	3.34564	1	-0.0981621	1	5.38727	0.0260223	2.22653	1	3.29694	1	0.01924	1	1.23016	1	1.27402	1	3.15721	1
ENSDARG00000011490	scube3	1.87435	2.38315e-10	0.999773	0.00763783	1.50205	0.313039	-0.480826	1	-4.27889	2.40617e-06	-1.49218	0.00278088	-3.21887	0.214224	-1.18215	1	-2.54142	0.258312	0.0840862	1	-1.88455	0.011375	-1.36456	1	-4.80836	2.65115e-05	2.57284	0.0260223	0.86774	1	-1.41326	1	-1.66808	0.087236	-2.47679	0.308668	-2.43293	0.311208	-1.55299	1
ENSDARG00000015567	zic1	0.0833196	1	0.114193	1	3.36196	0.00298309	3.5795	1.46578e-06	-2.97633	0.0289961	-2.35285	0.0166153	-0.913066	1	-0.886098	1	-0.222737	1	-2.89821	0.0564518	-2.93014	0.0464412	0.941245	1	-2.50255	0.154593	3.45438	0.0260223	0.838263	1	1.90867	1	-1.36903	0.43209	-1.17423	1	-0.114251	1	3.14034	0.515517
ENSDARG00000115644	zgc:173552	2.23171	1.19623e-19	-1.45059	0.000432182	0.350366	1	-2.98274	0.0221275	-3.3793	5.52569e-08	-0.739642	0.112317	-0.630666	1	-0.431334	1	-3.23484	0.0426512	-0.15052	1	-2.84282	2.96009e-06	-0.790904	1	-0.45595	0.79378	2.30754	0.0260223	-0.0905374	1	-3.42858	1	0.206638	0.821075	-2.68318	0.111786	1.11355	0.18628	-3.56831	1
ENSDARG00000070050	sfrp2	1.48115	1.00778e-08	0.93362	0.00283823	1.48465	0.173171	0.348417	1	-4.14626	4.42808e-10	0.266712	0.663822	-5.08921	0.00806414	-2.24956	0.454321	-3.08952	0.0475311	-3.155	3.58287e-07	-4.10007	9.99916e-10	-1.23224	1	-3.21037	8.34893e-06	2.28065	0.0261296	0.719049	1	-3.2836	1	-0.576349	0.639622	-3.34771	0.0323117	-1.71177	0.415028	-2.42244	1
ENSDARG00000077078	zgc:173726	1.71386	0.00431142	-1.49724	0.209409	1.94811	0.690535	-1.00828	1	-0.680876	0.836799	-2.28573	0.051489	0.771432	1	1.85087	0.653875	1.0566	1	0.478164	1	-0.634687	0.87724	1.60021	1	-1.84359	0.367906	3.77631	0.0269938	1.50664	1	2.57705	1	-0.700652	0.936077	0.510268	1	0.554127	1	1.41178	1
ENSDARG00000103639	si:dkey-36i7.3	3.11241	1.99939e-08	-1.7927	0.171838	0.179438	1	0.332761	1	-2.00804	0.21589	-3.00194	0.0263009	0.055225	1	0.0821933	1	0.761143	1	-0.280828	1	-1.96185	0.247685	1.90954	1	-1.53426	0.546792	2.61308	0.57801	4.42647	0.100425	1.86084	1	-1.41686	0.507813	-0.205939	1	-0.16208	1	1.72111	1
ENSDARG00000025206	syt2a	2.82961	4.43371e-16	-0.913288	0.251173	-0.112917	1	0.645811	0.986524	-3.90233	0.000973752	-2.54015	0.000372958	-1.83907	0.779453	-1.8121	0.865183	-2.16486	0.540373	-3.82421	0.00209468	-3.85614	0.00147955	0.0152456	1	-3.42855	0.0128854	2.94248	0.0290413	3.12533	0.706653	-0.0334508	1	0.369737	0.859938	-1.09177	1	-1.04791	0.954037	0.835283	1
ENSDARG00000008333	znfl2a	2.37756	9.3973e-13	-1.43013	0.0317353	2.65861	0.00621277	-0.345311	1	-4.00804	0.000380893	-1.94598	0.00224772	0.078941	1	-1.91781	0.764817	-2.27057	0.447357	-2.92206	0.00551032	-2.36112	0.0140075	-0.0904639	1	-1.51055	0.194185	2.42885	0.129758	2.8115	0.787479	-0.13916	1	0.705823	0.472741	-1.19808	0.9876	-0.56135	1	-0.278888	1
ENSDARG00000069280	tsen15	1.52327	1.41042e-07	0.163102	0.90774	0.00564593	1	0.0697262	1	-1.7575	0.00740061	0.00959233	1	-0.487302	1	-0.685799	1	-1.30466	0.715397	-0.5197	0.778884	-2.50438	0.000523011	-1.45869	1	-1.88106	0.0250059	1.09761	0.751882	2.41999	0.787479	-1.50738	1	-0.48142	0.800426	-0.552742	1	0.207053	1	-0.0560597	1
ENSDARG00000042027	prrx1b	2.12508	1.06612e-17	1.15368	0.00012255	1.49463	0.173729	1.83615	0.00123184	-5.93672	8.96942e-13	-3.14975	5.0025e-13	-4.87448	0.0130886	-3.26049	0.205405	-4.19924	0.010771	-4.04609	4.46914e-09	-3.88434	9.08681e-09	-3.02017	1	-3.87385	7.58456e-07	1.18879	0.560925	2.28534	0.787479	-3.06887	1	-4.02052	1.39368e-06	-3.13256	0.0516615	-2.27825	0.215267	-1.62157	1
ENSDARG00000025953	rhoq	1.68442	2.38491e-07	0.774563	0.101811	0.90714	0.87735	1.94592	0.00762582	-2.15123	0.0088971	-2.27424	8.04137e-05	-1.42684	0.852612	-0.809282	1	-2.75823	0.284505	-0.901123	0.464063	-3.44391	0.000346357	-0.578129	1	-1.40873	0.18324	1.0678	0.855708	2.73506	0.787479	-0.626826	1	-1.06322	0.373682	-2.6936	0.324438	-0.305274	1	1.25032	1
ENSDARG00000102141	ptpn12	-0.382998	0.939031	-0.1082	1	1.79611	1	2.01726	1	0.708167	1	2.15905	0.0750967	1.6719	1	1.69886	1	1.34611	1	-0.313249	1	1.97675	0.289126	3.52621	1	0.0824101	1	2.13246	1	2.40711	1	3.47751	1	0.199812	1	2.51027	0.913517	1.45459	1	3.33778	1
ENSDARG00000114503	phtf2	-1.09921	0.467066	0.306838	1	1.11804	1	0.239651	1	1.51552	0.292553	0.129306	1	2.05522	0.919972	1.02079	1	0.668034	1	-0.991321	0.900572	1.89875	0.141141	2.84814	1	1.11483	0.746338	2.51578	1	1.72903	1	2.79944	1	1.23223	0.680252	0.73266	1	1.83792	0.941772	2.65971	1
ENSDARG00000115971	CU856344.2	3.42436	0.313666	1.69916	1	4.703	1	3.82461	1	2.51552	1	1.52162	1	4.57879	1	4.60576	1	4.253	1	2.59364	1	2.56171	1	6.4331	1	2.9893	1	5.03935	1	5.314	1	6.3844	1	3.1067	1	4.31762	1	4.36148	1	6.24467	1
ENSDARG00000098311	CU856344.1	1.20196	0.376034	0.196655	1	1.45507	1	0.576686	1	0.345597	1	-1.7263	0.371769	2.40886	0.833176	3.10325	0.460934	1.00507	1	-0.654286	1	1.56171	0.42536	3.18517	1	0.819376	1	2.86942	0.963811	2.06607	1	3.13647	1	0.936778	0.966365	1.0697	1	2.19156	0.864127	2.99675	1
ENSDARG00000100143	lrp6	0.222723	1	0.824686	0.779531	2.00256	1	0.0697262	1	-1.23937	0.621845	0.936661	0.729275	1.87835	0.926231	0.850868	1	0.498109	1	1.71917	0.300325	0.502817	1	3.73266	1	0.288861	1	1.28446	1	1.55911	1	2.62951	1	-0.648185	1	0.562735	1	0.606595	1	2.48979	1
ENSDARG00000102226	gpr19	-0.745568	0.427016	-0.47077	0.770131	2.00256	0.529095	1.40958	0.6428	-0.965605	0.474945	0.248605	1	-0.529738	1	1.56136	0.73428	0.165534	1	0.832829	0.613895	-1.52575	0.296592	1.32457	1	0.819376	0.687563	1.99495	0.736171	2.2696	1	1.27588	1	1.15251	0.360992	0.836496	1	-0.747042	1	1.13615	1
ENSDARG00000110470	ptpro	2.00932	0.130771	0.824686	0.991657	2.00256	1	2.95014	0.566273	0.930559	0.906482	-1.17882	0.867834	1.87835	1	1.90532	1	1.55256	1	-0.106798	1	-0.138729	1	3.73266	1	0.288861	1	2.33891	1	3.72903	1	3.68396	1	1.52174	0.774832	1.61718	1	1.66104	1	3.54423	1
ENSDARG00000100422	ptpro	1.42436	0.105507	0.699155	0.771761	0.845019	1	1.01726	1	-1.34246	0.416355	-1.28573	0.426749	0.720806	1	0.747774	1	0.395016	1	-0.213714	1	-1.29627	0.622171	2.57512	1	-0.86868	0.787461	2.86942	0.664059	3.14407	1	2.52642	1	2.64727	0.0101278	0.459642	1	0.503501	1	2.38669	1
ENSDARG00000104632	RERG	-1.89757	0.0165939	0.377227	0.818676	-0.67204	1	0.0697262	1	-2.85952	0.0286569	-1.8003	0.0404023	-0.796252	1	-0.769284	1	-1.12204	0.939266	0.13421	1	-2.81333	0.0344718	1.05806	1	4.33444	4.59827e-20	-0.335693	1	0.956444	1	1.00936	1	1.04781	0.34373	-1.05742	1	-1.01356	1	0.869635	1
ENSDARG00000100660	si:ch73-252i11.1	-0.539118	0.717612	-0.622773	0.787476	1.31068	1	-0.601651	1	0.193594	1	0.351698	1	1.8062	0.699307	2.28383	0.539884	0.860679	1	-1.83262	0.463152	0.898746	0.643445	2.00683	1	0.216711	1	3.07587	0.387598	1.92168	1	1.95814	1	-0.285615	1	1.99569	0.539033	1.58889	0.754622	1.81841	1
ENSDARG00000113107	CABZ01085275.1	1.83939	0.629046	0.699155	1	3.703	1	2.82461	1	1.51552	1	1.93666	0.784817	3.57879	1	3.60576	1	3.253	1	3.00868	0.606442	1.56171	1	5.4331	1	1.9893	1	4.03935	1	4.314	1	5.3844	1	2.1067	1	3.31762	1	3.36148	1	5.24467	1
ENSDARG00000099787	echdc3	1.42436	1	1.69916	1	4.703	1	3.82461	1	2.51552	1	1.52162	1	4.57879	1	4.60576	1	4.253	1	2.59364	1	2.56171	1	6.4331	1	2.9893	1	7.03935	0.37389	5.314	1	6.3844	1	3.1067	1	4.31762	1	4.36148	1	6.24467	1
ENSDARG00000112451	FO834823.1	1.42436	0.72889	0.377227	1	3.38107	1	3.82461	0.69652	1.19359	1	0.199695	1	3.25686	1	3.28383	1	2.93107	1	2.59364	0.704763	1.23978	1	5.11117	1	1.66737	1	3.71742	1	5.314	1	5.06247	1	1.78477	1	2.99569	1	3.03955	1	4.92275	1
ENSDARG00000070546	msgn1	-0.954155	0.399595	-2.0822	0.114608	3.47034	0.0200377	1.09669	0.947699	-2.29183	0.164756	-1.6483	0.226707	-0.228568	1	1.87783	0.655764	0.471637	1	1.83465	0.0414004	-2.24564	0.191209	1.62574	1	-0.792059	0.81627	1.25799	1	0.506641	1	1.57705	1	3.1067	2.92951e-05	-0.489732	1	-0.445873	1	1.43732	1
ENSDARG00000045914	si:ch211-51e12.7	1.58992	6.72352e-11	-0.208882	0.877824	-1.44326	0.868019	-0.848106	0.90574	-1.81591	0.000315856	-0.136107	1	-0.665632	1	-1.14302	0.92637	-1.4338	0.496437	-0.866395	0.202763	-1.50155	0.00443718	-0.524875	1	-0.318431	0.951865	0.441349	1	1.0068	1	-1.19709	1	0.877045	0.053753	-0.551274	1	-0.326639	1	-0.948634	1
ENSDARG00000045913	mrps10	1.02213	0.000135447	0.436018	0.255873	-1.62664	0.77295	-0.568573	1	-1.37306	0.00771279	-0.0827446	1	-1.82167	0.414636	-2.21187	0.402336	-0.934678	0.917893	-0.323695	0.965339	-0.787184	0.21783	-1.71029	1	-0.312697	0.964996	-0.180468	1	0.763303	1	-1.17274	1	0.394797	0.502613	-0.253968	1	0.418201	0.791355	0.958412	1
ENSDARG00000045911	tulp4a	0.196551	0.958621	-0.0480788	1	0.573717	1	-0.304669	1	-0.335335	0.970862	0.101292	1	-1.16268	1	1.24118	0.763595	0.123714	1	-0.0502149	1	0.561711	0.708175	2.30382	1	-0.0981621	1	0.910063	1	0.586075	1	1.65648	1	0.462847	0.924274	0.617183	1	0.99691	0.754667	0.503207	1
ENSDARG00000025073	rpl18a	0.551359	0.0569588	0.334551	0.462309	-1.48725	0.82935	0.465522	0.935856	-0.644803	0.223311	0.0941609	1	-1.0464	0.655476	-1.43045	0.74365	-0.0807473	1	-0.00216436	1	-0.598359	0.323016	-1.62321	1	-0.530591	0.525076	-0.069515	1	0.72988	1	-1.03199	1	-0.310455	0.845388	0.0812006	1	0.308229	1	0.274949	1
ENSDARG00000095951	BX890562.2	0.839394	1	1.11419	1	4.11804	1	3.23965	1	5.10048	0.0303734	0.936661	1	3.99382	1	4.02079	1	3.66803	1	2.00868	1	1.97675	1	5.84814	1	2.40434	1	4.45438	1	4.72903	1	5.79944	1	2.52174	1	3.73266	1	3.77652	1	5.65971	1
ENSDARG00000103870	CU855889.2	0.524521	0.285736	-0.343156	0.813601	-0.881963	1	-1.16785	0.932031	-1.22402	0.167261	0.752236	0.157862	0.839247	0.823944	1.2443	0.574924	0.513457	1	-0.205765	1	-1.6786	0.069286	-0.159359	1	1.29742	0.0386377	0.0468797	1	0.32153	1	0.799439	1	-0.094931	1	0.0773082	1	-1.22348	0.865055	-0.347783	1
ENSDARG00000045900	agbl5	-0.883072	0.125188	0.263056	0.825375	-0.0384673	1	-0.916853	1	-0.463519	0.798911	-0.0175355	1	-0.16268	1	-1.14913	1	-0.910234	1	-1.3201	0.258581	0.0877795	1	0.678211	1	2.24084	4.54446e-06	0.626565	1	0.150766	1	0.629514	1	0.799274	0.35811	-0.423844	1	0.647237	0.925855	-0.516877	1
ENSDARG00000102878	mapre3b	-0.553839	0.337554	0.232029	0.849019	0.762162	1	0.259829	1	-0.746146	0.430482	-0.156449	1	-0.611038	1	-2.18215	0.658041	-0.936828	1	0.257358	1	-0.567572	0.694844	-0.354804	1	0.397283	0.809379	-0.742014	1	0.545812	1	-0.403501	1	2.0904	1.39775e-05	0.752838	0.939334	-0.406702	1	1.05485	1
ENSDARG00000059311	dpysl5b	0.973695	0.192131	0.497521	0.804018	-0.07836	1	1.47412	0.699356	-0.627436	0.803124	-0.53727	0.784918	-0.202573	1	1.90532	0.620589	-0.528363	1	-1.16125	0.643519	-2.21965	0.137574	1.65174	1	0.288861	1	2.33891	0.63554	1.55911	1	1.60304	1	1.04781	0.543825	-0.463737	1	1.21852	0.881426	3.10172	1
ENSDARG00000017386	sobpb	1.35397	0.0209734	0.486161	0.83626	-0.227738	1	2.26662	0.0873921	-1.39137	0.321138	-2.38527	0.032882	-0.35195	1	0.698865	1	0.955316	1	-0.26434	1	-2.36903	0.117461	1.50236	1	1.0153	0.500982	2.81695	0.295468	2.01632	1	3.08672	1	-1.82403	0.324749	-0.613115	1	-0.569255	1	1.31394	1
ENSDARG00000045898	si:ch211-152c2.3	0.557122	0.0767025	-0.285041	0.770398	0.237481	1	0.338566	1	-1.22633	0.0332002	-0.996298	0.0172902	-3.34231	0.0812756	-0.91032	1	-2.66512	0.107277	1.49607	3.70456e-05	-3.26222	1.88763e-07	-2.48949	1	2.0234	3.21774e-08	1.4404	0.37389	0.778246	1	-1.5367	1	-3.34974	1.43946e-05	-2.6005	0.12771	-2.09497	0.278028	-1.35375	1
ENSDARG00000070535	ripply2	1.74628	0.0569719	-0.885807	0.766387	2.11804	1	1.88601	0.831457	-1.12833	0.801528	-1.06334	0.707821	1.99382	0.902095	0.961899	1	0.60914	1	0.655042	1	-1.08215	0.842336	3.84814	1	-0.654555	1	3.96896	0.220596	2.72903	1	2.74055	1	-0.537153	1	0.673766	1	1.77652	0.923783	2.60082	1
ENSDARG00000013789	sim1b	1.42436	1	1.69916	1	4.703	1	3.82461	1	2.51552	1	1.52162	1	4.57879	1	6.60576	0.289296	4.253	1	2.59364	1	2.56171	1	6.4331	1	2.9893	1	5.03935	1	5.314	1	6.3844	1	3.1067	1	4.31762	1	4.36148	1	6.24467	1
ENSDARG00000087962	rpap3	0.70515	0.0143137	0.841317	0.0073956	-0.688414	1	-0.897852	0.894015	-2.25676	4.5713e-05	-0.259352	0.825719	-0.974899	0.98745	-1.13031	0.95773	-2.81309	0.0669367	-0.236859	1	-0.901463	0.155762	-1.21975	1	0.488421	0.41411	0.457119	1	0.323949	1	-1.68438	1	0.872063	0.0736418	-0.794534	1	-0.410804	1	-0.598125	1
ENSDARG00000103102	FQ378018.1	1.27997	0.0542496	-0.497242	0.867549	2.5066	0.351181	4.10025	1.59312e-06	-2.39137	0.142749	-2.36102	0.0592449	-0.328104	1	-0.301135	1	0.370354	1	-0.679377	1	-2.34518	0.219394	1.52621	1	-0.283718	1	1.1567	1	0.407105	1	2.50176	1	-0.77594	0.962824	-0.589268	1	-0.545408	1	1.33778	1
ENSDARG00000102157	si:ch211-117i20.2	0.839394	1	1.11419	1	4.11804	1	3.23965	1	1.93056	1	0.936661	1	3.99382	1	5.60576	0.397645	3.66803	1	2.00868	1	1.97675	1	5.84814	1	2.40434	1	4.45438	1	4.72903	1	5.79944	1	4.1067	0.301775	3.73266	1	3.77652	1	5.65971	1
ENSDARG00000098612	chrm2a	0.839394	1	1.11419	1	4.11804	1	3.23965	1	1.93056	1	0.936661	1	3.99382	1	4.02079	1	3.66803	1	2.00868	1	1.97675	1	5.84814	1	2.40434	1	4.45438	1	4.72903	1	5.79944	1	5.69167	0.0365952	3.73266	1	3.77652	1	5.65971	1
ENSDARG00000102340	ptn	0.319004	0.61978	2.18258	4.6067e-09	1.3193	0.653374	1.78714	0.0598748	-3.92742	0.000656389	-3.913	1.48462e-06	-0.855841	1	-1.83719	0.863384	-2.18995	0.535339	-2.84099	0.00917394	-2.87292	0.00623649	-0.00984539	1	-2.44533	0.0481155	0.198044	1	0.472694	1	-0.0585418	1	2.05461	0.000143543	-2.12532	0.548234	-0.47982	1	0.810046	1
ENSDARG00000111388	CABZ01068469.1	0.277515	0.931431	-0.845165	0.755186	0.493546	1	-0.38484	1	-0.0287989	1	-0.200843	1	1.40886	1	0.396302	1	1.08307	1	1.1786	0.543362	1.41487	0.291808	3.26317	1	1.26683	0.480798	0.829893	1	1.10454	1	2.17495	1	1.38424	0.412454	0.108169	1	0.152029	1	2.03522	1
ENSDARG00000063672	zmp:0000000711	0.0707196	0.987336	0.167881	0.896231	0.103087	1	0.0112097	1	-1.29788	0.0454915	-1.23954	0.00775847	-3.36958	0.13185	-1.33382	0.872906	-3.69537	0.0536888	0.124645	1	-1.16621	0.0982902	-1.51527	1	1.9893	6.14697e-07	0.708429	1	0.559108	1	-0.561042	1	1.71004	8.96114e-05	-3.63074	0.0585105	-0.393405	1	0.305095	1
ENSDARG00000095920	AL929171.1	1.10243	0.810675	1.37723	0.845056	3.11804	1	2.23965	1	0.930559	1	-0.0633392	1	2.99382	1	3.02079	1	2.66803	1	1.00868	1	0.976748	1	4.84814	1	2.66737	0.581598	3.45438	1	3.72903	1	4.79944	1	2.78477	0.529264	2.73266	1	4.03955	0.47598	4.65971	1
ENSDARG00000097341	CR847994.1	0.227959	0.976679	-0.183488	1	-0.341394	1	0.409576	1	0.169747	1	-0.36102	0.924104	0.556419	1	1.19072	0.981686	0.837959	1	-0.038627	1	-0.0705575	1	1.3887	1	0.889765	0.544779	-0.00504808	1	0.269602	1	1.34001	1	1.59574	0.0844831	1.68535	0.4835	0.339114	1	1.20028	1
ENSDARG00000045880	gas2l3	-1.89757	0.0811361	-1.00128	0.50424	2.00256	0.82178	-0.532938	1	-0.184918	1	-0.726304	0.719744	1.87835	0.671116	2.35783	0.493355	-0.104555	1	1.27171	0.38845	-1.79584	0.3124	2.07555	1	2.9893	0.000155427	2.33891	0.807233	0.956444	1	2.02685	1	0.858775	0.844375	-0.0399295	1	1.03955	1	1.88712	1
ENSDARG00000026839	med21	0.526966	0.07122	-0.133678	1	-0.380856	1	-0.617925	1	-0.41859	0.631594	-0.214736	0.89655	-0.680806	1	0.0511664	1	-1.24206	0.6411	-0.122201	1	-0.561313	0.468675	-0.810076	1	0.725567	0.126805	0.578701	0.953388	0.173843	1	0.205289	1	0.657595	0.190354	-1.00551	0.930493	0.241931	0.981194	0.0655613	1
ENSDARG00000016979	pmpcb	0.454865	0.169307	0.0776668	1	-0.703778	1	-0.509287	1	-0.960212	0.109078	-0.327552	0.716436	0.752573	0.558631	-0.591953	1	0.123714	1	0.0295575	1	-0.384249	0.778972	-0.0982834	1	0.313736	0.687563	-1.0744	1	0.383259	1	-1.15087	1	0.595741	0.303356	0.410732	1	0.495456	0.77662	0.30216	1
ENSDARG00000070477	dnajc2	1.07072	0.000282057	-0.146043	1	0.607075	0.924644	-0.51209	1	-1.1326	0.0737369	-0.230325	0.908435	-0.398493	1	0.0842857	1	-0.479106	1	-0.244741	1	-1.77499	0.00610713	-0.43521	1	-0.964896	0.304001	1.27593	0.576675	0.46433	1	-2.07298	1	0.857642	0.116602	-0.0190809	1	0.713358	0.616134	0.607014	1
ENSDARG00000045878	nudt4b	0.424357	0.900566	0.196655	1	0.417597	1	1.65469	0.738718	-0.732406	0.708948	-0.648302	0.789952	0.293385	1	0.320353	1	1.00507	1	1.09114	0.647728	-0.686217	0.754463	2.1477	1	1.4868	0.276291	2.41486	0.776362	1.02859	1	2.099	1	1.6042	0.223019	0.0322203	1	0.0760799	1	1.95927	1
ENSDARG00000045877	ube2nb	0.954076	0.000368236	0.0134025	1	-1.40831	0.911086	-0.648298	1	-0.639889	0.329679	0.203835	0.784918	-0.474044	1	-1.50555	0.74013	0.337518	0.974248	-0.735555	0.364295	-0.474646	0.613276	-2.00846	1	-0.661033	0.504039	-0.0614915	1	0.775542	1	-1.05508	1	0.0446338	1	0.402144	0.968533	0.423596	0.808868	-1.45854	1
ENSDARG00000079391	mrpl42	0.680195	0.0203002	0.119875	0.927631	-1.3572	0.951354	-0.500317	1	-0.317107	0.825678	0.231072	0.745704	-1.13054	0.866483	-2.11045	0.49277	0.612181	0.652567	-0.478403	0.752493	-1.24564	0.033141	0.0814227	1	-0.453898	0.77131	0.343869	1	0.618519	1	-1.55811	1	0.20915	0.825182	0.450533	0.917132	0.299907	0.955635	1.05584	1
ENSDARG00000015921	pwp1	1.20565	8.0546e-06	-0.303751	0.728369	-0.823174	1	-1.19252	0.685734	-2.19151	0.000147865	0.140032	0.935466	-0.275261	1	-0.920418	1	-0.525738	1	-0.00959235	1	-1.88851	0.00135487	-1.69102	1	-0.762913	0.419166	0.466193	1	0.380633	1	-2.74101	1	0.677968	0.215496	0.185683	1	1.45734	0.0428955	-0.553636	1
ENSDARG00000092274	si:dkey-3k20.1	-2.42864	9.34407e-06	-2.48572	5.76611e-05	-0.174745	1	-2.38971	0.348384	2.41295	1.24749e-09	0.557543	0.339388	-1.63553	0.754398	2.21344	0.03425	-1.96132	0.558014	-0.753822	0.634118	0.550822	0.490525	-0.78607	1	-0.253556	1	-2.17982	0.959257	-1.90517	1	4.37351	0.0013041	-1.77104	0.103815	-2.90155	0.278105	-2.85769	0.291055	-0.974494	1
ENSDARG00000100436	cnga2b	-4.36191	1.19707e-16	-2.35696	7.45863e-07	0.528074	0.999188	-2.15593	0.24284	2.27535	3.28398e-11	-0.291291	0.830448	0.578787	0.75815	3.31278	3.80115e-08	-0.191604	1	-1.77891	0.0095104	0.200156	0.885517	1.65996	0.859543	-0.209945	1	-0.282582	1	-3.48367	1	3.85467	0.00371754	-2.21523	0.0087633	-2.15161	0.358178	-1.61907	0.57692	-1.55137	1
ENSDARG00000104795	cxcl8a	-4.27368	1.53268e-30	-0.687292	0.0929539	0.0213368	1	-1.415	0.296741	2.23649	1.16431e-13	0.683751	0.0371252	-3.70983	0.0184576	2.40171	0.000332002	-2.85966	0.0376255	-1.27646	0.0151431	0.835914	0.0423083	-2.01248	1	-3.50665	2.97192e-08	-1.85726	0.931563	-3.86675	1	3.60459	0.00371754	-2.80442	4.12719e-06	-4.63304	0.000451285	-2.81224	0.0493426	-3.17846	1
ENSDARG00000056838	pimr93	-3.37654	7.64882e-10	-5.12102	8.70685e-12	-0.785644	1	-3.99875	0.038645	2.11936	3.24445e-08	0.545339	0.301595	1.3508	0.204804	3.05024	1.77158e-05	-0.37474	1	-1.00462	0.316761	-0.539267	0.685658	0.201077	1	0.168271	0.997026	0.238446	1	-2.50937	1	3.97284	0.00478528	-1.52103	0.131101	-2.50256	0.341585	-3.46189	0.145197	0.756031	1
ENSDARG00000110845	pimr107	-3.18297	2.34504e-06	-1.54116	0.0218588	0.425015	1	-0.453371	1	2.66527	1.91165e-10	-1.09505	0.107617	1.74007	0.13749	1.02833	0.720058	0.475389	1	-2.01369	0.0535397	0.553537	0.551947	-0.196259	1	0.150582	1	-0.582706	1	-0.308056	1	3.96407	0.0665028	-0.670905	0.752738	0.540015	1	-1.26057	0.885358	0.622622	1
ENSDARG00000003395	col4a3	-3.54143	6.79483e-13	-2.77194	2.94554e-08	-2.60306	0.522707	-2.47688	0.133022	3.60188	3.65612e-34	0.828601	0.019978	-3.72955	0.0875783	0.506554	0.945704	-1.45896	0.628454	-3.38364	5.81636e-06	-0.116851	1	-0.28572	1	-4.31676	5.62756e-06	-1.67947	1	-2.99434	1	3.32791	0.103711	-0.835812	0.422176	-3.99072	0.0361809	-2.94458	0.128392	-1.06139	1
ENSDARG00000071553	zgc:171500	-0.785097	0.284768	-2.62277	0.00206488	-0.215864	1	-0.0702041	1	2.00773	0.000159272	-0.559297	0.708716	0.256859	1	1.94279	0.289296	-0.0689315	1	-1.30118	0.375083	1.01739	0.194453	0.502361	1	-1.92956	0.167289	0.717418	1	-0.616741	1	4.17495	0.103711	-1.81216	0.235285	2.2367	0.0313474	0.0395541	1	0.313937	1
ENSDARG00000117577	BX119963.4	-2.05873	0.000211211	-0.79117	0.270173	0.54457	1	-0.135388	1	1.31798	0.00816788	-0.191814	1	-0.404207	1	2.89232	0.00062837	-1.15073	1	-1.0328	0.406477	1.32564	0.0111987	-0.566902	1	-0.022672	1	-0.955007	1	-1.686	1	3.73751	0.116498	-0.677568	0.726478	-1.67673	0.743974	-1.63287	0.715228	-0.755326	1
ENSDARG00000045190	ch25h	-2.39686	1.43092e-12	-1.0339	0.0048122	2.21732	0.00209091	-0.754563	0.993368	0.923497	0.0139435	-0.325412	0.628449	2.24762	0.000154226	2.45546	0.000161789	1.04623	0.254075	-2.04851	9.33328e-05	-0.902218	0.13059	1.60169	0.651718	0.118664	1	1.24004	0.449687	-1.52784	1	3.00757	0.209178	-3.23998	8.4077e-07	0.895277	0.307904	-1.94964	0.250521	-2.70632	1
ENSDARG00000045887	mmp30	-6.01444	7.92648e-13	-5.73964	1.61643e-10	-2.73579	0.7005	-3.61418	0.100358	3.24945	1.42443e-18	1.10849	0.00602123	-1.85584	0.770396	2.53444	0.00667417	-2.18163	0.492132	-1.81575	0.0432635	-0.0687664	1	-1.00569	1	-3.44533	0.00232123	-2.39945	0.960232	-2.1248	1	3.56367	0.209178	-4.33209	0.000721918	-2.11701	0.561683	-2.07315	0.540273	-1.19412	1
ENSDARG00000089640	si:dkey-117n7.5	-3.53565	9.7443e-08	-2.66425	6.08783e-05	-1.26854	1	-1.55621	0.725014	3.0905	1.10173e-15	1.38246	0.00037827	-2.39849	0.55301	1.71701	0.239887	-2.72428	0.365916	-1.76976	0.0639819	-2.07056	0.0244049	0.461555	1	-2.39152	0.0342336	-0.932198	1	-1.66328	1	3.58922	0.247423	-0.829935	0.601611	-1.0632	1	-1.01934	0.994858	-0.732606	1
ENSDARG00000019962	dop1a	-2.94022	6.88211e-12	-2.16592	1.20501e-06	1.59953	0.15836	-1.74386	0.37151	1.80568	2.5131e-07	-0.309318	0.784817	0.580197	0.75474	2.94437	2.92508e-06	-0.368706	1	-0.311791	1	-0.297733	0.953415	1.73961	0.736825	0.549155	0.381318	-0.668013	1	-1.72355	1	3.0247	0.324495	-0.891888	0.360992	-0.614505	1	-1.08008	0.857721	-1.20928	1
ENSDARG00000087303	cebpd	-1.09209	0.000585769	-0.270917	0.699454	2.54669	5.2812e-05	1.63449	0.00459743	1.13264	0.00141638	-0.320763	0.632817	-0.46892	1	1.18034	0.274561	-0.943301	0.917024	-0.851066	0.215577	-0.739659	0.194302	-0.239253	1	-1.62722	0.0093781	1.42525	0.327288	-0.144163	1	2.80144	0.324495	-0.947493	0.227604	-1.79195	0.320754	-2.77413	0.0495723	-0.640948	1
ENSDARG00000058570	ccl27a	-6.48853	1.00348e-14	-6.21373	3.67304e-12	-2.20689	0.864584	-3.08528	0.175418	4.27963	7.32244e-36	0.759951	0.10435	-3.3341	0.32869	-0.113063	1	0.0769193	1	-4.31625	2.07049e-05	-1.73291	0.0398928	-0.476795	1	-2.91458	0.00518241	-2.87354	0.893969	-2.59889	1	3.36203	0.458218	-2.79718	0.0107498	-2.59227	0.408438	-3.55141	0.193195	-1.66822	1
ENSDARG00000102059	RGS13 (1 of many)	-5.35482	2.94501e-25	-5.25067	6.49525e-21	-3.66551	0.231118	-3.12521	0.0216778	2.56752	5.18365e-16	2.11209	1.96486e-15	-5.37614	0.00920825	1.41344	0.198738	-1.51959	0.586653	-2.04799	0.000944686	-0.204136	1	-1.19699	1	-3.4989	4.98985e-06	-2.9134	0.680878	-4.64093	1	2.91888	0.458218	-2.37344	0.00195915	-3.31246	0.0505139	-3.2686	0.0580484	-0.534498	1
ENSDARG00000061791	nyx	-3.43362	9.33337e-05	-0.443803	0.802909	2.42096	0.135828	-1.03337	1	0.944773	0.224527	-0.150802	1	-1.29158	1	3.03501	0.00741223	-0.604984	1	0.450683	0.962544	-0.0365486	1	0.562733	1	-0.50895	0.992316	1.81695	0.663269	1.05347	1	3.95144	0.463547	-0.726187	0.854185	-1.55274	0.956878	0.528592	1	0.374309	1
ENSDARG00000078448	gpr137ba	-1.27608	0.462848	-1.00128	0.754638	2.00256	1	1.12417	1	3.93056	0.000569249	0.647154	1	1.87835	1	1.90532	1	1.55256	1	-0.106798	1	-0.138729	1	3.73266	1	0.288861	1	2.33891	1	2.61356	1	6.06247	0.51972	0.406263	1	1.61718	1	1.66104	1	3.54423	1
ENSDARG00000117463	BX323087.2	0.0320391	1	1.33659	0.397775	1.11804	1	0.239651	1	1.85256	0.151208	-0.352846	1	0.993824	1	1.02079	1	0.668034	1	0.0700793	1	0.0381488	1	2.84814	1	-0.595662	1	2.51578	1	1.72903	1	5.3844	0.51972	-0.47826	0.995848	0.73266	1	0.77652	1	2.65971	1
ENSDARG00000055831	si:dkey-182g1.6	-0.836171	0.285385	-1.40038	0.114161	0.760485	1	0.215804	1	-0.379296	0.95079	0.102084	1	1.68397	0.307204	2.20721	0.175273	-0.712788	1	-0.740259	0.834234	0.163161	1	2.06386	1	-1.97648	0.204877	1.70545	0.708882	-0.663284	1	3.83597	0.526827	0.211885	1	2.18517	0.0493571	1.26195	0.522531	0.267394	1
ENSDARG00000053774	alpi.2	-3.0675	0.0103098	-0.693162	0.772165	2.31068	0.576839	-0.667239	1	0.479898	0.954755	0.273696	1	0.0869338	1	3.35783	0.0372256	-0.238857	1	-0.86579	0.906602	2.36907	0.00286077	1.94125	1	-1.50255	0.55081	0.547493	1	0.822143	1	4.64744	0.526827	-1.38515	0.515104	-0.174231	1	-0.130371	1	2.78524	1
ENSDARG00000071076	ldhbb	0.0222581	1	-1.69316	0.237812	1.31068	1	1.05202	1	-0.876796	0.756668	-0.441851	0.954295	1.18647	1	2.64228	0.326741	-0.173268	1	0.630167	1	-1.86455	0.343724	2.00683	1	2.02994	0.0538203	1.64703	1	0.887731	1	4.72144	0.526827	0.784775	0.866677	-0.108642	1	0.969165	1	1.81841	1
ENSDARG00000097032	si:ch211-256a21.4	-3.05726	8.95333e-13	-3.07783	6.71849e-11	-2.6807	0.438001	-2.81924	0.0468071	2.40424	3.76999e-14	1.67407	1.06966e-09	-3.39132	0.0893975	1.82131	0.0392844	-2.39086	0.185338	-2.18334	0.000536732	0.507634	0.353681	-0.534128	1	-2.80078	0.000201245	-0.750731	1	-2.65611	1	2.82906	0.526827	-2.52992	0.00120823	-2.06176	0.303395	-0.682912	1	-2.72687	1
ENSDARG00000103556	si:ch211-218g23.6	-3.22277	9.07801e-18	-2.52331	1.68362e-10	-1.54816	0.874499	-1.51341	0.420686	1.65367	9.99583e-07	1.58926	1.73563e-09	2.30658	9.14805e-05	1.9329	0.0139627	0.0847166	1	-3.05751	7.88249e-08	-1.20715	0.0371731	0.955947	1	-2.70348	3.42597e-05	-0.881335	1	-2.79814	1	2.68998	0.551966	-2.05917	0.00287917	1.17431	0.12932	-2.49329	0.127513	-4.57011	1
ENSDARG00000000887	zgc:56699	0.674335	0.0564675	0.243273	0.754638	-0.179643	1	-0.232218	1	0.170297	0.919832	-0.458199	0.558242	-0.991069	1	1.53728	0.202225	-1.64182	0.562127	0.13421	1	-0.961851	0.219091	-0.467769	1	-1.89334	0.0261658	0.329688	1	-1.58687	1	2.93437	0.711198	0.438324	0.588228	-2.58324	0.22943	0.407286	0.93495	0.674819	1
ENSDARG00000039881	cemip	-5.82831	6.658e-18	-3.95906	2.52108e-11	-2.54967	0.605119	-2.09901	0.288274	2.62036	9.78423e-15	-0.627468	0.321536	-0.193003	1	1.16835	0.423125	-1.18044	0.859184	-1.72106	0.017597	2.4868	5.79948e-13	-0.232238	1	-1.92239	0.0212746	-1.20858	1	-2.94103	1	2.89008	0.762354	-0.0732063	1	-3.93741	0.0496908	-2.30385	0.319018	-1.00799	1
ENSDARG00000077540	f2rl1.2	-5.78726	2.23518e-31	-5.51246	1.83236e-25	-1.7684	0.75367	-4.23716	0.000525367	0.719834	0.0740319	0.124006	0.951637	3.32498	3.8829e-12	1.78565	0.0335655	2.57143	3.71192e-07	-3.6131	3.38464e-09	0.417352	0.431472	3.3382	0.00205242	-0.411508	0.835468	-2.17227	0.827597	-4.07133	1	2.61998	0.762354	-3.57224	1.36076e-06	1.70262	0.00722268	-2.85014	0.0677641	-3.14065	1
ENSDARG00000040131	zfyve26	-3.66311	7.14431e-11	-2.36693	1.35798e-05	-0.875939	1	-3.08528	0.110721	1.2467	0.00467206	0.638268	0.173847	0.40271	1	3.33694	4.199e-07	-1.32594	0.829503	0.124406	1	0.169393	0.971098	1.12022	1	-0.0330671	1	-1.28258	1	-2.59889	1	2.99521	0.799844	-0.67002	0.658206	-0.574161	1	0.67032	0.736892	-1.66822	1
ENSDARG00000075685	tlr7	-1.94488	0.0303479	-0.885807	0.480102	-0.297	1	-1.17539	1	1.90081	0.00640595	0.906913	0.323955	0.601507	1	2.02079	0.480792	-0.747003	1	-2.40636	0.170423	0.728821	0.630013	1.4331	1	1.35187	0.20155	0.039346	1	0.313996	1	4.08672	0.942087	-0.870577	0.787519	-0.682377	1	0.384202	1	1.24467	1
ENSDARG00000102141	ptpn12	-0.382998	0.939031	-0.1082	1	1.79611	1	2.01726	1	0.708167	1	2.15905	0.0750967	1.6719	1	1.69886	1	1.34611	1	-0.313249	1	1.97675	0.289126	3.52621	1	0.0824101	1	2.13246	1	2.40711	1	3.47751	1	0.199812	1	2.51027	0.913517	1.45459	1	3.33778	1
ENSDARG00000114503	phtf2	-1.09921	0.467066	0.306838	1	1.11804	1	0.239651	1	1.51552	0.292553	0.129306	1	2.05522	0.919972	1.02079	1	0.668034	1	-0.991321	0.900572	1.89875	0.141141	2.84814	1	1.11483	0.746338	2.51578	1	1.72903	1	2.79944	1	1.23223	0.680252	0.73266	1	1.83792	0.941772	2.65971	1
ENSDARG00000115971	CU856344.2	3.42436	0.313666	1.69916	1	4.703	1	3.82461	1	2.51552	1	1.52162	1	4.57879	1	4.60576	1	4.253	1	2.59364	1	2.56171	1	6.4331	1	2.9893	1	5.03935	1	5.314	1	6.3844	1	3.1067	1	4.31762	1	4.36148	1	6.24467	1
ENSDARG00000098311	CU856344.1	1.20196	0.376034	0.196655	1	1.45507	1	0.576686	1	0.345597	1	-1.7263	0.371769	2.40886	0.833176	3.10325	0.460934	1.00507	1	-0.654286	1	1.56171	0.42536	3.18517	1	0.819376	1	2.86942	0.963811	2.06607	1	3.13647	1	0.936778	0.966365	1.0697	1	2.19156	0.864127	2.99675	1
ENSDARG00000100143	lrp6	0.222723	1	0.824686	0.779531	2.00256	1	0.0697262	1	-1.23937	0.621845	0.936661	0.729275	1.87835	0.926231	0.850868	1	0.498109	1	1.71917	0.300325	0.502817	1	3.73266	1	0.288861	1	1.28446	1	1.55911	1	2.62951	1	-0.648185	1	0.562735	1	0.606595	1	2.48979	1
ENSDARG00000104049	crebl2	-1.16061	0.00910212	-0.0901658	1	-1.79685	0.81878	-1.07424	0.890439	0.726201	0.17351	0.209187	0.900191	-1.92106	0.518156	-1.89409	0.701491	-0.0487537	1	0.36098	0.835292	1.22067	0.0070384	-1.07073	1	0.288861	0.868159	0.140493	1	-1.18585	1	0.473509	1	0.216637	0.936232	0.562735	1	0.0597319	1	-0.255172	1
ENSDARG00000102226	gpr19	-0.745568	0.427016	-0.47077	0.770131	2.00256	0.529095	1.40958	0.6428	-0.965605	0.474945	0.248605	1	-0.529738	1	1.56136	0.73428	0.165534	1	0.832829	0.613895	-1.52575	0.296592	1.32457	1	0.819376	0.687563	1.99495	0.736171	2.2696	1	1.27588	1	1.15251	0.360992	0.836496	1	-0.747042	1	1.13615	1
ENSDARG00000103095	tbk1	-1.51522	6.94253e-05	-0.87538	0.0620469	0.0221127	1	-1.37926	0.583858	-0.308169	0.879982	0.226016	0.784817	1.61502	0.0390306	0.367704	1	0.743761	0.556214	-0.121718	1	0.516156	0.33953	1.95807	0.520662	1.04132	0.0271905	-0.655534	1	-1.71114	1	0.170777	1	-0.240037	1	1.14624	0.193703	0.91926	0.362724	-0.780465	1
ENSDARG00000110470	ptpro	2.00932	0.130771	0.824686	0.991657	2.00256	1	2.95014	0.566273	0.930559	0.906482	-1.17882	0.867834	1.87835	1	1.90532	1	1.55256	1	-0.106798	1	-0.138729	1	3.73266	1	0.288861	1	2.33891	1	3.72903	1	3.68396	1	1.52174	0.774832	1.61718	1	1.66104	1	3.54423	1
ENSDARG00000100422	ptpro	1.42436	0.105507	0.699155	0.771761	0.845019	1	1.01726	1	-1.34246	0.416355	-1.28573	0.426749	0.720806	1	0.747774	1	0.395016	1	-0.213714	1	-1.29627	0.622171	2.57512	1	-0.86868	0.787461	2.86942	0.664059	3.14407	1	2.52642	1	2.64727	0.0101278	0.459642	1	0.503501	1	2.38669	1
ENSDARG00000104632	RERG	-1.89757	0.0165939	0.377227	0.818676	-0.67204	1	0.0697262	1	-2.85952	0.0286569	-1.8003	0.0404023	-0.796252	1	-0.769284	1	-1.12204	0.939266	0.13421	1	-2.81333	0.0344718	1.05806	1	4.33444	4.59827e-20	-0.335693	1	0.956444	1	1.00936	1	1.04781	0.34373	-1.05742	1	-1.01356	1	0.869635	1
ENSDARG00000100660	si:ch73-252i11.1	-0.539118	0.717612	-0.622773	0.787476	1.31068	1	-0.601651	1	0.193594	1	0.351698	1	1.8062	0.699307	2.28383	0.539884	0.860679	1	-1.83262	0.463152	0.898746	0.643445	2.00683	1	0.216711	1	3.07587	0.387598	1.92168	1	1.95814	1	-0.285615	1	1.99569	0.539033	1.58889	0.754622	1.81841	1
ENSDARG00000113107	CABZ01085275.1	1.83939	0.629046	0.699155	1	3.703	1	2.82461	1	1.51552	1	1.93666	0.784817	3.57879	1	3.60576	1	3.253	1	3.00868	0.606442	1.56171	1	5.4331	1	1.9893	1	4.03935	1	4.314	1	5.3844	1	2.1067	1	3.31762	1	3.36148	1	5.24467	1
ENSDARG00000099787	echdc3	1.42436	1	1.69916	1	4.703	1	3.82461	1	2.51552	1	1.52162	1	4.57879	1	4.60576	1	4.253	1	2.59364	1	2.56171	1	6.4331	1	2.9893	1	7.03935	0.37389	5.314	1	6.3844	1	3.1067	1	4.31762	1	4.36148	1	6.24467	1
ENSDARG00000112451	FO834823.1	1.42436	0.72889	0.377227	1	3.38107	1	3.82461	0.69652	1.19359	1	0.199695	1	3.25686	1	3.28383	1	2.93107	1	2.59364	0.704763	1.23978	1	5.11117	1	1.66737	1	3.71742	1	5.314	1	5.06247	1	1.78477	1	2.99569	1	3.03955	1	4.92275	1
ENSDARG00000070546	msgn1	-0.954155	0.399595	-2.0822	0.114608	3.47034	0.0200377	1.09669	0.947699	-2.29183	0.164756	-1.6483	0.226707	-0.228568	1	1.87783	0.655764	0.471637	1	1.83465	0.0414004	-2.24564	0.191209	1.62574	1	-0.792059	0.81627	1.25799	1	0.506641	1	1.57705	1	3.1067	2.92951e-05	-0.489732	1	-0.445873	1	1.43732	1
ENSDARG00000045911	tulp4a	0.196551	0.958621	-0.0480788	1	0.573717	1	-0.304669	1	-0.335335	0.970862	0.101292	1	-1.16268	1	1.24118	0.763595	0.123714	1	-0.0502149	1	0.561711	0.708175	2.30382	1	-0.0981621	1	0.910063	1	0.586075	1	1.65648	1	0.462847	0.924274	0.617183	1	0.99691	0.754667	0.503207	1
ENSDARG00000095951	BX890562.2	0.839394	1	1.11419	1	4.11804	1	3.23965	1	5.10048	0.0303734	0.936661	1	3.99382	1	4.02079	1	3.66803	1	2.00868	1	1.97675	1	5.84814	1	2.40434	1	4.45438	1	4.72903	1	5.79944	1	2.52174	1	3.73266	1	3.77652	1	5.65971	1
ENSDARG00000103870	CU855889.2	0.524521	0.285736	-0.343156	0.813601	-0.881963	1	-1.16785	0.932031	-1.22402	0.167261	0.752236	0.157862	0.839247	0.823944	1.2443	0.574924	0.513457	1	-0.205765	1	-1.6786	0.069286	-0.159359	1	1.29742	0.0386377	0.0468797	1	0.32153	1	0.799439	1	-0.094931	1	0.0773082	1	-1.22348	0.865055	-0.347783	1
ENSDARG00000045900	agbl5	-0.883072	0.125188	0.263056	0.825375	-0.0384673	1	-0.916853	1	-0.463519	0.798911	-0.0175355	1	-0.16268	1	-1.14913	1	-0.910234	1	-1.3201	0.258581	0.0877795	1	0.678211	1	2.24084	4.54446e-06	0.626565	1	0.150766	1	0.629514	1	0.799274	0.35811	-0.423844	1	0.647237	0.925855	-0.516877	1
ENSDARG00000059311	dpysl5b	0.973695	0.192131	0.497521	0.804018	-0.07836	1	1.47412	0.699356	-0.627436	0.803124	-0.53727	0.784918	-0.202573	1	1.90532	0.620589	-0.528363	1	-1.16125	0.643519	-2.21965	0.137574	1.65174	1	0.288861	1	2.33891	0.63554	1.55911	1	1.60304	1	1.04781	0.543825	-0.463737	1	1.21852	0.881426	3.10172	1
ENSDARG00000017386	sobpb	1.35397	0.0209734	0.486161	0.83626	-0.227738	1	2.26662	0.0873921	-1.39137	0.321138	-2.38527	0.032882	-0.35195	1	0.698865	1	0.955316	1	-0.26434	1	-2.36903	0.117461	1.50236	1	1.0153	0.500982	2.81695	0.295468	2.01632	1	3.08672	1	-1.82403	0.324749	-0.613115	1	-0.569255	1	1.31394	1
ENSDARG00000087784	si:dkeyp-110a12.4	-7.56575	5.21186e-38	-5.42924	1.20436e-23	-4.117	0.221121	-1.79476	0.420686	-5.2247	6.59759e-13	-6.2186	1.93784e-29	-4.82671	0.0234015	-4.57717	0.0980876	-6.73817	0.000307678	-6.07418	8.81682e-15	-5.96843	1.31532e-14	-4.55807	1	-5.8307	6.36203e-11	-4.36615	0.474472	-6.67735	1	-2.79852	1	9.2909	2.61762e-226	-6.67354	0.000390356	-5.04401	0.00538268	-5.74667	1
ENSDARG00000116713	si:ch73-265d7.2	-6.40901	4.86821e-31	-7.13579	1.03833e-28	-3.28268	0.485903	-5.01033	0.00099322	-7.32021	1.33055e-16	-4.51738	6.38286e-19	-3.11676	0.256957	-4.09153	0.21468	-6.90514	0.000602549	-5.03761	4.23279e-11	-6.13557	6.38146e-14	-2.91689	1	-4.5804	1.23932e-07	-3.7956	0.669013	-5.25902	1	-4.77373	1	9.17287	1.06551e-205	-3.93157	0.0464352	-3.6242	0.0814136	-4.32834	1
ENSDARG00000001721	oc90	-6.11432	1.00137e-23	-7.25698	1.7945e-22	-3.83761	0.432781	-3.25317	0.0730548	-8.02654	1.5993e-13	-5.43015	2.48535e-19	-4.96279	0.067379	-3.61244	0.388285	-6.28907	0.00579448	-6.36249	2.32848e-11	-6.97987	2.89947e-12	-2.52304	1	-6.55228	5.16548e-09	-3.17885	0.88633	-5.22807	1	-4.15766	1	9.92344	2.96447e-189	-4.63851	0.0354581	-5.1801	0.022109	-4.29739	1
ENSDARG00000067831	tbata	-6.33253	7.6134e-28	-4.67388	3.14491e-18	-3.79219	0.25122	-2.66457	0.0768504	-5.97967	6.26736e-13	-6.55786	7.54129e-26	-3.5007	0.104427	-3.47373	0.233166	-4.24219	0.0156807	-5.16325	3.52663e-11	-4.93148	8.23138e-11	-2.64772	1	-1.09679	0.214716	-3.45584	0.596976	-4.76749	1	-3.69708	1	8.23845	1.69998e-178	-5.76386	0.00211235	-4.71934	0.0093516	-3.83681	1
ENSDARG00000010008	vim	-4.8324	2.83304e-22	-4.37577	1.03511e-16	-3.46755	0.410948	-2.81767	0.0853322	-4.56475	4.52927e-10	-4.39158	4.6647e-18	-6.59395	0.00587721	-3.5648	0.289296	-5.91943	0.0024713	-5.40667	1.04269e-11	-3.64743	1.97084e-07	-3.73933	1	-5.59691	2.13599e-09	-4.54781	0.484634	-2.85656	1	-3.78803	1	8.44877	1.69998e-178	-6.85512	0.000863612	-3.3487	0.105014	-4.92807	1
ENSDARG00000025301	gfap	-6.78753	2.10752e-23	-4.9229	2.24272e-15	-4.09466	0.362034	-3.97143	0.022113	-6.28214	9.33798e-11	-5.46463	3.47344e-18	-3.6331	0.202876	-3.19028	0.456457	-4.54466	0.037491	-7.20483	2.44002e-11	-4.91159	1.35146e-08	-2.36456	1	-3.80349	4.26592e-05	-4.75913	0.545888	-4.48448	1	-3.41407	1	9.47926	1.33037e-170	-5.48085	0.0154263	-3.85041	0.0955659	-3.5538	1
ENSDARG00000091888	si:dkeyp-69c1.9	-4.91252	1.8175e-15	-4.63772	1.6673e-12	-3.22478	0.39213	-2.51226	0.141931	-4.40929	3.52433e-07	-5.40319	5.86039e-15	-3.34899	0.148052	-3.32202	0.274872	-3.67478	0.0595998	-5.33414	6.87125e-08	-5.36607	6.22066e-08	-1.49468	1	-3.93551	4.08531e-05	-1.29753	1	-2.61378	1	-1.54338	1	9.29805	5.14591e-156	-3.61016	0.0656141	-2.56333	0.1977	-1.6831	1
ENSDARG00000076557	bicc2	-4.33524	5.62211e-21	-1.1709	0.00630632	-1.98038	0.72346	-2.70599	0.04768	-7.34401	5.21534e-15	-4.62812	3.10745e-20	-5.28075	0.00884397	-3.25145	0.230931	-4.60576	0.00590873	-3.67236	2.91186e-08	-5.29549	5.10098e-12	-2.42566	1	-5.28372	2.67777e-09	-2.49515	0.76945	-4.54554	1	-3.47513	1	7.19981	7.52727e-153	-5.54191	0.00176118	-2.68603	0.131964	-3.61486	1
ENSDARG00000020708	mdkb	-4.1455	6.86184e-19	-4.03583	1.98144e-15	-3.10113	0.434345	-1.85324	0.376197	-3.05433	2.27292e-06	-3.49097	6.6094e-14	-3.81138	0.0850937	-2.45926	0.52252	-5.13825	0.00514378	-5.47406	8.88704e-12	-3.00814	5.17364e-06	-2.95815	1	-4.39872	2.16455e-07	-2.02567	1	-2.49014	1	-4.00738	1	7.49726	1.898e-150	-4.48812	0.0132992	-2.3234	0.292707	-1.55946	1
ENSDARG00000036376	cldn7a	-5.8672	6.91042e-20	-3.25194	9.49877e-10	-4.17658	0.273603	-2.7269	0.120318	-5.36253	3.72155e-09	-5.35336	5.51534e-17	-4.3008	0.0746901	-3.2723	0.358453	-4.62659	0.0239909	-2.95016	6.59335e-05	-4.31327	1.73283e-07	-2.44649	1	-4.30225	7.16882e-06	-2.25221	0.960232	-3.56559	1	-2.49518	1	8.42542	2.0943e-149	-4.56196	0.0286177	-2.93007	0.178554	-1.63338	1
ENSDARG00000033029	pkd1b	-5.49451	1.62314e-19	-4.89629	4.8147e-15	-4.22033	0.254556	-2.28242	0.237549	-4.40334	4.72834e-08	-3.92734	2.76063e-13	-2.34008	0.437756	-1.13571	1	-4.67033	0.0206053	-6.32969	4.46846e-10	-2.76022	0.000103557	-2.49023	1	-4.34609	5.08935e-06	-2.88249	0.78806	-3.60933	1	-1.53744	1	8.19417	7.58147e-148	-4.6057	0.024007	-3.56036	0.0852739	-2.67865	1
ENSDARG00000040159	wnt4b	-7.26214	4.88313e-19	-6.98735	9.81646e-16	-3.9835	0.426004	-3.86013	0.0464996	-6.17098	1.3034e-08	-5.57641	5.501e-15	-3.10596	0.331953	-3.07899	0.498512	-4.4335	0.0601906	-4.50439	1.35989e-06	-6.12479	2.4108e-08	-1.25165	1	-3.10346	0.00137692	-1.64189	1	-3.3725	1	-2.3021	1	9.67745	1.0962e-145	-4.36888	0.0676913	-4.32502	0.0813808	-2.44183	1
ENSDARG00000104929	si:ch211-153f2.7	-5.86566	8.65532e-21	-3.45994	5.05959e-11	-1.5824	0.973869	-1.57859	0.553274	-4.03446	1.31157e-07	-5.35182	8.14893e-18	-2.29466	0.395609	-3.27076	0.31191	-3.03702	0.120268	-2.56545	0.000232341	-3.72369	7.3588e-07	-2.44495	1	-3.88414	1.27435e-05	-3.8387	0.540014	-3.56405	1	-2.49365	1	7.86077	4.64691e-145	-3.55889	0.0658792	-3.51503	0.0714592	-2.63338	1
ENSDARG00000090297	ldlrad2	-2.58407	7.88998e-09	-3.87896	3.8864e-12	-2.76052	0.578609	-2.63482	0.133502	-6.53569	1.17447e-10	-5.20221	3.47413e-17	-4.47242	0.0650357	-3.44409	0.303899	-4.79821	0.0197428	-5.45621	3.02326e-09	-4.90181	1.36331e-08	-2.61811	1	-5.06055	6.42784e-07	-1.68449	1	-3.73721	1	-2.66681	1	8.0696	1.04048e-144	-4.73359	0.0220668	-3.10204	0.146341	-2.80653	1
ENSDARG00000053262	atp1b4	-6.15307	1.73018e-15	-5.87827	1.01416e-12	-2.87443	0.512633	-3.75282	0.0388856	-5.06191	4.74596e-07	-4.04443	8.90726e-11	-2.99864	0.210685	-2.97167	0.393965	-3.32443	0.112679	-3.98001	1.03765e-05	-4.01194	8.12653e-06	-1.14433	1	-4.58813	4.00665e-05	-2.53808	0.817767	-2.26343	1	-1.19303	1	9.65745	8.59139e-144	-3.25981	0.114528	-1.62341	0.544786	-1.33275	1
ENSDARG00000026395	rfx4	-4.00191	3.33944e-11	-3.13373	1.62871e-07	-2.73579	0.512633	-2.02088	0.360922	-4.92327	1.30547e-06	-4.913	8.59579e-12	-2.86	0.28695	-2.83304	0.423725	-2.18163	0.361979	-4.84515	2.64532e-06	-3.87292	2.48451e-05	-1.00569	1	-4.44949	7.7563e-05	-0.386919	1	-2.1248	1	-1.05439	1	8.3031	2.00922e-123	-3.12117	0.153362	-2.07315	0.414482	-1.19412	1
ENSDARG00000014522	cdh6	-3.56098	1.18146e-14	-0.888667	0.0671451	-0.791523	1	-1.93561	0.30226	-4.99095	6.42989e-10	-4.39193	1.58819e-16	-3.51397	0.0977751	-3.487	0.229625	-4.84108	0.00940913	-4.49647	8.07206e-09	-3.71707	2.18622e-07	-1.07337	1	-3.5132	1.86077e-05	-3.05341	0.661041	-2.77876	1	-2.70968	1	6.73836	2.52119e-122	-4.77646	0.0101614	-3.14499	0.0934227	-2.8494	1
ENSDARG00000009215	zgc:112437	-5.29537	1.39651e-17	-5.76028	9.6899e-16	-2.34003	0.799295	-3.63482	0.0438085	-4.94391	3.77463e-08	-4.05237	1.62469e-12	-4.46834	0.0987858	-2.85368	0.52252	-3.79276	0.0871684	-4.44939	3.75854e-07	-3.89362	2.56258e-06	-1.61266	1	-0.228792	1	-3.00641	0.84743	-3.73313	1	-2.66272	1	7.48342	5.08852e-117	-3.72814	0.101935	-3.09795	0.206762	-2.80245	1
ENSDARG00000091579	si:ch211-66e2.5	-5.13406	4.82637e-12	-5.86309	6.54131e-11	-1.85542	0.965175	-2.73381	0.249474	-3.03523	0.000518301	-5.0368	7.69408e-11	-1.97963	0.679772	-2.95649	0.551221	-3.30925	0.198586	-4.9686	1.19189e-05	-5.00053	9.73801e-06	-0.125323	1	-4.57294	0.000262622	-2.5229	0.935118	-2.24825	1	-1.17784	1	9.31225	9.65119e-115	-3.24462	0.241728	-3.20076	0.249166	-1.31757	1
ENSDARG00000032963	her12	-3.53126	8.18125e-12	-4.88675	1.0199e-14	-1.35605	1	-3.1782	0.128813	-8.0774	1.52854e-12	-6.26114	4.55111e-20	-4.42824	0.169491	-2.07372	0.896712	-3.33665	0.210086	-6.99882	3.55795e-11	-8.03121	3.04974e-12	-2.57393	1	-1.24432	0.298999	-1.37569	1	-4.27846	1	-4.20852	1	7.378	6.22953e-110	-5.27483	0.0330958	-1.12848	1	0.620026	1
ENSDARG00000078140	si:dkey-18j18.3	-4.12511	2.62111e-10	-2.23421	0.000108762	-1.43655	1	-3.32004	0.102479	-4.62914	1.01789e-05	-4.61793	3.44671e-10	-1.56076	0.693876	-2.5389	0.546962	-2.89166	0.224151	-3.54591	0.000166168	-3.57784	0.00013771	-0.71156	1	-1.81289	0.0647161	-1.10021	1	-1.83066	1	-0.760257	1	7.7533	4.52497e-105	-2.82704	0.252309	-2.78318	0.225016	-0.899984	1
ENSDARG00000057276	iqca1	-4.19623	5.91229e-14	-0.526454	0.427753	-0.651617	1	-1.79597	0.408634	-4.43576	2.64911e-07	-4.42382	3.20751e-13	-3.37541	0.133359	-2.34553	0.520313	-2.69829	0.173694	-5.36056	6.36253e-08	-3.80169	3.14053e-06	-1.5211	1	-3.96198	4.23143e-05	-0.315271	1	-2.6402	1	-1.56979	1	6.53211	5.07224e-104	-1.62782	0.584323	-3.59271	0.0762401	-1.70952	1
ENSDARG00000023713	aqp1a.1	-6.30583	3.99143e-18	-3.0696	1.3047e-06	-0.466353	1	-1.89535	0.774548	-5.80076	5.16297e-08	-6.79466	2.18435e-17	-5.73919	0.169686	-4.71166	0.456457	-6.06498	0.0530652	-3.4662	0.000272053	-7.75627	1.1024e-09	-2.29879	1	-7.32868	3.64321e-07	-2.95444	1	-4.00342	1	-3.93358	1	7.68739	3.36958e-96	-6.00036	0.0616523	-0.0659391	1	-4.0733	1
ENSDARG00000041107	cftr	-5.47651	4.13259e-11	-5.20171	4.12782e-09	-2.19787	0.742738	-0.729975	1	-4.38535	4.01909e-05	-5.37924	6.13965e-10	-2.32208	0.483172	-2.29511	0.617012	-2.64787	0.295744	-0.419183	0.949247	-3.33311	0.000619424	-0.467769	1	-1.89334	0.0623313	-1.86152	1	-1.58687	1	-0.516465	1	7.41546	5.17145e-91	-2.58324	0.342792	-2.53938	0.305029	-0.656193	1
ENSDARG00000093738	pth1a	-4.5996	3.1096e-10	-5.1369	1.73697e-09	-2.13305	1	-2.42331	0.687459	-6.32526	1.82839e-06	-3.4912	7.41149e-07	-3.26042	0.738989	-2.64691	0.997704	-4.58778	0.262355	-5.24556	2.44787e-05	-4.69095	7.04494e-05	-2.40768	1	-4.8499	0.000685565	-3.80143	1	-2.52521	1	-2.45638	1	8.48917	2.78886e-89	-3.52158	0.535798	-3.47772	0.521151	-1.59453	1
ENSDARG00000107526	smkr1	-4.52284	6.06143e-21	-1.58665	0.00024223	-3.57545	0.275381	-1.63247	0.457385	-3.63969	4.23157e-08	-4.24344	8.14893e-18	-2.47417	0.297871	-2.93418	0.327834	-1.6942	0.496003	-3.35356	4.55157e-07	-3.38549	3.16947e-07	-1.42954	1	1.14447	0.0125512	-2.82329	0.726402	-4.55096	1	-2.47978	1	5.66907	9.69341e-89	-1.3642	0.791464	-1.79373	0.466525	-2.03378	1
ENSDARG00000056934	hepacama	-5.13023	2.31618e-08	-4.85543	8.77391e-07	-1.85159	0.985139	-2.72998	0.381029	-4.03907	0.000782519	-5.03297	1.50421e-07	-1.9758	0.721795	-0.941139	1	-2.30159	0.527116	-3.96095	0.00156857	-3.99288	0.0011511	-0.121491	1	-3.56529	0.00958964	-1.51524	1	-1.24059	1	-0.170187	1	10.6536	1.82027e-87	-2.23697	0.642214	-2.19311	0.552288	-0.309915	1
ENSDARG00000014058	rab36	-1.78006	1.43364e-06	0.412851	0.347485	-1.52221	0.873188	-2.81804	0.034594	-6.7181	2.72927e-13	-6.12464	1.30592e-23	-4.65483	0.016874	-3.0405	0.249342	-4.98062	0.00374667	-4.63638	3.87348e-10	-3.85735	1.34336e-08	-2.80052	1	-0.60191	0.607343	-1.60331	1	-2.91842	1	-2.84922	1	5.41859	2.01136e-87	-4.916	0.00379529	-3.28478	0.0442458	-2.98895	1
ENSDARG00000005616	bfb	-5.21227	1.21435e-08	-3.9302	4.82188e-06	-1.93362	0.999188	-1.80474	0.746466	-4.1211	0.000531091	-5.115	7.54342e-08	-2.05784	0.744999	-2.03087	0.835016	-2.38363	0.556323	-4.04298	0.00135981	-4.07491	0.0010109	0.803741	1	-3.64732	0.00747554	-1.59728	1	-1.32263	1	-0.252223	1	9.72141	6.07363e-87	-2.319	0.572096	-2.27514	0.577405	-0.39195	1
ENSDARG00000094627	DYNLT1 (1 of many)	-2.45829	4.65581e-08	-0.319564	0.757568	-0.0639809	1	-2.09425	0.274197	-4.14507	3.86279e-07	-3.712	1.05311e-11	-2.66914	0.279035	-1.63742	0.80222	-3.9973	0.0453212	-3.64953	4.13456e-06	-2.49959	0.000409931	-1.8172	1	-1.91759	0.021417	-3.21095	0.649402	-2.9363	1	-1.8659	1	5.92167	1.09718e-85	-3.93268	0.0456138	-2.88645	0.157148	-1.00325	1
ENSDARG00000031228	podxl	-1.74557	0.000208207	-1.56294	0.00376651	-1.03397	1	-3.5063	0.0723613	-4.8154	2.75311e-06	-5.80929	1.987e-12	-2.75213	0.298865	-1.72067	0.769012	-2.07343	0.425004	-1.23233	0.171365	-3.76472	4.37086e-05	-0.897819	1	-3.33713	0.001125	-2.29157	0.881243	-2.01692	1	-0.946515	1	6.36004	1.0447e-84	-3.01329	0.187714	0.0622741	1	-0.0817553	1
ENSDARG00000105190	rhbdl3	-3.2267	1.08556e-06	-2.9519	4.03539e-05	-1.96943	0.878276	-0.826438	1	-4.1569	0.000213684	-5.1508	1.39319e-08	-2.09364	0.615765	-1.05958	1	-2.41943	0.438829	-4.07878	0.000553358	-4.11071	0.000417405	0.767762	1	-2.67604	0.0252436	-1.63308	1	-1.35843	1	-0.288024	1	7.87678	2.49532e-84	-1.34771	0.922129	-2.31094	0.466517	-0.427751	1
ENSDARG00000097203	si:ch211-176l24.4	-2.95068	3.20211e-07	-2.44769	6.39042e-05	-1.27999	1	-1.5677	0.621035	-2.8768	0.000832775	-2.25097	8.4645e-05	-0.81353	1	-1.37724	0.912609	-2.73569	0.266751	-2.05021	0.0180335	-4.42697	3.85432e-05	-0.555587	1	-3.99938	0.000752099	-0.943648	1	-1.67469	1	-0.604283	1	6.75878	4.48379e-84	-1.07469	1	-2.6272	0.274678	-0.744011	1
ENSDARG00000060637	clstn2	-5.07549	1.08724e-11	-4.80069	1.82825e-09	-0.462912	1	-2.67523	0.288998	-2.65039	0.0018926	-2.01857	0.000403016	-1.33211	0.966699	-1.89409	0.819313	-1.6579	0.728688	-4.91018	1.63152e-05	-2.93014	0.0013304	-0.0667478	1	-2.92159	0.00655842	-1.4605	1	-2.18983	1	-0.115444	1	7.0453	1.63898e-83	-1.59327	0.836167	-2.13836	0.522412	-1.25915	1
ENSDARG00000062478	ackr3a	-4.11996	1.9082e-09	-2.07167	0.000737672	-0.841321	1	-0.972399	1	-4.62403	2.60884e-05	-5.61793	1.53014e-10	-2.56076	0.455673	-2.5338	0.587619	-2.88655	0.267358	-3.54079	0.000441683	-4.57784	4.38148e-05	-0.706453	1	-0.0713952	1	-2.10021	1	-1.82556	1	-0.75515	1	6.97924	1.77572e-81	-2.82193	0.300388	-2.77807	0.314132	-0.894877	1
ENSDARG00000018077	rbp1	-3.75555	1.77544e-06	-2.88581	0.000261133	-0.476909	1	-1.3553	0.797991	-3.6743	0.0014353	-4.6682	6.95507e-07	-1.61104	0.835821	-1.58407	0.909626	-1.93683	0.540373	-3.59618	0.0034395	-3.62811	0.00229097	0.243274	1	-3.20052	0.0157937	-1.15048	1	-0.875829	1	0.194577	1	8.66129	2.07286e-81	-1.8722	0.684577	-1.82834	0.58935	0.0548496	1
ENSDARG00000099042	cfap157	-3.96796	2.053e-09	-0.502479	0.547808	-0.689318	1	-2.15838	0.393232	-3.46747	0.000174621	-3.44992	1.56677e-07	-2.4099	0.43043	-0.365788	1	-2.73569	0.266751	-4.39504	6.08656e-05	-3.42128	0.000319191	-0.555587	1	-3.99938	0.000752099	-0.943648	1	-1.67469	1	-0.604283	1	6.57619	1.01562e-80	-2.67106	0.306181	-2.6272	0.274678	-0.744011	1
ENSDARG00000100960	si:ch211-155m12.5	-1.74762	9.94781e-07	0.909861	0.00328635	-2.82838	0.349383	-1.44414	0.475677	-4.69296	2.21435e-11	-4.54349	1.92281e-20	-3.95454	0.0276302	-2.60272	0.328325	-5.28131	0.00152082	-5.35375	2.55722e-12	-2.13873	0.000181284	-2.10023	1	-3.95517	2.2441e-07	-2.16913	0.815873	-3.21933	1	-3.1499	1	5.12277	2.86351e-80	-5.21668	0.00168421	-4.17185	0.00835621	-3.28963	1
ENSDARG00000090429	si:dkeyp-7a3.1	-3.9332	2.78013e-07	-1.42554	0.0348679	-0.654552	1	-2.54171	0.359534	-3.8508	0.000586317	-4.8447	1.55938e-07	-1.78754	0.736348	-1.76057	0.827569	-2.11333	0.487483	-3.77268	0.00129941	-3.80461	0.0012504	0.0667759	1	-2.36825	0.0443706	-1.32698	1	-1.05233	1	0.0180795	1	7.66365	8.39237e-79	-2.0487	0.611728	-0.99607	0.926759	-0.121648	1
ENSDARG00000019753	kcnn3	-4.46439	2.29484e-09	-3.17736	6.67937e-06	-2.19182	0.761335	-3.0702	0.203449	-4.3793	6.79123e-05	-3.35489	9.21845e-07	-2.31603	0.503927	-1.28299	0.998239	-2.64182	0.31946	-1.25811	0.224779	-4.33311	0.000122308	0.544355	1	-0.862448	0.553889	-0.258335	1	-1.58082	1	-0.510416	1	6.96297	1.27843e-78	-2.5772	0.369096	-1.52726	0.755999	0.946994	1
ENSDARG00000053650	foxb1b	-5.86105	1.16005e-11	-4.58162	2.02078e-08	-1.57777	1	-3.46079	0.144025	-2.75594	0.00221557	-2.25735	0.000190639	-2.70662	0.481499	-0.339103	1	-2.02777	0.628454	-3.09752	0.00183427	-2.11542	0.0195394	1.16164	1	-4.2961	0.000928159	-0.651816	1	-1.97141	1	0.69324	1	7.00577	3.79036e-77	-1.37354	0.99049	-2.92392	0.354155	-1.04073	1
ENSDARG00000077161	ccdc153	-3.37439	2.12367e-06	-4.70172	5.06706e-07	-0.0957421	1	-0.974128	1	-3.88536	0.000534607	-4.87926	1.20019e-07	-1.82209	0.750229	-0.192987	1	-2.14788	0.500474	-3.80724	0.00116111	-3.83917	0.00112775	0.0322187	1	-0.783289	0.637104	-1.36153	1	-1.08688	1	-0.0164778	1	7.47594	6.52293e-77	-2.08326	0.630866	-1.03084	0.933792	-0.156205	1
ENSDARG00000070705	zgc:64022	-0.722485	0.0994018	-2.36693	2.71946e-06	-1.20088	1	-1.26285	0.726568	-3.80641	2.12996e-06	-3.19719	1.22737e-09	-0.508676	1	-3.30713	0.289773	-1.65089	0.550018	-2.49382	0.000587758	-3.76022	4.49977e-06	0.11117	1	-1.07679	0.245386	-1.87055	0.956134	-1.5959	1	-0.525491	1	5.56308	5.18362e-76	-0.574161	1	-1.5424	0.580867	0.340792	1
ENSDARG00000055455	gpm6aa	-4.96796	2.95234e-08	-3.68455	2.71591e-05	-2.69361	1	-2.5677	0.700198	-4.88108	0.000368905	-4.28143	1.26622e-06	-2.81782	0.835419	-2.79085	0.966912	-3.14361	0.605836	-4.80296	0.000726364	-3.83061	0.00299699	-0.963507	1	-3.40302	0.0247941	-2.35726	1	-2.08261	1	-1.0122	1	8.75056	7.21279e-72	-3.07898	0.681072	-3.03512	0.633054	0.86097	1
ENSDARG00000019856	atp1a1b	-2.60859	7.23507e-12	-2.93337	9.08374e-12	-2.67018	0.431252	-2.44405	0.0707211	-3.33498	3.70062e-08	-3.83844	8.09781e-18	-0.187505	1	-2.25098	0.470329	-0.037499	1	-0.383474	0.909702	-5.62068	1.20996e-13	0.786109	1	1.26512	0.00255545	-1.81739	0.997876	-2.54585	1	-2.79923	1	4.96126	2.62331e-71	-0.134223	1	-2.81843	0.0898949	-2.35338	1
ENSDARG00000087556	pacrg	-2.32216	5.62716e-09	-0.0842922	1	-2.08979	0.634958	-2.64462	0.0611576	-6.28214	1.41992e-11	-5.27117	2.99193e-19	-3.21725	0.111589	-3.19028	0.239887	-4.54466	0.0102122	-4.19915	1.87163e-08	-3.90752	5.39416e-08	-2.36456	1	1.45287	0.000443122	-2.17011	0.839343	-2.48204	1	-1.41164	1	5.03443	7.11553e-71	-3.47842	0.0370756	-2.84797	0.105645	0.458405	1
ENSDARG00000055739	ribc1	-2.79481	5.96478e-09	-0.729688	0.199866	-1.12672	1	-4.01459	0.0195505	-5.32368	6.87046e-08	-5.31443	2.56558e-14	-3.26042	0.169887	-2.2303	0.55947	-3.58621	0.0754855	-3.65429	1.0434e-05	-3.26801	2.96753e-05	-1.40611	1	1.58667	0.000290583	-1.7967	0.996517	-2.52521	1	-1.4548	1	5.40015	3.05599e-70	-3.52158	0.0725352	-3.47772	0.0791543	-1.59453	1
ENSDARG00000062021	ccdc181	-2.53565	3.85982e-06	-1.92728	0.000874888	-0.279994	1	-3.17539	0.137482	-4.48448	2.31192e-05	-5.47838	1.46509e-10	-2.42121	0.434562	-2.39424	0.56818	-2.747	0.270082	-4.40636	4.85494e-05	-1.82487	0.0264881	0.438745	1	0.898698	0.202301	-0.364376	1	-1.686	1	-0.615598	1	6.01715	6.97565e-70	-2.68238	0.307904	-2.63852	0.278028	-0.755326	1
ENSDARG00000042937	si:dkey-256e7.5	-3.54143	1.20209e-05	-4.27812	1.88327e-05	-0.262785	1	-0.117901	1	-3.46176	0.00365583	-4.45566	4.79574e-06	-1.39849	0.951732	-1.37152	1	-1.72428	0.728026	-2.37214	0.0487484	-3.41557	0.00597829	0.455818	1	-1.37993	0.333684	-0.937934	1	-0.663284	1	0.407122	1	7.81942	9.43147e-69	-1.65966	0.768447	-1.6158	0.661013	0.267394	1
ENSDARG00000052343	spata18	-3.30356	2.67693e-08	-2.53241	2.74884e-05	-2.36846	0.712642	-3.24685	0.106895	-1.34246	0.0771893	-2.70994	3.66781e-06	-2.49268	0.38525	-2.46571	0.526928	-1.81309	0.525149	-2.88209	0.00145863	-1.89772	0.0186486	-0.638364	1	0.819376	0.261338	-2.03212	0.975301	-1.75747	1	0.318312	1	5.88332	1.55515e-68	-2.75384	0.278598	-1.70461	0.613928	-0.826788	1
ENSDARG00000094041	krt17	-5.9202	1.63353e-40	-7.8505	6.0924e-45	-4.0524	0.0912591	-5.38375	5.46792e-06	-2.52796	2.66525e-06	-1.48466	3.43352e-05	2.31766	0.000165152	-3.06686	0.207049	3.9295	4.69591e-22	-5.36913	3.77916e-17	-3.56357	5.37959e-10	1.04803	1	-2.83347	1.36769e-05	-5.24766	0.152821	-4.33526	1	-3.48738	1	-5.49096	1.63417e-12	5.34379	5.32199e-54	-3.9645	0.00629425	-3.6271	1
ENSDARG00000093936	si:dkeyp-1h4.6	-4.8212	4.27716e-14	-4.5464	2.62465e-11	-3.54967	0.467936	-2.83835	0.171004	-4.73478	6.67313e-07	-2.60523	1.02724e-06	2.84815	2.02705e-05	-2.64454	0.578132	2.84728	3.45457e-06	-4.65666	1.51154e-06	-3.09412	0.000173849	1.66371	0.996217	-2.66653	0.00498022	-2.21095	1	-2.93867	1	-1.86826	1	-5.14596	2.95653e-05	6.10646	1.41946e-52	-3.89118	0.10431	-2.00799	1
ENSDARG00000097157	si:ch211-207n23.2	-5.57521	1.59628e-35	-6.54467	1.80558e-34	-4.67962	0.0351115	-4.70915	5.88411e-05	-3.04563	2.91686e-08	-2.7906	2.17222e-13	4.01105	8.35383e-21	-3.51232	0.107507	3.46377	4.58188e-16	-4.58345	1.39598e-13	-4.43786	3.81383e-13	2.27511	0.190397	-3.46017	2.09842e-07	-4.66542	0.214283	-4.39077	1	-4.3208	1	-5.79006	1.69309e-12	4.94759	1.11851e-44	-3.43402	0.0179118	-4.46053	1
ENSDARG00000060682	agr1	-6.61032	1.88742e-40	-6.9886	2.33589e-35	-3.79186	0.117406	-6.67174	5.86475e-07	-2.75329	3.63512e-07	-2.54036	1.25387e-11	2.91119	1.17194e-08	-4.082	0.0526455	4.39163	7.45714e-32	-5.73104	4.75337e-17	-4.53757	2.30803e-13	1.16429	1	-2.88056	9.18515e-06	-5.45701	0.129758	-3.5964	1	-3.11145	1	-6.38915	2.17422e-13	4.92687	5.12318e-44	-3.81095	0.00818477	-3.66647	1
ENSDARG00000007080	rhcgl1	-4.9888	1.23174e-21	-4.88487	7.09394e-18	-2.88478	0.453114	-5.76597	0.000315543	-3.89764	2.45455e-08	-2.56873	3.92981e-09	3.77203	1.15718e-14	-2.17185	0.580296	3.05432	1.49504e-09	-3.40165	7.53521e-07	-2.92637	9.04357e-06	3.29638	0.0073078	-4.01164	1.63325e-06	-1.96159	1	-3.27566	1	-2.20525	1	-4.48107	9.77062e-07	5.1435	1.88594e-41	-4.22817	0.0209755	-3.34591	1
ENSDARG00000103199	si:dkey-247k7.2	-5.20415	2.15045e-33	-6.11175	4.08261e-33	-3.77206	0.125419	-6.23676	9.04578e-07	-3.62948	2.20447e-10	-2.56792	9.49316e-12	4.13782	2.01198e-22	-2.75146	0.283211	2.40826	7.98931e-06	-5.1431	1.30745e-15	-4.10092	6.22913e-12	2.62119	0.0669908	0.769583	0.10741	-4.21416	0.295468	-5.16258	1	-3.67697	1	-4.36633	3.39307e-09	4.84306	3.16793e-41	-4.11358	0.00445373	-5.8172	1
ENSDARG00000103634	CU914622.2	-4.51816	1.02024e-12	-4.66133	5.46424e-11	-1.65748	1	-4.12667	0.0370858	-5.43576	3.19479e-07	-1.43567	0.00572543	3.17866	2.61571e-07	-1.75473	0.861331	3.09901	7.39368e-08	-5.35764	6.40228e-07	-5.38957	4.91275e-07	2.52621	0.306743	-2.13704	0.0243156	-1.90902	1	-2.63729	1	-1.56688	1	-3.84166	0.000599182	5.52741	2.16414e-40	-3.5898	0.141076	-1.70661	1
ENSDARG00000087093	si:ch211-157c3.4	-5.8858	6.83666e-27	-6.34979	1.02065e-23	-4.93272	0.0668751	-4.8102	0.000537114	-2.18677	0.000144466	-2.68411	1.06932e-10	3.38772	5.02938e-12	-2.7044	0.341192	4.04095	3.02177e-23	-4.45257	4.0462e-10	-3.7439	1.5059e-08	2.3943	0.179706	-1.81437	0.0102568	-4.59637	0.295468	-4.32172	1	-2.25041	1	-6.52902	7.22839e-10	4.81229	4.31238e-38	-5.27424	0.00261911	-3.39104	1
ENSDARG00000098256	si:ch73-329n5.6	-4.61639	3.19308e-12	-4.9302	8.25387e-11	-0.919052	1	-2.80474	0.177323	-2.09181	0.0060256	-2.15269	5.15796e-05	3.76209	7.90844e-12	-1.43499	0.972288	2.67226	2.53203e-05	-3.02841	0.0004314	-5.07128	2.17997e-06	2.54482	0.314429	-2.63275	0.00699271	-2.59365	0.873291	-2.319	1	-1.24859	1	-2.93404	0.00494666	5.39014	4.31238e-38	-3.27151	0.176067	-1.38832	1
ENSDARG00000092379	si:dkeyp-51b9.3	-5.87638	9.89543e-21	-6.18807	5.933e-18	-4.18574	0.238543	-4.06261	0.0100222	-4.04519	1.28922e-07	-2.87537	1.62656e-09	4.1266	5.0491e-18	-3.28147	0.302119	3.15801	6.90075e-10	-5.29358	3.43706e-09	-3.73444	8.01153e-07	3.1707	0.0186269	-3.57141	4.12217e-05	-3.8494	0.548595	-2.57322	1	-2.50434	1	-4.19403	1.56628e-05	5.02166	1.61638e-36	-3.52574	0.076305	-2.64407	1
ENSDARG00000003203	rhcga	-5.383	3.24882e-13	-6.11142	6.5623e-12	-3.10757	0.615615	-3.98596	0.066267	-3.70365	5.52598e-05	-4.69755	6.32127e-11	3.16248	1.37516e-06	-1.61341	0.929036	3.65947	1.83019e-11	-5.21693	3.30508e-06	-5.24886	2.40547e-06	3.15106	0.070727	-2.22015	0.0285699	-2.77123	0.903924	-2.49658	1	-1.42617	1	-3.70065	0.00168463	5.42026	8.62735e-35	-2.44587	0.420465	-1.5659	1
ENSDARG00000012341	capn9	-4.19375	4.72777e-19	-7.63288	5.94241e-24	-2.30262	0.568521	-3.92022	0.00412888	-1.97862	0.000695213	-0.974803	0.0232566	3.39721	6.45859e-12	-1.12895	0.991991	3.64708	4.23026e-17	-4.73503	3.9034e-10	-3.173	9.50625e-07	2.60944	0.0976614	-2.87207	0.000100771	-4.29269	0.358663	-4.01804	1	-1.94652	1	-5.22421	5.38456e-08	4.69528	8.62735e-35	-3.96943	0.0189083	-2.08624	1
ENSDARG00000104359	anxa1c	-6.41998	2.48833e-42	-5.74826	4.0842e-32	-4.06882	0.0747486	-4.26814	0.000144895	-2.51356	1.88901e-06	-1.35185	0.000199925	3.04528	1.41188e-09	-2.84166	0.235596	4.31828	1.10108e-30	-5.25069	1.85994e-16	-2.26048	2.48907e-05	1.97754	0.366878	-3.05078	2.18741e-06	-4.4701	0.22755	-3.19446	1	-2.38742	1	-5.81728	4.4716e-13	4.52695	1.25373e-34	-4.14697	0.00318082	-4.85039	1
ENSDARG00000006588	zgc:111983	-5.00212	2.17072e-34	-5.37986	1.57151e-31	-3.14374	0.2209	-4.93048	1.26797e-05	-2.70634	2.53025e-07	-2.5752	2.03161e-12	4.56846	1.77153e-31	-3.14767	0.151354	3.20802	2.68461e-13	-4.91123	5.86358e-16	-4.94316	3.29215e-16	2.9463	0.0133017	-2.63396	2.54373e-05	-4.25684	0.252453	-3.98219	1	-3.04939	1	-4.39817	6.14928e-10	4.44205	3.2761e-33	-4.14537	0.00254886	-4.18964	1
ENSDARG00000097902	si:ch73-204p21.2	-5.24689	1.11002e-22	-4.97209	2.44997e-18	-2.97178	0.372185	-4.43631	0.00183792	-2.47734	4.43194e-05	-2.1308	2.53928e-07	3.52086	5.31298e-13	-3.06903	0.273144	3.57092	6.5783e-16	-0.10301	1	-2.87767	7.15087e-06	2.9034	0.0340373	-2.25506	0.0019772	-4.22275	0.37389	-2.36078	1	-1.29038	1	-5.15422	9.3218e-08	4.52592	9.86057e-31	-3.89944	0.0238843	-3.01742	1
ENSDARG00000076386	epdl1	-4.42392	9.067e-18	-3.85683	4.3563e-13	-2.73856	0.510596	-2.87721	0.0597332	-4.92604	1.56711e-09	-3.23467	1.37929e-11	3.33169	2.80134e-10	-2.83581	0.390994	3.29402	1.16231e-11	-3.25463	3.79531e-06	-4.14012	5.43836e-08	2.40003	0.241625	-2.01913	0.00988145	-2.40221	0.847887	-3.71529	1	-2.64489	1	-4.33486	4.87588e-06	4.65522	1.1644e-30	2.6674	1.32732e-06	-2.78461	1
ENSDARG00000093584	zgc:193505	-6.6129	6.68123e-47	-7.23984	1.29609e-42	-3.33425	0.168065	-4.49692	4.77866e-05	-2.1592	2.47303e-05	-2.51422	4.72409e-12	3.19864	3.71996e-11	-3.02852	0.175263	4.47827	6.76439e-35	-4.75745	1.77888e-15	-4.27936	1.41552e-13	1.85402	0.444274	-0.275094	1	-4.80722	0.167671	-3.36167	1	-2.76124	1	-5.49086	4.25552e-13	4.29864	4.001e-30	-4.31418	0.00156842	-3.43187	1
ENSDARG00000100095	anxa1b	-5.58749	9.7727e-29	-7.48696	7.26103e-29	-2.89567	0.355276	-4.36026	0.000686071	-2.15187	0.000114856	-1.87069	1.20436e-06	2.77426	3.16256e-07	-2.57664	0.358453	4.76587	8.80702e-39	-4.78202	8.10096e-12	-4.45014	4.02975e-11	1.66428	0.697236	-2.37327	0.000524445	-5.14739	0.211257	-2.87088	1	-2.21613	1	-6.07941	1.95106e-10	4.39945	7.60599e-30	-4.82463	0.00290072	-2.94144	1
ENSDARG00000093304	si:dkey-221j11.3	-6.63364	6.54226e-29	-5.35613	3.25746e-21	-2.93905	0.355276	-4.81924	0.000503022	-2.05571	0.000316695	-2.13729	9.11202e-08	4.39224	1.77384e-25	-1.70894	0.692669	3.19949	4.19399e-12	-5.04841	2.32848e-11	-2.25115	0.000149777	3.14485	0.0087864	-2.7359	0.000127706	-4.60541	0.29845	-3.32986	1	-3.26036	1	-3.94858	1.43017e-06	4.42968	7.60599e-30	-4.28237	0.00985626	-2.39918	1
ENSDARG00000028098	fut9d	-4.23385	1.7003e-07	-3.95906	5.76901e-06	-1.96234	1	-2.84072	0.384868	-1.79917	0.0656276	-3.12223	4.13089e-05	3.30719	9.51254e-06	-2.05958	0.85486	3.3905	4.88667e-07	-3.06457	0.0077202	-4.10363	0.000919953	1.78924	1	-2.66891	0.0419126	-1.62599	1	-1.35134	1	0.72619	1	-3.55863	0.0141977	5.57288	9.2709e-29	-2.30385	0.603292	-0.420662	1
ENSDARG00000029290	stx11b.1	-5.48682	3.58648e-26	-5.01852	1.70837e-20	-4.01981	0.14297	-5.89905	8.03553e-05	-1.96764	0.000503939	-2.40121	2.65146e-09	3.86353	1.21105e-17	-2.79256	0.312311	3.91671	1.97738e-21	-4.12404	1.40149e-09	-4.57272	1.12745e-10	3.34564	0.00280334	-2.12964	0.00218818	-3.68346	0.450584	-2.823	1	-1.75259	1	-3.80448	2.08922e-06	4.33677	3.13857e-28	-3.77551	0.0208656	-2.47813	1
ENSDARG00000093494	si:ch211-217k17.9	-5.18834	2.9443e-26	-5.20439	3.5973e-22	-2.78752	0.402742	-5.25354	0.000138419	-1.88638	0.000750189	-2.88028	3.54187e-12	4.20655	1.65479e-22	-2.29779	0.456461	3.68576	4.99829e-18	-4.30991	2.13832e-10	-4.51243	5.42914e-11	3.12511	0.00933664	-2.48913	0.000334018	-3.45317	0.486731	-2.76282	1	-2.10812	1	-4.64752	4.17762e-08	4.34056	3.31507e-28	-3.71533	0.020859	-2.24785	1
ENSDARG00000096712	si:dkey-193p11.2	-5.80542	3.05096e-36	-5.18831	3.93272e-27	-2.67926	0.426793	-3.99173	0.000759278	-2.04888	0.000157633	-0.248863	0.804372	3.43245	1.89861e-12	-1.74555	0.687826	3.70105	2.94788e-18	-5.08488	7.48225e-15	-1.96381	0.000448405	1.95295	0.423683	-2.1202	0.0014333	-3.39961	0.502135	-4.50475	1	-2.5857	1	-5.8634	2.42416e-12	4.30539	1.00096e-27	-5.19407	0.000623121	-5.89663	1
ENSDARG00000021787	abcb5	-5.13449	1.2715e-24	-4.56848	1.06866e-18	-2.70724	0.430115	-4.32429	0.00131513	-3.11897	3.68605e-07	-2.38614	4.00775e-09	3.83852	4.22167e-17	-3.12726	0.240245	3.50317	1.70917e-15	-4.55272	1.86128e-10	-4.84853	3.73276e-11	3.62936	0.000382158	0.315963	0.681911	-3.10955	0.591095	-3.42071	1	-2.35031	1	-3.81641	2.30897e-06	4.32269	1.22956e-27	-4.37323	0.00886146	-3.49088	1
ENSDARG00000045947	hrc	-5.43673	1.2372e-28	-5.90138	1.14145e-25	-2.01996	0.656213	-3.35964	0.00624959	-2.65378	2.87831e-06	-1.97572	2.14271e-07	4.23516	7.87929e-24	-1.1781	0.94547	3.17448	2.28971e-12	-5.00689	1.31316e-12	-4.16125	1.50509e-10	3.87734	2.71667e-05	-2.13498	0.00146487	-3.56304	0.442675	-3.28839	1	-1.21613	1	-5.08003	3.12021e-09	4.24377	1.80556e-27	-2.4996	0.135804	1.6704	0.73206
ENSDARG00000056239	tmem45b	-4.77204	1.26554e-18	-5.08548	1.71605e-16	-2.08164	0.690245	-3.96329	0.00825377	-2.24935	0.00035423	-2.17038	6.56707e-07	3.64702	1.15489e-13	-0.847104	1	4.10126	2.52152e-22	-4.19099	6.18301e-08	-4.6396	1.00233e-08	2.06886	0.465346	-1.30616	0.115686	-3.75019	0.484634	-2.47391	1	-2.40513	1	-4.6812	1.90923e-06	4.42382	2.22849e-27	-2.83982	0.135705	-2.54486	1
ENSDARG00000043133	cldnf	-5.43983	2.57364e-22	-5.4882	6.19811e-19	-4.48806	0.137767	-4.36521	0.00282938	-2.96021	4.65987e-06	-1.9638	2.96153e-06	4.18796	1.24569e-20	-1.99416	0.625848	3.55739	3.94514e-15	-4.59371	3.12379e-09	-4.30248	9.5189e-09	3.36897	0.00419338	-2.18313	0.00347755	-3.15048	0.613716	-3.87706	1	-2.80666	1	-4.49692	1.19815e-06	4.40553	2.3846e-27	-3.82834	0.0336356	-1.94515	1
ENSDARG00000022165	mgst1.2	-3.84158	9.17309e-22	-2.51462	2.44339e-10	-2.33508	0.496564	-2.74186	0.0221929	-2.11212	7.36787e-05	-1.18517	0.00164403	3.20888	3.5038e-11	-1.8823	0.578132	3.69594	1.68285e-19	-4.82421	2.39379e-13	-2.02325	0.000216863	2.36072	0.151087	-0.759492	0.400225	-3.11716	0.525793	-4.42916	1	-1.18588	1	-3.45977	1.42024e-06	4.18232	3.94632e-27	0.512179	0.699753	-4.4989	1
ENSDARG00000091996	tcnbb	-6.47246	3.04918e-46	-6.26995	1.45602e-37	-4.85299	0.0214271	-5.4316	2.36316e-06	-2.59181	7.98176e-07	-2.9487	4.37179e-15	3.56595	7.49571e-15	-3.64927	0.0828742	3.74596	3.57597e-20	-5.16857	4.75337e-17	-5.30026	1.01518e-17	2.02303	0.329755	1.55075	5.49065e-05	-4.7578	0.180921	-7.94332	0.787479	-3.55032	1	-5.62543	2.057e-13	4.17257	4.13775e-27	-3.89355	0.00513705	-7.01264	1
ENSDARG00000095796	si:dkey-87o1.2	-5.20354	2.55933e-29	-5.83903	3.03641e-27	-3.51472	0.174995	-4.3931	0.000322152	-2.38793	1.25417e-05	-1.23821	0.00108866	3.59566	4.05242e-15	-1.75765	0.642644	3.32333	2.53023e-14	-4.62165	2.39252e-12	-3.97259	1.57521e-10	2.28881	0.197438	1.4512	0.000192388	-2.32843	0.757989	-1.90129	1	-1.83331	1	-5.43343	2.22987e-10	4.08693	4.60954e-25	-3.36984	0.025614	-4.29691	1
ENSDARG00000041433	si:dkey-7c18.24	-5.57	2.66852e-09	-5.2952	1.48921e-07	-2.29135	1	-3.16974	0.326711	-2.13409	0.0343296	-5.47273	2.23889e-08	2.77143	0.00157648	-2.3886	0.809346	4.11549	8.26622e-12	-3.39504	0.00448434	-4.43264	0.000490156	1.78348	1	-1.66031	0.243878	-1.95501	1	-1.68036	1	-0.609952	1	-3.88765	0.00994361	5.38526	5.16335e-25	-1.6272	0.934118	-0.749679	1
ENSDARG00000103322	si:ch73-347e22.8	-4.87394	5.50862e-18	-5.92655	3.25238e-17	-3.92453	0.250717	-3.8011	0.0141833	-2.17936	0.000686145	-1.03593	0.0259934	3.4453	2.63367e-11	-2.0163	0.64077	3.21397	6.39635e-11	-3.43978	3.08494e-06	-2.13317	0.00122077	1.52806	0.994475	1.32634	0.0033388	-3.58819	0.553225	-2.31171	1	-2.24313	1	-4.51901	6.26236e-06	4.33399	5.33983e-25	-3.26423	0.0842254	-2.38286	1
ENSDARG00000088539	ponzr2	-4.46895	7.1848e-18	-3.86918	3.97804e-13	-2.19636	0.669406	-4.07776	0.00704315	-2.03753	0.00104263	-2.03846	2.33905e-06	4.27157	2.28973e-21	0.382333	1	3.2829	8.5226e-12	-3.49382	1.22666e-06	-2.8676	2.20376e-05	2.83397	0.0617995	-1.80282	0.0206723	-2.86303	0.699009	-3.58989	1	-1.51797	1	-4.79567	1.34762e-06	4.28591	1.28264e-24	-3.54089	0.0544081	-2.65921	1
ENSDARG00000102555	si:dkey-33i11.9	-4.32249	6.02627e-18	-6.38033	4.774e-20	-2.79019	0.465504	-3.2522	0.0244263	-3.97366	3.82131e-08	-2.1112	8.20764e-07	4.11209	2.78107e-19	-1.88342	0.666681	2.76506	1.93755e-07	-2.6624	5.68919e-05	-4.93148	1.28106e-09	3.12231	0.0160027	-2.49183	0.00112322	-1.71421	1	-3.76682	1	-1.69508	1	-3.38248	7.11879e-05	4.26742	1.54987e-24	2.46062	1.50093e-05	-2.83614	1
ENSDARG00000031588	si:dkey-239b22.1	-3.90477	4.11685e-10	-4.37409	2.42338e-09	-0.951636	1	-2.83716	0.201807	-5.14981	2.22635e-06	-2.39999	1.98554e-05	4.47107	5.79511e-18	-2.05602	0.758558	1.54874	0.105608	-3.47961	0.000208148	-3.51154	0.000155658	4.66186	3.35217e-06	-2.66534	0.0103849	-1.0339	1	-2.35134	1	-1.28093	1	-2.96655	0.0074833	4.75036	3.12029e-24	-2.3003	0.432264	-1.42066	1
ENSDARG00000098481	anxa1d	-5.84243	6.658e-18	-3.97327	2.56154e-11	-2.56379	0.61792	-4.44451	0.00977375	-1.7181	0.0104072	-1.25598	0.0079492	2.89043	1.52348e-06	-3.66337	0.265797	4.51852	9.12001e-27	-4.08584	1.19446e-06	-3.11071	3.85495e-05	1.89275	0.726836	-2.26336	0.00744305	-3.22978	0.664059	-2.95513	1	-0.295078	1	-5.16242	6.74608e-06	4.38021	5.05809e-24	-2.9053	0.173342	-2.02445	1
ENSDARG00000034836	si:dkey-222n6.2	-5.03371	8.67055e-21	-5.3466	2.71939e-18	-3.34549	0.314434	-3.22115	0.0236009	-1.58742	0.00772183	-2.97441	4.49876e-11	3.83533	3.11383e-16	-2.85641	0.337971	4.32783	7.60474e-27	-4.12882	2.48829e-08	-3.47858	5.19722e-07	2.37887	0.229342	-3.245	3.76178e-05	-2.42282	0.785998	-1.40847	1	-0.338064	1	-5.94315	4.02574e-08	4.17022	1.14338e-23	-4.68837	0.01054	-2.80517	1
ENSDARG00000103973	CABZ01051602.1	-4.7203	2.43067e-14	-4.86309	2.5388e-12	-3.44929	0.423475	-4.32767	0.0178206	-4.04672	2.49565e-06	-4.29856	4.52601e-12	4.91961	1.75148e-27	-1.95649	0.744284	3.10616	1.84344e-08	-4.55611	1.08537e-06	-5.59057	9.95079e-08	2.98684	0.070727	-3.57294	0.000256045	-3.11294	0.756334	-2.83829	1	-1.76788	1	-5.04558	2.32123e-05	4.48535	1.15092e-23	-3.7908	0.094452	-1.90761	1
ENSDARG00000056836	si:ch211-125o16.4	-7.09724	2.82259e-33	-5.82048	7.64649e-25	-2.81664	0.376164	-5.2826	0.000101026	-2.00737	0.000285761	-2.52143	2.12729e-10	4.20245	5.14982e-23	-1.68624	0.69059	3.81753	2.31674e-20	-4.33907	1.01214e-10	-3.36508	4.44332e-08	3.66518	0.000211311	-2.1926	0.0012323	-3.48225	0.467303	-4.79387	1	-2.1372	1	-3.99658	4.07938e-07	4.04068	1.61102e-23	-3.74443	0.0165816	-3.8632	1
ENSDARG00000079175	si:ch211-79k12.1	-4.93539	8.85724e-17	-4.33647	9.02379e-13	-3.66332	0.316032	-4.54171	0.00756907	-2.24159	0.00075666	-2.48063	1.81835e-07	3.72185	1.66856e-13	-2.17123	0.583353	3.74557	4.28443e-16	-4.77049	9.29531e-08	-1.51679	0.0287643	2.43085	0.264849	0.24842	0.826058	-3.32698	0.626516	-2.05014	1	-0.979733	1	-3.25305	0.000455888	4.29464	2.21133e-23	-2.4155	0.258839	-2.12165	1
ENSDARG00000100582	si:ch211-195b11.3	-6.23999	3.3176e-45	-6.22211	7.60985e-38	-4.58265	0.0273601	-5.46104	1.4918e-06	-2.66405	2.86942e-07	-1.78188	4.39305e-07	2.20015	0.000303738	-1.95723	0.522935	4.18426	1.73055e-28	-6.03927	7.28731e-21	-1.1129	0.0474617	0.893522	1	1.8117	4.95848e-07	-5.05415	0.1374	-2.91979	1	-3.53909	1	-6.17895	3.73043e-15	3.93744	2.21133e-23	-2.20151	0.170967	-3.84883	1
ENSDARG00000019808	evpla	-5.40801	1.31451e-29	-5.13321	7.83961e-24	-2.25542	0.553282	-3.78799	0.00174648	-2.07105	0.000137656	-1.23693	0.00120682	4.1712	5.17761e-23	-1.04875	1	2.83505	3.50392e-09	-3.91521	4.37185e-10	-1.8988	0.000689681	3.45582	0.000892069	0.438696	0.472997	-2.05711	0.872135	-3.10754	1	-0.86458	1	-4.14228	8.97222e-08	3.95724	1.26812e-22	-3.25112	0.0336356	-4.17844	1
ENSDARG00000094695	si:dkey-204f11.64	-1.46355	4.23044e-05	-1.63788	4.77839e-05	-1.94446	0.675078	-2.01008	0.173981	-1.4498	0.00866622	-0.85023	0.0472497	2.20693	0.000332955	-0.946123	1	2.51397	1.37152e-06	0.350653	0.682363	-1.26148	0.0342964	0.792853	1	-0.861291	0.322905	-1.80166	0.963361	-2.75299	1	-1.26665	1	-0.420599	0.841171	3.94456	3.89402e-22	0.538289	0.704255	-1.08355	1
ENSDARG00000096270	BX548046.2	-5.0675	7.17787e-16	-4.7927	7.30906e-13	-3.37915	0.377431	-4.25754	0.0143738	-0.983284	0.162038	-1.52418	0.00112262	2.54257	9.14805e-05	-1.14378	1	3.64313	1.11009e-14	-3.4805	1.30642e-05	-1.14703	0.120834	0.949282	1	1.49823	0.000943063	-2.04014	0.963947	-1.76549	1	-0.695083	1	-3.97278	9.29294e-05	4.23309	4.29968e-22	-1.12233	0.884835	-1.83747	1
ENSDARG00000057437	apodb	-5.2243	1.04373e-30	-5.42098	8.67068e-27	-3.11957	0.256994	-4.99955	5.69702e-05	-2.35505	1.19243e-05	-2.93172	6.36909e-14	3.72815	5.35609e-17	-1.8901	0.570979	3.72367	8.95108e-20	-3.83142	2.43537e-10	-2.78702	7.16369e-07	2.8252	0.0269392	1.4411	0.000197046	-4.20025	0.295468	-3.9256	1	-2.8552	1	-5.71746	2.50075e-11	3.84393	3.71546e-21	-3.87692	0.00835405	-2.99492	1
ENSDARG00000090526	zgc:158404	-4.97937	1.60009e-13	-3.47077	2.61598e-08	-1.70072	0.99165	-4.16974	0.0375561	-4.476	3.06595e-06	-2.42966	7.01227e-06	4.87036	3.63522e-24	-1.79797	0.833068	2.42292	0.000461895	-3.81008	3.16959e-05	-5.43264	6.60449e-07	3.37819	0.0206943	-1.16045	0.316775	-2.95501	0.85539	-2.68036	1	-1.60995	1	-4.88765	8.73538e-05	4.46347	3.90056e-21	-2.63004	0.340448	-0.746848	1
ENSDARG00000059026	zgc:123217	-4.72539	5.32916e-10	-4.45059	5.3724e-08	-1.44675	1	-3.3302	0.166842	-2.62403	0.00353768	-2.59732	3.90901e-05	4.38511	1.58385e-15	-1.54399	0.99142	3.11673	1.04512e-06	-4.56118	8.23058e-05	-2.99799	0.0018922	3.15299	0.10013	-1.12964	0.399636	-2.11547	1	-1.84082	1	-0.770416	1	-4.04812	0.00222874	4.66083	6.32449e-21	-2.79334	0.346118	-0.910144	1
ENSDARG00000055514	icn2	-6.01912	4.99521e-47	-6.21723	3.15627e-41	-3.72303	0.0914406	-5.01375	3.51083e-06	-1.91253	6.21361e-05	-1.34762	8.207e-05	3.2141	1.74408e-11	-2.5854	0.283602	4.84787	4.04831e-45	-5.58355	1.74187e-20	-2.86185	1.3796e-08	2.24264	0.279178	-2.91639	2.09973e-06	-4.19736	0.237999	-3.07375	1	-2.04162	1	-5.58465	1.65675e-14	3.77537	6.36635e-21	-4.84164	0.000248883	-5.81748	1
ENSDARG00000098363	BX901957.1	-5.49451	1.10633e-10	-4.21373	1.16918e-07	-1.20989	1	-3.09425	0.174039	-0.410478	0.828492	-2.55366	4.66102e-05	3.55642	5.32408e-09	-1.30713	1	3.85965	2.742e-13	-3.31925	0.00107406	-1.31481	0.162072	2.12932	0.861715	-2.33263	0.0304971	-0.873543	1	-1.60487	1	-0.534462	1	-3.81216	0.00287917	4.52657	1.31926e-20	-1.55141	0.76462	-0.674189	1
ENSDARG00000009018	rhbg	-3.85641	6.0815e-10	-3.58162	9.51052e-08	-2.59162	0.669829	-2.46541	0.268031	-3.7745	4.44128e-05	0.216121	0.895486	2.38324	0.00170021	-2.68887	0.500928	2.55256	0.000106513	-3.69638	0.000105538	1.61829	0.000212657	0.732658	1	-1.09816	0.334565	-2.25527	0.887794	-1.98062	1	0.0943828	1	-4.18792	0.000586466	4.33818	1.68317e-20	-1.92854	0.499619	-1.04995	1
ENSDARG00000000767	spi1b	-3.36533	2.20966e-11	-5.98735	1.21724e-16	-1.97999	0.932527	-3.44568	0.0586772	-5.75711	2.28644e-09	-4.15433	3.74258e-13	-4.69501	0.0874599	-2.34144	0.695696	-5.0208	0.0261148	-3.3477	2.37909e-05	-4.38549	2.98233e-07	-1.83953	1	-6.28449	1.52006e-07	-3.23328	0.832187	-3.9598	1	-2.88939	1	-4.5798	1.84259e-05	-2.95267	0.241645	9.46754	1.18651e-145	-3.02912	1
ENSDARG00000101785	laptm5	-2.61456	1.05995e-07	-5.9644	1.30616e-14	-3.96234	0.406212	-4.84072	0.0136719	-6.14981	1.07822e-08	-3.53907	4.57219e-10	-3.08477	0.319298	-3.0578	0.503525	-4.41234	0.0588414	-4.48317	1.28198e-06	-5.10185	1.99309e-07	-2.23224	1	-4.67426	1.93314e-05	-3.62599	0.727723	-3.35134	1	-1.27916	1	-3.97011	0.000241363	-2.75919	0.308758	9.38809	6.43173e-133	-2.42066	1
ENSDARG00000074656	ctss2.1	-4.41339	3.89433e-14	-6.84967	4.93382e-17	-1.84003	1	-5.72517	0.006072	-6.0333	5.06555e-09	-3.24803	5.97739e-09	-2.38121	0.665452	-2.94114	0.63723	-5.29679	0.0405119	-2.34887	0.00500469	-3.51899	3.67744e-05	-0.526904	1	-3.9707	0.00013538	-2.50755	1	-3.23483	1	-3.16538	1	-4.44019	8.72527e-05	-3.22927	0.277282	9.0352	1.54741e-121	-3.30511	1
ENSDARG00000104077	fcer1gl	-3.76007	1.50501e-11	-4.95727	1.42973e-12	-2.37025	0.829491	-3.83538	0.0507395	-3.81719	7.15731e-06	-3.41818	1.84923e-09	-1.07047	1	-1.46213	1	-3.407	0.163761	-2.88389	0.000466054	-3.50617	3.77548e-05	-2.22868	1	-4.08395	0.00010034	-2.62065	1	-2.346	1	-2.27738	1	-2.96118	0.00420881	-2.75563	0.341142	8.76553	5.37535e-117	-2.4171	1
ENSDARG00000074322	si:ch211-194m7.3	-5.22362	1.72938e-14	-4.94882	1.48889e-11	-2.16839	1	-5.63687	0.0186666	-5.94493	8.74179e-08	-4.47016	2.69702e-11	-2.2926	0.853674	-2.5297	0.873171	-5.20848	0.0881935	-2.76391	0.00325664	-4.8967	2.25588e-06	-0.438294	1	-3.65867	0.00131697	-2.41906	1	-4.14748	1	-3.07708	1	-4.76777	0.000212566	-4.14283	0.214238	9.53681	2.46796e-115	-3.21681	1
ENSDARG00000023188	lcp1	-2.25549	4.47048e-06	-6.28098	3.58943e-13	-1.68645	0.985139	-4.15553	0.0382828	-5.46462	2.78074e-07	-3.8592	4.33554e-10	-1.81067	0.733681	-2.37152	0.644381	-3.72714	0.116953	-2.36636	0.00409956	-3.82774	2.33738e-05	0.461555	1	-2.65744	0.00614772	-1.93793	1	-2.66614	1	-1.59574	1	-3.87058	0.000592152	-2.65966	0.332059	8.61572	1.01527e-111	-1.73547	1
ENSDARG00000057035	stoml3b	-6.20864	4.99092e-14	-4.9302	7.33639e-10	-1.92636	1	-3.80838	0.168919	-6.11929	8.40906e-07	-3.77483	3.09343e-08	-2.05057	0.985033	-3.02724	0.768117	-3.38	0.379833	-3.44711	0.000768205	-6.0731	1.53529e-06	-2.20171	1	-2.82723	0.0180984	-3.59547	1	-3.32082	1	-1.24859	1	-4.52629	0.00102701	-3.31537	0.428358	9.71998	8.60464e-105	-2.39014	1
ENSDARG00000010384	lpar5a	-1.14484	0.0194252	-5.50542	3.21061e-10	-2.50157	0.706473	-3.37996	0.114739	-4.68905	1.16741e-05	-4.67805	5.58127e-10	-2.62578	0.391972	-1.59392	0.902128	-2.95157	0.225473	-2.59618	0.00332667	-4.64286	1.94299e-05	-0.771473	1	-4.21527	0.000472842	-2.16523	0.943002	-1.89058	1	-0.820169	1	-4.09787	0.00102656	-2.88695	0.25089	8.62022	2.3617e-104	-0.959897	1
ENSDARG00000019861	fgl2a	-4.9088	1.07445e-12	-3.81992	1.73249e-08	-2.04743	1	-3.51301	0.138087	-3.00355	0.000541396	-4.22209	3.84004e-10	-1.4302	1	-2.14467	0.874757	-4.08685	0.145353	-3.15007	0.000717883	-3.77144	8.43019e-05	-0.31733	1	-3.01969	0.00523682	-1.29381	1	-3.02585	1	-1.95545	1	-5.23315	0.000109046	-2.01553	0.766325	8.94404	4.05245e-104	-2.09518	1
ENSDARG00000054610	coro1a	-1.39327	0.00426383	-5.53446	2.21491e-13	-3.11718	0.673927	-4.99716	0.0167009	-4.30146	2.55264e-06	-4.11742	3.33083e-11	-1.91467	0.817107	-2.62786	0.685208	-2.56399	0.410436	-3.21693	0.000208148	-5.25847	2.73452e-07	-0.800522	1	-3.82768	0.000281251	-2.19427	1	-3.50778	1	-2.43737	1	-4.12692	0.000311061	-3.50256	0.203614	8.35612	1.7496e-102	-2.5771	1
ENSDARG00000054543	samsn1a	-2.33053	7.52051e-06	-3.00682	1.17039e-06	-1.01673	1	-4.22795	0.0507395	-5.53705	7.31843e-07	-3.93233	1.24839e-09	-3.47378	0.299223	-3.44681	0.470329	-3.79957	0.153718	-3.45075	0.000189199	-4.48814	1.04129e-05	0.713367	1	-3.47286	0.00134117	-3.01322	0.900765	-2.73857	1	-1.66817	1	-3.94315	0.000863486	-2.14454	0.60842	8.63052	2.24849e-102	-1.80789	1
ENSDARG00000090783	mfap4	-6.68155	2.07027e-13	-5.66804	1.05116e-09	-3.98874	1	-5.868	0.110468	-7.17709	1.11965e-06	-5.58166	1.9497e-10	-3.11121	1	-2.49753	1	-5.43962	0.31688	-3.6308	0.00351556	-7.1309	2.08391e-06	-1.67281	1	-5.11661	0.0011793	-4.65327	1	-4.37862	1	-3.30821	1	-4.26049	0.00943267	-4.37412	0.587553	10.6978	1.94156e-100	-3.44794	1
ENSDARG00000068233	zgc:64051	-1.94371	9.67594e-05	-3.72038	2.24105e-08	-0.716539	1	-1.92022	0.509409	-4.23602	1.13558e-05	-3.40573	2.37343e-08	-2.17276	0.571725	-3.14913	0.448917	-3.50189	0.157449	-2.55949	0.00296439	-3.18312	0.000290332	-1.32179	1	-4.76559	8.92548e-05	-2.71554	0.874672	-2.44089	1	-1.37049	1	-1.45129	0.193503	-3.43726	0.186658	8.11255	3.7673e-96	-0.50687	1
ENSDARG00000055186	ccr9a	-0.770347	0.163379	-5.5947	8.3403e-15	-4.17888	0.527666	-3.73304	0.0858335	-7.36712	2.89844e-10	-3.95334	3.47708e-11	-2.49191	0.689622	-3.27459	0.602879	-4.62888	0.0861581	-6.28824	5.73261e-09	-5.31864	7.53865e-08	-2.44878	1	-4.89105	1.35637e-05	-3.84253	0.906208	-3.56788	1	-3.49824	1	-4.77365	4.97776e-05	-3.56273	0.240399	8.12824	1.40238e-95	-3.63797	1
ENSDARG00000111882	si:ch211-194m7.4	-4.71007	5.9351e-09	-5.4404	2.9192e-08	-2.43655	0.901264	-3.31494	0.257524	-4.62403	0.000137656	-4.0227	3.56768e-07	-1.55564	1	-2.5338	0.771724	-2.88655	0.446325	-3.54079	0.0019496	-4.57784	0.000221125	-0.706453	1	-2.55502	0.0420174	-1.09508	1	-0.82043	1	-0.75515	1	-4.03285	0.00567209	-2.82193	0.512771	10.1323	2.96268e-94	-0.894877	1
ENSDARG00000076789	cx32.2	-5.60907	4.67892e-10	-5.33427	4.11992e-08	-1.32491	1	-3.20881	0.268023	-4.5179	0.000161414	-3.49518	2.43682e-06	-0.858618	1	-2.42767	0.73296	-2.78043	0.443643	-3.43426	0.00222256	-3.4662	0.00140817	-0.600325	1	-2.4481	0.0443774	-1.99408	1	-1.71943	1	-0.649021	1	-2.9212	0.0276302	-1.71028	0.900038	9.62683	3.48853e-91	-0.788749	1
ENSDARG00000043436	si:dkey-5n18.1	-4.83617	2.30541e-10	-5.14947	4.69982e-09	-0.814276	1	-3.02401	0.339192	-5.33623	1.55038e-05	-3.99565	6.3939e-08	-1.26356	1	-3.24599	0.660814	-3.59875	0.321614	-2.43189	0.0200434	-4.28691	0.000152557	0.172571	1	-3.27123	0.00889892	-1.80928	1	-1.53463	1	-1.46735	1	-4.74505	0.0013339	-3.53413	0.370753	9.26505	3.90899e-91	-1.60707	1
ENSDARG00000057787	itgae.2	-2.00669	0.00104702	-4.59547	1.17261e-06	-0.582403	1	-2.47001	0.416037	-3.7791	0.000820936	-3.76378	3.42769e-06	-1.71583	0.718749	-1.68887	0.813902	-2.04162	0.568452	-2.69176	0.0137128	-3.73291	0.00178454	0.138477	1	-3.30532	0.0110663	-1.25527	1	-0.980625	1	0.0897809	1	-3.18792	0.0181528	-1.977	0.589251	9.24901	5.50063e-89	-0.0499466	1
ENSDARG00000071437	ptprc	-1.2267	0.023273	-5.05573	3.37936e-08	-2.05189	0.80354	-1.33189	0.834154	-4.23937	0.000137103	-2.88437	1.50974e-05	-2.1761	0.543028	-2.14913	0.746437	-2.50189	0.39266	-3.15455	0.00210452	-4.19318	0.000259915	-0.321789	1	-3.76559	0.0027602	-1.71554	1	-1.44089	1	-0.370486	1	-2.64149	0.026549	-2.43726	0.466735	8.36898	5.42426e-87	-0.510213	1
ENSDARG00000095801	BX649485.2	-5.52581	3.80468e-12	-6.36962	1.25955e-11	-3.62926	1	-5.24551	0.168705	-8.14046	6.8813e-08	-4.12043	8.81878e-08	-3.07406	1	-2.46033	1	-5.40253	0.345222	-2.65157	0.0362452	-3.91672	0.00109816	-1.21975	1	-5.66534	0.000346044	-2.6135	1	-4.34153	1	-3.27113	1	-4.96208	0.002642	-2.16081	1	9.48628	4.5901e-86	-2.82545	1
ENSDARG00000103466	ccl35.1	-5.93759	6.19942e-10	-5.66279	5.625e-08	-2.65894	1	-4.53952	0.324173	-5.84861	7.98072e-05	-4.02196	2.75236e-06	-3.78535	0.877229	-3.75838	0.972386	-4.11114	0.558475	-4.7683	0.000859363	-5.80242	0.000134909	-1.93104	1	-3.78549	0.0219924	-3.32479	1	-3.05014	1	-1.97973	1	-3.66808	0.0370049	-4.04651	0.686793	10.7877	8.39034e-85	-2.11946	1
ENSDARG00000033735	ncf1	-2.47841	2.36767e-08	-3.66245	2.1021e-11	-1.55977	1	-2.43815	0.19226	-6.56263	1.00346e-10	-1.6204	0.000411136	1.11796	0.308426	-0.999556	1	-1.22544	0.900912	-4.4805	7.17037e-08	-1.21827	0.0997716	-0.641043	1	-3.07948	0.00034448	-2.45117	0.926888	-3.76415	1	-1.10611	1	-3.64417	0.000107282	0.45688	0.966671	6.90759	1.14604e-84	-2.83348	1
ENSDARG00000114387	CU499336.2	-3.58127	8.53477e-07	-3.72711	7.16023e-06	-1.31381	1	-3.19775	0.336963	-4.50685	0.000274036	-4.49518	1.98555e-07	-1.43802	1	-2.41661	0.813965	-2.76937	0.468942	-3.42317	0.00334453	-3.4551	0.00260051	-0.58927	1	-3.02751	0.023674	-1.98302	1	-0.702812	1	-0.637966	1	-3.91566	0.00888205	-2.70475	0.543493	9.61524	1.71051e-84	-0.777694	1
ENSDARG00000088745	MFAP4 (1 of many)	-5.68678	1.79315e-10	-4.82441	1.13343e-07	-1.07836	1	-3.28652	0.454353	-5.59822	3.81143e-05	-3.76905	1.38492e-06	-3.53496	0.707096	-1.50015	1	-3.86075	0.430669	-3.51227	0.00364227	-5.55203	6.60269e-05	-0.678038	1	-4.12183	0.00583724	-2.07179	1	-1.79714	1	-1.72934	1	-5.00704	0.00289387	-2.20594	1	9.65099	3.39843e-83	-1.86907	1
ENSDARG00000058731	slc2a6	-3.4265	6.06821e-09	-4.38831	2.40623e-09	-1.38446	1	-2.85134	0.212877	-1.53976	0.0552583	-2.6628	4.53578e-06	-0.764621	1	-0.737653	1	-2.42296	0.409622	-3.07524	0.000726606	-1.37447	0.120045	-1.24638	1	-1.86156	0.0725796	-1.63661	1	-2.36548	1	-0.291555	1	-2.23671	0.0379979	-2.35833	0.45269	7.64583	3.53821e-83	-1.43481	1
ENSDARG00000089362	grn1	-5.04488	5.52664e-11	-4.50542	2.95921e-08	-1.50157	1	-2.96818	0.499088	-6.28214	2.54031e-06	-4.09309	4.20776e-08	-2.63067	0.929117	-2.18704	1	-4.54466	0.2705	-1.40636	0.333598	-5.23433	2.50894e-05	-0.0361367	1	-3.21527	0.0164544	-2.75669	1	-3.48367	1	-2.41326	1	-4.68934	0.00202643	-3.47842	0.560381	8.91344	5.1295e-82	-2.55299	1
ENSDARG00000079267	im:7154036	-1.06996	0.026957	-2.77889	6.40705e-06	-0.596208	1	-2.48373	0.285668	-4.79736	5.75455e-06	-3.77758	9.92399e-09	-1.72955	0.69083	-0.366937	1	-3.05989	0.192432	-1.35589	0.146288	-3.15711	0.000404394	0.124759	1	-1.29147	0.215161	-2.27354	0.900765	-1.99889	1	0.0760626	1	-3.20164	0.00420361	-2.99526	0.207038	7.3278	5.76403e-81	-1.06821	1
ENSDARG00000079387	si:ch211-102c2.4	-1.82862	0.00117254	-4.52485	7.34116e-08	-1.521	1	-2.39939	0.475773	-3.70848	0.000338361	-4.11258	7.45554e-08	-2.65003	0.544196	-2.62306	0.668542	-1.38121	0.941336	-2.62068	0.00946741	-3.66229	0.000672068	0.209096	1	-2.64491	0.0233291	-0.59486	1	-1.91482	1	-0.844417	1	-2.5275	0.0458979	-2.9112	0.398472	8.33472	5.86296e-81	-0.984145	1
ENSDARG00000067672	card9	-1.46727	0.00777973	-3.93505	4.50953e-07	-1.521	1	-3.40421	0.197926	-4.7133	5.38529e-05	-3.6927	3.16651e-07	-2.65003	0.54297	-1.61825	1	-2.97582	0.356735	-3.63036	0.000786955	-3.66229	0.000656399	0.798892	1	-3.2347	0.00787044	-1.18466	1	-1.91482	1	-0.844417	1	-3.1173	0.0139322	-1.31658	1	8.28748	1.46796e-80	-0.984145	1
ENSDARG00000030938	fermt3b	-1.96796	0.000861454	-4.33427	3.85837e-07	-1.33042	1	-3.21431	0.269227	-4.5234	0.000131122	-3.17326	8.16693e-06	-1.45464	1	-2.43316	0.734208	-2.78592	0.445326	-3.43978	0.00226549	-4.47721	0.000218664	0.990155	1	-3.04412	0.0153014	-1.99957	1	-1.72492	1	-0.654517	1	-3.93222	0.00527159	-0.704745	1	8.55586	1.92621e-79	-0.794245	1
ENSDARG00000099026	si:dkey-185m8.2	-0.118786	1	-3.17736	2.7575e-06	-1.18574	1	-2.06413	0.416037	-4.3793	4.59018e-05	-4.36712	7.22786e-09	-2.31603	0.476005	-2.28906	0.609044	-2.64182	0.288965	-2.28288	0.0112852	-2.73597	0.00261442	-0.46172	1	-2.89944	0.00654877	-0.849397	1	-1.58082	1	-0.510416	1	-3.78811	0.00217592	-2.5772	0.334522	7.35395	5.70168e-79	-0.650144	1
ENSDARG00000006468	grap2a	-0.124537	1	-4.82441	1.49057e-07	-1.82056	0.931739	-2.69895	0.290393	-4.00804	0.000346999	-5.00194	2.71142e-08	-0.936913	1	-1.91781	0.760644	-2.27057	0.443084	-3.92992	0.000719328	-3.96185	0.000524283	-0.0904639	1	-3.53426	0.00477667	-1.48422	1	-1.20957	1	-0.13916	1	-3.41686	0.0102104	-2.20594	0.552499	7.84875	1.25417e-78	-0.278888	1
ENSDARG00000089838	si:dkey-262k9.4	-1.28989	0.0220778	-4.1082	7.15962e-07	-2.11078	0.840326	-1.39132	0.874394	-4.29826	0.0001534	-3.27279	3.67515e-06	-1.22857	1	-1.2016	1	-2.56078	0.439506	-3.21371	0.00257573	-2.65423	0.00759997	-0.380683	1	-2.81805	0.0188276	-1.77444	1	-1.49979	1	-0.42938	1	-2.10923	0.0824756	-2.49616	0.437571	8.0693	7.81694e-78	-0.569107	1
ENSDARG00000109648	si:ch211-147m6.1	-3.31261	3.14857e-06	-4.64069	4.99318e-07	-0.627917	1	-3.51968	0.320676	-4.82877	0.000202657	-3.80929	1.93301e-06	-1.76106	1	-1.73409	1	-2.08685	0.808673	-3.15679	0.0074817	-4.78259	0.000304082	0.0932481	1	-3.35055	0.0177291	-2.30495	1	-1.02585	1	0.0445517	1	-4.23759	0.00753588	-2.02223	0.990391	9.08109	8.00864e-76	-1.09962	1
ENSDARG00000101169	grap2b	-1.41518	0.0083862	-5.48075	3.91588e-09	-2.47691	0.811586	-3.3553	0.186097	-3.6594	0.000286843	-2.14823	0.000492974	-2.60112	0.502988	-0.232188	1	-2.92691	0.317129	-2.2443	0.0222615	-2.6032	0.00610785	-0.746811	1	-3.18562	0.0071866	-2.14056	1	-1.86591	1	-0.795507	1	-1.73124	0.154679	-1.26734	1	7.70133	2.53153e-74	-0.935235	1
ENSDARG00000055290	mpeg1.1	-5.205	1.05973e-07	-3.9229	3.44333e-05	-0.919052	1	-2.80474	0.503356	-4.11383	0.00168923	-4.10043	6.87475e-06	-1.04326	1	-2.0236	0.965604	-2.37636	0.71277	-3.02841	0.0203917	-4.06765	0.00241778	-0.196259	1	-2.04045	0.186209	-1.59001	1	-1.31536	1	-0.244955	1	-3.52265	0.0273087	-2.31173	0.84878	9.93891	6.07208e-74	-0.384682	1
ENSDARG00000005821	ncf2	-2.33053	0.000312293	-4.68455	2.01794e-06	-1.6807	1	-1.55043	0.793445	-2.85952	0.0070163	-2.23326	0.00153658	-0.796252	1	-0.769284	1	-2.13071	0.533618	-2.7814	0.0159714	-3.82199	0.00183182	0.0493938	1	-2.38574	0.0615876	-1.34436	1	-0.0610435	1	0.000697376	1	-3.277	0.0186768	-1.05742	1	8.33272	9.00519e-73	-0.13903	1
ENSDARG00000041041	cxcr3.2	-1.67518	0.00859442	-2.67008	0.000992738	-1.27428	1	-2.15267	0.589894	-3.46176	0.00365583	-4.45566	4.79574e-06	-1.39849	0.951732	-1.37152	1	-1.72428	0.728026	-1.77559	0.13344	-3.41557	0.00597829	0.455818	1	-2.98798	0.0352775	-0.937934	1	-0.663284	1	0.407122	1	-1.85908	0.173388	-0.648162	1	8.49393	5.47858e-72	0.267394	1
ENSDARG00000090873	ccl34a.4	-4.98078	5.95653e-07	-6.71236	2.95504e-07	-3.70851	1	-4.5869	0.630728	-5.89599	0.000687082	-5.88777	3.45884e-07	-2.8306	1	-2.80364	1	-4.15851	0.968449	-3.8115	0.0258877	-5.8498	0.00116115	-1.97841	1	-5.42221	0.0140385	-2.37004	1	-3.09752	1	-2.02711	1	-5.30481	0.0239562	-4.09389	1	11.2922	4.86518e-71	-2.16684	1
ENSDARG00000095820	BX649485.4	-5.3618	1.68353e-10	-5.29433	1.4779e-08	-2.18313	1	-5.87409	0.197946	-8.18362	4.18986e-07	-4.84732	1.8873e-08	-2.30735	1	-2.08686	1	-4.86031	0.600408	-1.92505	0.254543	-6.5516	1.06988e-05	-1.263	1	-4.53644	0.00715972	-2.65675	1	-5.38514	1	-3.3143	1	-5.0053	0.00643451	-1.07953	1	9.11893	5.02433e-71	-3.45403	1
ENSDARG00000010317	gpr183a	-0.36224	0.668952	-3.58625	1.47812e-05	-1.59162	0.999738	-2.47001	0.416037	-3.7791	0.000820936	-2.74516	0.000119331	-1.71583	0.718749	-1.68887	0.813902	-2.04162	0.568452	-2.69176	0.0137128	-3.73291	0.00178454	0.138477	1	-3.30532	0.0110663	-1.25527	1	-0.980625	1	0.0897809	1	-2.1787	0.0762501	-1.977	0.589251	7.70544	1.68747e-70	-0.0499466	1
ENSDARG00000019260	dhrs9	-4.04488	7.28775e-12	-3.0822	1.19959e-07	-2.0979	0.77018	-2.38809	0.260558	0.456628	0.471047	-0.868932	0.130085	-2.22211	0.501237	-1.60694	0.839488	-1.9597	0.479882	-3.61906	3.42067e-05	-0.784064	0.396006	-1.37103	1	-3.8116	0.000190593	-1.76155	1	-2.49014	1	0.915167	1	-2.36253	0.0159364	-2.48328	0.317262	6.52908	1.5709e-68	-1.55946	1
ENSDARG00000056615	cybb	-1.65093	0.010569	-4.25504	2.51338e-05	-1.2512	1	-2.12958	0.582992	-2.42699	0.0247958	-4.43257	6.32254e-06	-0.363728	1	-0.336759	1	-1.7012	0.723424	-1.75213	0.130585	-1.78406	0.104001	0.478902	1	-2.9649	0.0337138	-0.91485	1	-0.6402	1	0.430205	1	-1.83581	0.170129	-1.63657	0.764323	8.23595	2.39426e-68	0.290478	1
ENSDARG00000067797	spi1a	-1.29612	0.0402224	-4.57697	4.98021e-06	-1.57312	1	-2.45151	0.473812	-3.7606	0.00228133	-3.1508	9.86674e-05	-1.69734	0.893579	-0.0666701	1	-2.02313	0.618155	-2.67315	0.0226009	-3.71441	0.00354522	0.156974	1	-3.28682	0.0182556	-1.23678	1	-0.962128	1	0.108277	1	-2.16008	0.123936	-1.9585	0.765654	8.39296	4.5469e-68	-0.0314503	1
ENSDARG00000103984	cyth4b	-1.13023	0.0608008	-2.9447	0.000156418	-0.535405	1	-2.42331	0.409871	-3.73241	0.00144397	-2.69755	0.000199056	-1.66914	0.713398	-0.632649	1	-1.99493	0.562322	-3.65429	0.00241608	-2.67669	0.0112943	0.185171	1	-3.25863	0.0143856	-0.199059	1	0.0755912	1	0.136474	1	-1.11247	0.454929	-1.9303	0.712419	7.71763	5.4076e-68	-0.00325336	1
ENSDARG00000040178	havcr1	-4.60355	1.89285e-07	-5.33427	7.21422e-07	-0.734406	1	-2.20329	0.750559	-4.5179	0.000775949	-2.67102	0.000650533	-2.45464	0.85041	-1.42215	1	-2.78043	0.666389	-2.42317	0.0600518	-4.47171	0.00124721	-0.600325	1	-4.04412	0.0109054	-1.99408	1	-0.71391	1	0.356496	1	-2.9212	0.0673885	-1.71028	1	9.04429	1.61471e-67	-0.788749	1
ENSDARG00000089043	ptpn6	-2.83868	4.72003e-07	-3.08968	2.02562e-06	-1.91171	0.985139	-3.79377	0.0864029	-0.955436	0.291817	-2.24088	9.79442e-05	-3.0396	0.399296	0.0132982	1	-3.36539	0.199145	-0.877317	0.519952	-0.663256	0.61321	-0.181612	1	-3.03676	0.00545217	-1.57536	1	-2.30439	1	-0.230308	1	-3.50801	0.00308406	-3.30076	0.23988	7.03571	5.37586e-67	-1.37371	1
ENSDARG00000033587	CABZ01088134.1	-4.98503	1.14582e-06	-4.71024	2.22477e-05	-1.70639	1	-2.58478	0.647473	-3.89387	0.00430144	-2.86208	0.00111714	-1.8306	1	-1.80364	1	-2.15639	0.852897	-3.81575	0.0111855	-3.84768	0.00783638	0.0237072	1	-3.42009	0.0397811	-0.361533	1	-1.09539	1	-0.0249893	1	-2.29418	0.192295	-2.09177	1	10.1428	2.56025e-66	-0.164717	1
ENSDARG00000088612	si:ch211-153b23.7	-3.62549	2.30914e-07	-3.02331	3.5219e-05	-1.3577	1	-2.23608	0.559666	-4.55057	0.000123491	-1.89904	0.00328872	-1.48191	1	-1.45494	1	-2.81309	0.39823	-4.47245	0.000244765	-4.50438	0.000205029	-0.632991	1	0.427422	0.717822	-2.02674	1	-1.75209	1	-0.681688	1	-1.61576	0.23858	-2.74847	0.454025	7.60131	7.57908e-66	-0.821415	1
ENSDARG00000104325	plek	-3.42739	3.51693e-05	-4.16503	3.71751e-05	-1.16119	1	-2.03957	0.871839	-4.35484	0.00215625	-4.34256	9.60309e-06	-1.2854	1	-2.26461	1	-2.61737	0.766046	-4.27672	0.00454798	-4.30865	0.00354951	-0.437267	1	-3.88106	0.0232415	-0.82484	1	-1.55637	1	-0.485963	1	-2.75748	0.113187	-2.55274	0.894777	9.70941	2.17945e-65	-0.625691	1
ENSDARG00000032242	tnnt2c	-5.42203	3.82008e-16	-4.36514	6.63981e-11	-0.545832	1	-0.674549	1	-4.33086	2.86318e-06	-4.21804	2.10807e-11	-2.49089	0.727514	-3.05067	0.683028	-4.40521	0.123414	-5.47871	1.56096e-07	-5.09471	4.09877e-07	-0.900505	1	-4.08037	0.000227706	-3.03301	1	-1.01513	1	-3.2747	1	-6.5524	3.15947e-06	-3.75473	0.239893	-3.29494	0.338222	10.7494	9.60179e-114
ENSDARG00000042535	actc1a	-4.68649	1.31919e-13	-3.32204	1.07086e-07	-1.40785	1	0.0100871	1	-6.7745	9.57001e-09	-5.17766	1.56774e-13	-3.71008	0.354003	-4.68426	0.361472	-5.03702	0.0729753	-4.36983	6.98322e-06	-5.72716	1.34871e-07	-2.85692	1	-5.29957	1.62759e-05	-3.24952	1	-0.261689	1	-2.90562	1	-3.85677	0.000985725	-4.9724	0.0846572	-2.92508	0.426764	10.6364	9.50565e-110
ENSDARG00000042559	tnni1c	-5.48253	1.63675e-14	-5.69488	1.5762e-12	-2.01039	1	0.588346	0.862921	-6.20301	1.06198e-07	-5.87241	6.03659e-14	-3.55393	0.573851	-3.11106	0.813902	-5.46639	0.104268	-6.12489	2.66028e-07	-7.15768	3.04028e-08	-2.28543	1	-5.72923	2.33516e-05	-3.09337	1	-1.39939	1	-2.33413	1	-4.28733	0.00110628	-3.07641	0.578161	-5.35791	0.137778	10.7912	1.17083e-100
ENSDARG00000042245	myl13	-6.22869	7.11146e-19	-4.04794	2.38289e-09	-3.12037	1	0.688914	0.764949	-5.84941	2.89088e-08	-5.01176	2.29151e-13	-2.78395	0.845848	-3.51777	0.765924	-5.25063	0.12857	-4.9812	1.42135e-06	-7.26404	6.0384e-10	-2.22174	1	-5.02711	4.36075e-05	-5.20164	1	-5.51216	1	-3.44135	1	-5.39593	4.78152e-05	-4.70018	0.218976	-4.00345	0.350241	10.599	5.91174e-100
ENSDARG00000037539	tnnc1b	-4.83303	1.43336e-13	-3.65704	3.78846e-08	-2.04251	1	0.838772	0.660481	-5.23334	4.74596e-07	-4.73576	4.83093e-12	-3.17008	0.643197	-2.29243	1	-4.81981	0.14437	-4.89152	2.80725e-06	-7.51176	4.32938e-09	-2.6397	1	-2.82414	0.0146394	-2.70952	1	-4.75948	1	-2.6884	1	-5.38047	6.38863e-05	-5.75585	0.0803517	-4.12569	0.270781	10.2552	9.21643e-93
ENSDARG00000099197	actc1b	-5.47273	3.82535e-15	-3.8914	3.06995e-08	-2.19409	1	0.372516	0.992521	-6.64939	1.18727e-08	-4.82837	7.70004e-12	-2.37995	1	-2.7906	1	-4.06291	0.356829	-4.30345	4.59289e-05	-6.33991	5.24153e-08	-1.88281	1	-4.58813	0.000325383	-3.63963	1	-3.00191	1	-3.51797	1	-4.79341	0.000474466	-3.70827	0.504228	-3.21595	0.606347	10.5135	2.60988e-91
ENSDARG00000104682	tpm2	-2.68871	1.77493e-08	-2.81812	1.40928e-07	-1.57312	1	0.273235	1	-2.97633	7.1336e-05	-3.0602	3.04229e-09	-1.69734	0.930002	-1.47639	1	-4.83844	0.0375861	-3.26434	3.52274e-05	-4.2025	3.34356e-07	-2.24286	1	-1.33082	0.225876	-2.46448	1	-2.55328	1	-1.96919	1	-0.0669453	1	-3.1862	0.239388	-3.14234	0.255279	8.90339	9.26914e-81
ENSDARG00000062592	myl10	-6.72356	1.08842e-21	-3.38088	1.24577e-07	-2.18504	1	1.84371	0.0574775	-5.55425	3.04518e-08	-4.70167	5.65321e-13	-4.28061	0.422174	-3.54216	0.730557	-4.48072	0.19216	-5.19993	2.72588e-07	-7.43603	7.17974e-11	-2.4263	1	-4.3725	0.000164645	-4.47269	1	-6.0061	1	-2.2337	1	-5.75269	9.83946e-06	-5.19441	0.128185	-4.7877	0.183761	9.68759	9.26914e-81
ENSDARG00000036371	acta1a	-1.6942	0.000198632	-3.16001	5.90114e-09	-1.98116	1	-0.139221	1	-2.02959	0.00502283	-3.98382	4.47102e-13	-3.69501	0.235117	-3.08191	0.529796	-6.02255	0.0109135	-1.40936	0.110037	-4.70975	3.68074e-08	-1.25457	1	-4.96198	1.21129e-06	-2.64832	1	1.22952	1	-0.716553	1	-0.378481	1	-4.95734	0.0325214	-4.91348	0.0384676	8.80492	2.24502e-79
ENSDARG00000034470	aldoab	-3.17059	3.29476e-07	-2.59964	9.39801e-05	-3.08816	0.745211	0.418621	1	-4.27238	6.48673e-05	-6.26954	2.04026e-11	-2.20912	0.765569	-3.18541	0.62068	-3.53817	0.271536	-3.60603	0.000611058	-5.22945	1.88989e-05	-1.35806	1	-4.80186	0.00045942	-1.74856	1	-1.47391	1	-1.40676	1	-4.68446	0.00104373	-3.47354	0.31075	1.2322	0.342837	9.73701	1.13901e-77
ENSDARG00000104587	srl	-4.51816	1.74108e-08	-2.03179	0.00344776	0.100115	1	-0.0822769	1	-3.42699	0.0015103	-4.42089	1.47212e-07	-1.36373	1	-1.33676	1	-2.69537	0.474411	-2.3371	0.0282873	-4.38666	0.000393381	0.490584	1	-2.95321	0.0205263	-1.90902	1	-1.63437	1	-0.563966	1	-2.24497	0.0866061	-2.63074	0.556613	-2.58689	0.482256	9.99956	4.45859e-76
ENSDARG00000020574	atp2a1	-3.36919	1.93478e-09	-2.99955	7.394e-07	0.093495	1	0.52753	0.910927	-3.61548	4.12498e-05	-2.57816	4.08687e-06	-0.808369	1	-0.00374943	1	-2.46639	0.482647	-5.12917	9.21704e-07	-3.56929	7.62092e-05	0.526208	1	-2.25863	0.0304231	-1.09165	1	-1.40539	1	-0.751735	1	-1.89676	0.0970186	-4.40689	0.110042	-3.36133	0.268034	9.0641	9.12124e-76
ENSDARG00000035327	ckma	-3.89757	3.00001e-10	-1.56763	0.0163104	-1.28852	1	0.654689	0.797991	-4.06474	2.99713e-05	-4.4699	6.70322e-11	-2.00147	1	-2.97827	0.809059	-4.3329	0.19962	-4.99038	3.61455e-06	-5.43829	9.34927e-07	-1.15092	1	-1.71305	0.192219	-2.22181	1	-2.27003	1	-3.20244	1	-5.4792	8.11813e-05	-3.2664	0.474238	-2.89967	0.550841	9.50998	1.59674e-74
ENSDARG00000028213	ttn.2	-1.90237	0.000280129	-3.68051	1.64344e-08	0.94337	0.717868	0.310551	1	-4.19643	8.56702e-06	-3.10948	1.75792e-07	-1.54476	1	-1.36464	1	-5.04964	0.0860605	-3.89477	4.81405e-05	-4.15024	1.75295e-05	-0.278856	1	-4.30991	0.000193338	-1.93679	1	-0.517743	1	-1.91709	1	-5.19479	7.1822e-05	-3.98387	0.208526	-1.76206	0.880531	9.19385	3.37142e-73
ENSDARG00000024047	tmem38a	-2.34823	2.01758e-05	-4.70172	6.277e-09	-1.10864	1	1.99776	0.00884115	-3.29612	0.000421134	-3.87069	2.78047e-08	-2.82635	0.468722	-1.79512	0.917642	-3.15214	0.278705	-3.218	0.000953168	-4.84343	2.65325e-05	0.0322187	1	-3.41158	0.00296834	-2.3658	1	1.11323	1	-1.02074	1	-2.70494	0.0209634	-3.08752	0.302695	-3.04366	0.307521	9.04114	1.41301e-72
ENSDARG00000030722	xirp1	-4.31711	1.33782e-07	-3.02877	0.000166078	-0.0249208	1	-0.67637	1	-3.8154	0.00148929	-3.8003	3.87947e-06	-2.7566	0.802811	-1.72516	1	-3.08239	0.555795	-4.74175	0.000566816	-4.77368	0.000492296	-0.902292	1	-3.34162	0.0237924	-2.29604	1	-2.02139	1	-0.950989	1	-4.22869	0.0106039	-2.01329	0.997785	-1.37998	1	10.6468	1.48897e-72
ENSDARG00000103969	smyhc2	-5.45523	5.67593e-09	-4.5924	1.67845e-06	-1.17044	1	0.323175	1	-4.36406	0.000895089	-4.35182	1.05105e-06	-1.71277	1	-1.6858	1	-3.62965	0.610442	-4.28594	0.00207556	-5.32093	0.000337911	-1.44954	1	-2.88414	0.0763272	-2.8433	1	-2.56865	1	-1.49824	1	-3.77288	0.0313161	-3.56502	0.709322	-3.52116	0.639704	10.7208	2.21512e-67
ENSDARG00000000563	ttn.1	-3.74289	1.17896e-09	-2.55013	5.94263e-05	0.946743	0.719181	-0.0103271	1	-3.76193	8.37517e-05	-2.57675	2.00381e-05	-1.33344	1	-1.30647	1	-3.83844	0.257748	-4.17189	4.76669e-05	-2.42229	0.00955298	-1.07205	1	-1.208	0.430323	-2.4658	1	-1.77479	1	-1.12075	1	-5.98605	4.33807e-05	-3.18753	0.45269	-1.91597	0.874044	9.12082	6.99777e-67
ENSDARG00000045560	mybpc1	-1.66311	0.00777865	-3.77658	9.86398e-06	-0.772734	1	0.398349	1	-4.55594	0.000320966	-5.54984	2.28175e-08	-0.476496	1	-2.46571	0.841039	-2.81847	0.510334	-2.88209	0.0143767	-4.50975	0.000523011	-0.638364	1	-3.07679	0.0243643	-2.03212	1	-0.161737	1	-0.687061	1	-3.96476	0.0095797	-2.75384	0.592481	-1.70461	0.885358	9.81102	1.22013e-65
ENSDARG00000057911	zgc:86709	-4.24807	1.12388e-08	-1.59363	0.0297	-0.969426	1	0.531832	0.943141	-4.48729	0.000142611	-3.65971	9.60126e-07	-1.83625	1	-1.39142	1	-2.74982	0.630645	-2.81292	0.0122417	-5.44391	4.33917e-05	-1.57253	1	-3.42574	0.0118177	-2.96628	1	-2.69163	1	-1.62122	1	-3.89611	0.0086248	-2.68519	0.736512	-2.05356	0.879061	9.66638	1.48285e-65
ENSDARG00000053254	mylpfa	-5.89381	7.53556e-10	-5.20247	3.87071e-07	-2.87895	1	-0.431041	1	-5.38911	0.000327602	-4.9183	2.29334e-07	-1.73485	1	-2.29587	1	-3.32896	1	-4.72452	0.0023655	-5.34292	0.000580529	-1.88733	1	-4.91533	0.0108348	-3.86679	1	-3.00643	1	-2.52174	1	-3.47148	0.101567	-3.26433	1	-3.54315	1	10.9935	1.71384e-64
ENSDARG00000035958	tnni2b.1	-2.79758	1.92985e-07	-3.3466	8.95841e-08	-1.35364	1	-0.0236615	1	-3.54112	5.8384e-05	-0.550874	0.58982	-2.15998	0.799813	-0.860491	1	-4.81309	0.0812261	-4.14513	1.51973e-05	-1.7699	0.0450978	-0.628948	1	-2.60384	0.0135235	-2.43909	1	0.072864	1	-1.68034	1	-4.37173	0.000306061	-3.16081	0.33922	-1.88915	0.770015	8.6913	1.75874e-64
ENSDARG00000040565	ckmb	-4.50976	4.37447e-08	-4.72375	5.09554e-07	-2.04351	1	0.499171	0.943141	-5.23435	0.000154912	-5.22489	1.99105e-08	-0.98938	1	-2.14076	1	-3.49687	0.766289	-3.56455	0.0081581	-4.60152	0.000782925	-0.313416	1	-5.76224	0.00132816	-2.71052	1	-3.43755	1	-2.36714	1	-3.63981	0.0396898	-4.43392	0.639907	-3.38839	0.813016	10.4389	2.16222e-64
ENSDARG00000038658	cavin4a	-2.82357	0.000145922	-4.57697	1.11913e-05	-0.563787	1	-0.423314	1	-1.40096	0.191208	-3.1508	0.000141149	-1.69734	0.909085	0.357828	1	-2.02313	0.750988	-3.68248	0.0056278	-2.70508	0.0253278	0.156974	1	-1.68312	0.257275	-1.23678	1	-0.962128	1	0.108277	1	-3.16942	0.0462028	-0.949164	1	-1.91464	0.789692	9.92917	1.40919e-63
ENSDARG00000089086	mustn1b	-2.77391	1.05225e-05	-2.99573	3.52656e-05	-1.33042	1	1.32904	0.304359	-4.5234	8.51683e-05	-3.69616	3.62132e-07	-2.46013	0.844377	-2.43316	0.958163	-3.78866	0.327205	-3.85757	0.00073329	-2.13317	0.0408993	-0.605821	1	-3.46191	0.00850892	-1.41187	1	-2.72766	1	-1.65726	1	-2.92672	0.0332659	-1.39112	1	-3.68018	0.377685	9.34228	5.09828e-63
ENSDARG00000058656	desma	-1.74044	0.000458007	-2.81945	1.90137e-06	-0.910074	1	-0.173716	1	-5.27889	2.55807e-07	-4.68132	2.6824e-12	-1.03429	1	-1.86185	0.940498	-2.95483	0.327108	-0.507611	0.938894	-5.23271	4.50336e-07	-2.36294	1	0.439104	0.614422	-3.75669	0.816429	-0.470639	1	-2.41164	1	-1.86073	0.099362	-2.14998	0.672755	-1.84146	0.735621	8.47479	1.19013e-62
ENSDARG00000011519	myl4	-4.00908	4.87363e-07	-4.54877	1.3047e-06	-2.54967	1	0.330297	1	-5.73951	8.96058e-05	-6.73341	9.43692e-10	-3.67624	0.870453	-3.64927	0.969451	-2.41234	1	-0.959719	0.799837	-4.69095	0.000701942	-0.232238	1	-4.26336	0.010324	-2.21332	1	-2.94103	1	-0.868264	1	-5.14833	0.00572405	-3.93741	0.686793	-2.89118	0.880393	10.221	2.25836e-61
ENSDARG00000056743	cavin4b	-3.11996	0.000125659	-2.84517	0.00164101	0.584059	1	-0.294327	1	-3.63423	0.00595653	-3.0227	0.000515602	-1.57096	1	-1.54399	1	-1.89675	0.85437	-3.55611	0.0102987	-3.58804	0.0091159	0.283351	1	-3.16045	0.0444043	-1.1104	1	-0.835751	1	0.234655	1	-1.43762	0.415261	-0.821929	1	-1.78826	0.892054	10.2334	2.53674e-61
ENSDARG00000079564	myh7	-6.15559	3.48126e-11	-2.62663	0.00153428	-0.640662	1	0.785528	0.758231	-5.06442	0.000155804	-4.04697	1.13558e-06	-1.77373	1	-2.97419	1	-3.91317	0.682674	-4.9863	0.00037927	-6.60571	2.0888e-05	-2.73432	1	-4.59064	0.00577542	-3.12682	1	-3.85342	1	-2.78302	1	-5.05946	0.00553591	-3.84854	0.795903	-4.80594	0.542157	10.1325	6.15712e-61
ENSDARG00000057317	nexn	-2.40853	0.000981387	-4.76028	9.94905e-06	-0.154981	1	0.423734	1	-3.94391	0.00303515	-4.93781	2.75236e-06	-0.872424	1	-0.845456	1	-2.20644	0.742731	-2.85757	0.0326282	-2.8895	0.0224602	-0.0263335	1	-3.47013	0.0296221	-1.42009	1	1.20966	1	-0.0750299	1	-3.35273	0.0406355	-2.14181	0.899278	-2.09795	0.76653	9.9879	6.76763e-59
ENSDARG00000006757	klhl41b	-0.364698	0.669284	-3.02331	2.7076e-05	-1.3577	1	1.10676	0.491308	-2.9548	0.00278288	-3.9487	2.3053e-07	-2.4873	0.624746	-2.46033	0.734261	-2.81309	0.389413	-4.47245	0.000196001	-3.49899	0.00111785	-0.632991	1	-4.07679	0.00253577	-2.02674	1	1.61912	1	-0.681688	1	-3.95939	0.00406894	-1.1527	1	-2.70461	0.450103	8.66956	3.62831e-58
ENSDARG00000057903	si:ch211-266g18.10	-2.74557	0.00203351	-2.47077	0.0168062	-0.486825	1	-0.345311	1	-2.6743	0.0438807	-3.6682	0.000889423	-0.611038	1	1.04097	1	-0.936828	1	-2.59618	0.0912091	-2.62811	0.0743479	1.24327	1	-2.20052	0.16498	-0.150479	1	0.124171	1	1.19458	1	-1.06322	0.529865	-0.872202	1	-0.828342	1	10.5034	3.62831e-58
ENSDARG00000043457	gapdh	-4.12853	3.41106e-12	-3.43356	2.37432e-08	-1.70469	1	0.232596	1	-3.62744	2.8182e-05	-4.03126	8.74508e-11	-4.15761	0.203663	-3.12895	0.543547	-3.48171	0.190694	-3.32522	0.000154498	-6.17469	5.19116e-08	-1.30161	1	-2.92956	0.00364251	-2.69536	1	-2.42071	1	-2.352	1	2.12982	8.82687e-06	-2.83043	0.367451	1.25965	0.245148	8.07798	9.24863e-55
ENSDARG00000030270	tnnt3a	-4.8855	5.52091e-07	-3.18043	0.00121506	-0.597734	1	0.0603275	1	-5.38535	0.000939284	-5.37622	8.48971e-07	-1.313	1	-2.29209	1	-3.64787	0.907162	-3.71621	0.0201271	-3.33007	0.0288877	-1.46777	1	-3.90854	0.0456832	-2.86152	1	-0.995859	1	-1.51647	1	-3.79114	0.0749929	-3.58324	1	-2.53636	1	10.4793	6.85993e-53
ENSDARG00000104722	myl2a	-6.50046	4.41304e-08	-3.62578	0.000615271	-1.6309	1	0.352745	1	-4.40632	0.00579869	-4.39426	2.9888e-05	-2.34305	1	-3.31906	1	-3.67182	1	-5.33117	0.00352932	-3.77219	0.0213543	0.0991974	1	-4.93551	0.023616	-2.88547	1	-2.61082	1	-0.537439	1	-4.81811	0.0387697	-2.60422	1	-2.56036	1	10.7269	1.62835e-51
ENSDARG00000008982	casq2	-5.07549	1.61405e-07	-2.44652	0.00307635	-0.788853	1	0.866193	0.803602	-3.98432	0.00223342	-2.12223	0.00636967	-0.320066	1	1.50142	0.495313	-1.23886	1	-2.89821	0.025298	-2.33714	0.0459818	-0.0667478	1	-3.51055	0.0226874	-1.4605	1	-1.18585	1	-0.115444	1	-3.39314	0.031234	-1.17423	1	-1.13037	1	9.11914	1.9525e-51
ENSDARG00000020594	txlnba	-3.28989	0.000179362	-4.02877	0.000219987	0.587522	1	-0.290864	1	-2.19872	0.0715355	-4.2063	8.38498e-05	-1.14913	1	-1.12217	1	-1.47492	0.863266	0.739492	0.643538	-3.16621	0.0196582	0.705178	1	-2.73862	0.0826209	-0.688574	1	-0.413925	1	0.656481	1	-2.62122	0.0991808	-1.4103	1	-1.36644	0.928011	9.45618	2.01173e-51
ENSDARG00000073766	tnni1d	-4.69458	1.78109e-06	-3.82962	0.000173598	-2.42112	1	1.27282	0.504996	-4.6086	0.00251303	-4.00716	5.1864e-05	-1.54015	1	-2.51837	1	-2.87112	0.90691	-3.5253	0.0234212	-4.56241	0.00441474	-0.691023	1	-4.13482	0.0285881	-2.08478	1	-1.81013	1	0.265461	1	-4.01742	0.0476684	-2.8065	1	-1.75746	1	10.2505	2.28178e-51
ENSDARG00000009438	myog	-0.750275	0.3279	-3.37123	6.05176e-05	-0.693605	1	0.382776	1	-4.89387	0.000280388	-3.54877	1.23635e-05	-1.82635	1	-2.80364	0.90655	-3.15639	0.549141	-3.8115	0.00331463	-4.84768	0.000482422	0.0279566	1	-3.41584	0.0235545	-2.37004	1	1.10888	1	-1.02499	1	-3.29844	0.0380866	-3.09177	0.677653	-2.04366	0.940855	9.12094	1.96357e-50
ENSDARG00000076241	txlnbb	-2.83617	0.00170754	-4.17121	0.000482428	-0.154981	1	0.602221	1	-3.35484	0.0225877	-4.34874	0.000171857	-1.29158	1	-1.26461	1	-1.61737	1	-3.27672	0.0407602	-3.30865	0.0342433	0.562733	1	-2.88106	0.128691	-0.831019	1	-0.556369	1	1.52642	1	-2.76366	0.144535	-1.55274	1	-0.496499	1	10.5267	7.36079e-50
ENSDARG00000032630	neb	-3.36355	8.78605e-06	-2.26167	0.00421233	0.74217	0.97544	0.398349	1	-2.69393	0.0158676	-2.93781	0.000168648	-0.209116	1	-0.182147	1	-2.55436	0.614486	-3.20726	0.0100353	-1.62811	0.16837	1.6452	1	-0.971529	0.670511	-0.170107	1	-1.49336	1	-0.422953	1	-3.70065	0.0211594	-2.48973	0.721367	-2.44587	0.696627	8.90764	4.38084e-49
ENSDARG00000099959	smyhc1	-7.57282	6.13844e-11	-3.82441	7.89514e-05	-0.468356	1	1.50269	0.324173	-6.48166	0.000102617	-4.65971	1.32467e-06	-2.09081	1	-2.06384	1	-3.74277	0.948879	-5.40213	0.000943713	-6.43547	0.000173785	-0.55984	1	-6.00788	0.00331744	-2.37004	1	-3.68318	1	-2.61278	1	-4.88906	0.0204751	-3.09177	1	-2.30811	1	9.85447	6.01258e-48
ENSDARG00000024433	pvalb4	-5.90656	6.10366e-09	-3.19718	0.000891216	-0.880459	1	0.624549	0.86737	-5.40185	0.000596988	-4.21534	9.30024e-06	-1.52375	1	-1.72067	1	-4.66587	0.785581	-2.72377	0.106573	-4.35267	0.00493404	-0.897819	1	-3.11324	0.126843	-2.87803	1	-2.60338	1	-0.20656	1	-4.22421	0.0487953	-4.60124	0.928167	-2.5529	1	9.94769	6.62601e-48
ENSDARG00000008772	cacng1a	-1.89757	0.0318654	-2.23158	0.0456215	-0.251197	1	1.28856	0.778218	-1.41522	0.315616	-3.43257	0.00378739	-0.375409	1	-0.348441	1	-0.7012	1	-2.36056	0.142671	-2.39249	0.112579	1.4789	1	-1.9649	0.258919	0.0851497	1	0.3598	1	1.43021	1	-1.84749	0.319133	-0.636574	1	-0.592714	1	9.82964	7.20879e-48
ENSDARG00000092143	ank1a	-3.16061	0.00503511	-2.88581	0.0245713	0.118037	1	0.886014	1	-2.06944	0.204306	-3.06334	0.0145203	-0.00617557	1	0.0207928	1	-0.331966	1	-1.99132	0.298184	-2.02325	0.23207	1.84814	1	-1.59566	0.400072	0.454384	1	0.729033	1	1.79944	1	-1.47826	0.494589	-0.26734	1	-0.22348	1	11.1833	1.41632e-47
ENSDARG00000008433	unc45b	0.314923	0.529238	-0.954287	0.138888	0.993341	0.723523	-0.157239	1	-4.41226	8.9502e-06	-4.81823	2.88228e-11	-1.76106	0.852612	-3.32498	0.473019	-3.67774	0.15927	-2.73728	0.0019454	-3.77814	6.35072e-05	-1.49764	1	-2.60763	0.0124087	0.954917	0.840901	1.33214	1	-1.54634	1	-2.81514	0.0104787	-3.61311	0.181203	-1.97837	0.629493	7.70283	5.57331e-47
ENSDARG00000016343	zgc:92518	-0.802712	0.284664	-0.679356	0.508941	-1.11718	1	1.28029	0.539384	-2.29183	0.0401182	-4.29856	2.31207e-05	-1.24139	0.933987	-0.2016	1	-1.56718	0.8625	-2.21371	0.0763533	-3.25847	0.0135311	0.612919	1	-1.81805	0.223837	-0.780833	1	-0.506183	1	0.564223	1	-2.71348	0.0722776	-1.50256	0.911347	-0.445873	1	8.54013	1.60932e-46
ENSDARG00000091253	smyd1b	-3.08344	0.000446139	-2.80864	0.00455697	-0.820562	1	1.60222	0.35131	-0.621982	0.727159	-1.95411	0.0287621	-0.944775	1	-0.917807	1	-1.27057	0.973499	-1.91415	0.208054	-2.96185	0.028396	0.909536	1	-2.53426	0.102055	-0.484216	1	1.40711	1	0.86084	1	-2.41686	0.169442	-1.20594	1	-1.16208	1	9.02228	3.90976e-46
ENSDARG00000099420	nme2b.2	-2.63569	1.05147e-05	-1.14275	0.141253	-1.57482	1	2.4517	0.0015789	-4.90486	7.25406e-06	-4.12308	3.71861e-09	-2.35448	1	-3.55328	0.78153	-3.90603	0.362059	-3.05106	0.00365008	-4.59479	2.88127e-05	-2.31174	1	-5.16973	0.0001502	-2.70381	1	-2.42916	1	-2.36043	1	-5.63813	0.000157598	-5.42805	0.168255	0.0429931	1	8.32735	1.54653e-44
ENSDARG00000009280	smyd1a	-2.49848	0.00394957	-2.82441	0.00652594	0.179438	1	-0.698948	1	-2.00804	0.141403	-3.00194	0.00378739	0.055225	1	1.1139	0.892416	-1.28616	1	-2.94552	0.0704875	-2.97745	0.0430399	0.893939	1	-0.933531	0.719325	-0.499813	1	-0.225163	1	1.86084	1	-2.43246	0.204948	-1.22154	1	-0.16208	1	9.53008	9.11378e-44
