# Supplementary material for: The Warburg effect is necessary to promote glycosylation in the blastema during zebrafish tail regeneration
Source: NPJ Regen Med. 2021 Sep 13;6:55. doi: 10.1038/s41536-021-00163-x (PMC8437957; doi:10.1038/s41536-021-00163-x)
Supplement: Supplementary file 4 — Supplementary Data 2 [file 41536_2021_163_MOESM4_ESM.xlsx]

## Sheet: 2-DG down
Genes in the blastema significantly repressed by 2-DG treatment. Columns show log2 fold change and p-value.
FeatureID	Gene name	log2 Fold Change	P-Value
ENSDARG00000076440	btbd6a	-3.26385	5.65e-20
ENSDARG00000104314	nrg1	-5.48489	5.84e-18
ENSDARG00000013575	rfx2	-3.0646	4.14e-15
ENSDARG00000098315	cyp1a	-2.71641	4.14e-15
ENSDARG00000101413	dusp7	-2.68934	1.23e-12
ENSDARG00000056995	snai1a	-2.45953	1.67e-12
ENSDARG00000099374	sp9	-2.83444	2.99e-12
ENSDARG00000098377	tnfrsf11b	-3.84006	5.21e-12
ENSDARG00000098589	cyb5a	-2.32361	2.07e-11
ENSDARG00000020417	emx3	-2.79277	4.86e-11
ENSDARG00000045548	lepb	-2.93304	5.31e-10
ENSDARG00000103056	itga4	-3.04886	6.53e-10
ENSDARG00000099555	foxo1a	-2.14361	1.45e-09
ENSDARG00000098578	pdgfab	-2.3308	1.68e-09
ENSDARG00000019307	dusp5	-2.16919	2.4e-09
ENSDARG00000101441	lima1a	-2.11907	3.15e-09
ENSDARG00000104039	errfi1a	-2.41309	3.19e-09
ENSDARG00000075952	mbd2	-2.05412	5.3e-09
ENSDARG00000012671	inhbaa	-2.49429	1.12e-08
ENSDARG00000003998	phyhipla	-4.22045	1.23e-08
ENSDARG00000015674	msx3	-3.28049	2.42e-08
ENSDARG00000014626	dlx3b	-2.38639	2.45e-08
ENSDARG00000101789	cyp1c2	-2.20158	2.68e-08
ENSDARG00000058459	plekhg2	-2.37888	3.51e-08
ENSDARG00000003303	stc1	-3.90494	5.08e-08
ENSDARG00000068457	tnnt3b	-3.69293	5.75e-08
ENSDARG00000012684	atp2b1a	-2.12244	7.14e-08
ENSDARG00000063036	psd2	-2.0649	8.09e-08
ENSDARG00000060457	pmp22b	-1.96137	9.7e-08
ENSDARG00000043257	ckbb	-2.08244	1.09e-07
ENSDARG00000070491	hpcal4	-2.28144	1.33e-07
ENSDARG00000054155	pcna	-1.91312	1.85e-07
ENSDARG00000000857	mapk14a	-1.85193	1.85e-07
ENSDARG00000105665	FO704741.1	-2.07038	2.02e-07
ENSDARG00000025348	igfbp5b	-2.19855	2.8e-07
ENSDARG00000015554	zic2a	-1.88249	2.99e-07
ENSDARG00000018921	fam84a	-2.77031	4.14e-07
ENSDARG00000061841	tiparp	-1.72505	4.29e-07
ENSDARG00000092920	si:ch211-106h4.12	-2.50327	5.19e-07
ENSDARG00000039987	hivep2a	-1.78593	7.74e-07
ENSDARG00000106529	dut	-2.06267	8.01e-07
ENSDARG00000086391	cald1b	-2.86842	9.83e-07
ENSDARG00000088247	si:ch1073-303k11.2	-1.74836	1.05e-06
ENSDARG00000008305	hand2	-2.54237	1.06e-06
ENSDARG00000016022	zic5	-2.15739	1.12e-06
ENSDARG00000091419	nrarpa	-2.01538	1.29e-06
ENSDARG00000092970	tmsb2	-2.69124	1.39e-06
ENSDARG00000007891	meox1	-1.98107	1.69e-06
ENSDARG00000021059	alas1	-1.61843	3.49e-06
ENSDARG00000062109	shdb	-2.0101	3.49e-06
ENSDARG00000071860	nrn1a	-2.40297	4.18e-06
ENSDARG00000099918	arl4aa	-2.43159	4.65e-06
ENSDARG00000018787	efna1b	-1.64489	5.22e-06
ENSDARG00000061459	si:dkey-253i9.4	-2.03058	5.81e-06
ENSDARG00000041502	tgfb1a	-1.66257	5.98e-06
ENSDARG00000078865	cxxc5a	-1.61351	7.6e-06
ENSDARG00000019128	tpm4b	-2.28488	8.18e-06
ENSDARG00000101161	orc4	-2.15905	1.04e-05
ENSDARG00000056087	ecrg4a	-1.98021	1.04e-05
ENSDARG00000004169	stmn1a	-1.88965	1.11e-05
ENSDARG00000074319	sall1a	-1.80089	1.14e-05
ENSDARG00000099727	ssbp2	-2.73141	1.28e-05
ENSDARG00000104274	tmem200b	-1.57828	1.29e-05
ENSDARG00000042894	tyms	-2.42432	1.4e-05
ENSDARG00000016837	glipr2l	-1.64528	1.41e-05
ENSDARG00000117291	CU633745.1	-1.81871	1.41e-05
ENSDARG00000089156	egr3	-2.00006	1.48e-05
ENSDARG00000056525	bcar1	-1.65823	1.51e-05
ENSDARG00000058160	tnfaip2b	-2.52162	1.73e-05
ENSDARG00000099749	ube2d2l	-1.57556	1.9e-05
ENSDARG00000014017	rrm1	-2.13931	2.02e-05
ENSDARG00000060688	trim69	-2.10919	2.02e-05
ENSDARG00000068275	ptx3a	-1.72624	2.15e-05
ENSDARG00000038066	kpna2	-3.40745	2.18e-05
ENSDARG00000098834	sox4b	-1.58907	2.18e-05
ENSDARG00000040041	mcm4	-1.8506	2.18e-05
ENSDARG00000006353	itga5	-1.83617	2.31e-05
ENSDARG00000017798	bcor	-1.60225	2.72e-05
ENSDARG00000103554	notch1a	-2.7123	3.52e-05
ENSDARG00000039863	lifrb	-1.54318	4.27e-05
ENSDARG00000045803	mfge8b	-1.75697	4.73e-05
ENSDARG00000077778	adamts9	-2.3379	5.2e-05
ENSDARG00000077590	arsj	-1.85271	5.32e-05
ENSDARG00000046019	snai1b	-2.05334	5.35e-05
ENSDARG00000070272	casp8l2	-2.07843	5.39e-05
ENSDARG00000054438	fzd2	-1.4413	5.64e-05
ENSDARG00000017354	epha2a	-1.45593	5.84e-05
ENSDARG00000009040	si:ch73-141c7.1	-2.03058	5.89e-05
ENSDARG00000074425	si:busm1-57f23.1	-1.69185	6.17e-05
ENSDARG00000099124	f3a	-1.71108	6.51e-05
ENSDARG00000007396	rnd3b	-1.62552	6.58e-05
ENSDARG00000077928	ccdc173	-1.58647	6.58e-05
ENSDARG00000104795	cxcl8a	-1.64802	7.06e-05
ENSDARG00000100897	pdgfrb	-1.51511	7.33e-05
ENSDARG00000060498	tnfrsf9a	-1.98598	7.9e-05
ENSDARG00000101037	asf1ba	-3.00704	8.04e-05
ENSDARG00000103435	sorbs1	-1.6189	8.23e-05
ENSDARG00000104484	itgb1b	-1.88341	8.81e-05
ENSDARG00000005463	slc30a1a	-1.5964	8.98e-05
ENSDARG00000056379	si:ch73-86n18.1	-1.45615	9.41e-05
ENSDARG00000042866	cx35.4	-1.86769	9.93e-05
ENSDARG00000093412	sertad2a	-1.63613	0.000100161
ENSDARG00000068126	nppc	-2.92953	0.000107318
ENSDARG00000068367	nfkbie	-1.50863	0.000111204
ENSDARG00000055638	ankrd33aa	-3.12734	0.000117987
ENSDARG00000020053	nkd1	-1.53902	0.000136507
ENSDARG00000089795	sertad4	-1.73306	0.000152742
ENSDARG00000100797	CABZ01076996.1	-2.18392	0.000152742
ENSDARG00000073857	klf7a	-2.06844	0.0001627
ENSDARG00000070844	gamt	-1.44862	0.000162979
ENSDARG00000105674	ms4a17a.2	-1.47478	0.000178786
ENSDARG00000077383	anxa11a	-1.36174	0.000185672
ENSDARG00000070831	rftn1a	-1.96891	0.000188262
ENSDARG00000067606	rsph4a	-2.00704	0.000201897
ENSDARG00000052428	si:dkey-43k4.3	-1.94006	0.000202354
ENSDARG00000020107	usp2a	-1.60492	0.000212086
ENSDARG00000053493	aldh1a2	-1.59097	0.000245811
ENSDARG00000033251	osbpl3a	-2.00704	0.000253174
ENSDARG00000058853	sash1b	-1.75294	0.00029652
ENSDARG00000094324	efemp2a	-1.61126	0.000303736
ENSDARG00000024365	crlf1a	-1.5015	0.000320007
ENSDARG00000077155	si:ch211-157p22.10	-1.74731	0.000320564
ENSDARG00000057992	fstb	-1.53021	0.000332816
ENSDARG00000035990	cited4a	-1.33478	0.000374179
ENSDARG00000074310	rbfox3b	-2.67988	0.000402444
ENSDARG00000068103	cfap45	-1.54418	0.000407173
ENSDARG00000101949	numbl	-1.77504	0.000424465
ENSDARG00000015966	yaf2	-1.53259	0.000473931
ENSDARG00000088255	smoc1	-1.8707	0.000500326
ENSDARG00000099184	map2k6	-1.65527	0.000510078
ENSDARG00000100514	cfap20	-1.3107	0.000516249
ENSDARG00000013784	zgc:77158	-1.49412	0.000516467
ENSDARG00000039452	hk1	-1.37859	0.000526154
ENSDARG00000060830	fam83hb	-2.22862	0.000526154
ENSDARG00000070155	tuba8l3	-1.29172	0.000526464
ENSDARG00000079939	jmjd1cb	-1.34146	0.000528837
ENSDARG00000095150	si:dkey-114c15.5	-1.93469	0.000534608
ENSDARG00000013224	phc2b	-2.13798	0.000546014
ENSDARG00000079302	and2	-1.37129	0.00054945
ENSDARG00000086222	nat16	-1.61778	0.000582194
ENSDARG00000060004	fzd7a	-1.42635	0.00060149
ENSDARG00000099572	hmgn2	-1.33877	0.000608993
ENSDARG00000101707	si:ch211-156b7.4	-1.5104	0.000615269
ENSDARG00000044874	zgc:92107	-1.41894	0.000653663
ENSDARG00000019302	mid1ip1b	-1.29255	0.000653663
ENSDARG00000097060	CR388369.1	-1.44565	0.00066941
ENSDARG00000104973	wnt5a	-1.35066	0.00067221
ENSDARG00000087186	si:ch211-232b12.5	-2.29084	0.000672652
ENSDARG00000057949	slc43a3b	-2.20751	0.000687086
ENSDARG00000055381	bambia	-1.32365	0.000719164
ENSDARG00000000002	ccdc80	-1.4658	0.00076026
ENSDARG00000014907	htra1b	-1.62984	0.000803217
ENSDARG00000069335	bcl6b	-2.89287	0.000844382
ENSDARG00000056007	cyb5d1	-1.95516	0.000970816
ENSDARG00000020086	nuak1a	-1.78032	0.000973637
ENSDARG00000094133	wu:fc21g02	-1.44668	0.000975824
ENSDARG00000023963	tpm4a	-1.2607	0.00106263
ENSDARG00000016154	zfp36l1a	-1.31064	0.00106292
ENSDARG00000005673	f3b	-1.26917	0.00108955
ENSDARG00000070959	si:ch211-288g17.3	-1.25257	0.00110361
ENSDARG00000012450	vmp1	-1.22827	0.0011144
ENSDARG00000030020	agfg1a	-1.64366	0.00115526
ENSDARG00000092488	khnyn	-1.49534	0.0011901
ENSDARG00000101195	cyp1c1	-1.21779	0.0011901
ENSDARG00000056704	RAMP1	-2.97533	0.00120908
ENSDARG00000092825	si:dkey-42p14.3	-1.42316	0.00120908
ENSDARG00000007377	odc1	-1.2438	0.00129357
ENSDARG00000075249	fam171a2a	-1.34222	0.00130502
ENSDARG00000098700	il1b	-1.77941	0.00132907
ENSDARG00000074201	flna	-1.25209	0.00137881
ENSDARG00000086826	sult6b1	-1.20482	0.00137905
ENSDARG00000006526	fn1b	-1.66223	0.00138283
ENSDARG00000017311	gpsm2	-1.65857	0.00139151
ENSDARG00000030125	sox7	-2.55543	0.00139151
ENSDARG00000039729	asap1b	-1.5861	0.00139151
ENSDARG00000063230	bmp7b	-1.55196	0.00143135
ENSDARG00000057586	sall3b	-1.51941	0.00150359
ENSDARG00000077822	si:dkey-6i22.5	-2.08225	0.00155923
ENSDARG00000004094	acsbg2	-1.58968	0.0015612
ENSDARG00000041304	trak1a	-1.70071	0.0015694
ENSDARG00000028335	hmga1a	-1.18627	0.00161884
ENSDARG00000015557	zgc:100829	-1.20449	0.00163324
ENSDARG00000040700	nab1b	-2.39037	0.00172341
ENSDARG00000006060	crybg1b	-1.5668	0.00179622
ENSDARG00000075164	mylk5	-1.35098	0.0018101
ENSDARG00000076659	cdca7b	-1.45868	0.00193121
ENSDARG00000103658	hivep1	-1.23065	0.00201741
ENSDARG00000098112	btc	-1.80541	0.00201741
ENSDARG00000042684	serpinc1	-3.12734	0.0020517
ENSDARG00000090524	f2rl2	-1.43949	0.00206364
ENSDARG00000100822	mapk15	-1.39037	0.00206604
ENSDARG00000057927	rps6ka3b	-2.69293	0.00207969
ENSDARG00000015922	stk17al	-1.42294	0.00209239
ENSDARG00000095580	si:ch211-67e16.11	-2.26484	0.00210845
ENSDARG00000011533	sema6dl	-1.84723	0.00218014
ENSDARG00000057113	c6	-1.78813	0.00218014
ENSDARG00000060610	pcdh7b	-1.4329	0.00220701
ENSDARG00000004405	snx10a	-1.2287	0.00242435
ENSDARG00000091902	b3gnt2b	-1.4299	0.0024486
ENSDARG00000069815	dnali1	-1.63393	0.0024898
ENSDARG00000011326	ankrd45	-1.75027	0.00258677
ENSDARG00000010625	clic2	-1.3059	0.00258677
ENSDARG00000063079	ago3b	-1.52669	0.00260236
ENSDARG00000100698	eva1bb	-1.27128	0.00260572
ENSDARG00000019995	bmp4	-1.21236	0.00267975
ENSDARG00000062058	slc12a7b	-1.50055	0.0026823
ENSDARG00000077298	gas1a	-1.25051	0.00273419
ENSDARG00000042690	s1pr1	-1.3529	0.00276829
ENSDARG00000020759	elf1	-1.39864	0.00281387
ENSDARG00000014024	ms4a17a.4	-1.49875	0.00284527
ENSDARG00000088753	cfap299	-1.48767	0.00295686
ENSDARG00000062978	ccdc151	-1.4639	0.00299776
ENSDARG00000029761	mpp6b	-1.63729	0.00301462
ENSDARG00000089878	nedd9	-1.21505	0.00302451
ENSDARG00000043003	pcyt2	-1.25004	0.00311299
ENSDARG00000035552	agtr2	-1.4605	0.00313847
ENSDARG00000042332	plin2	-2.61276	0.00326945
ENSDARG00000096850	BX957346.1	-2.57094	0.00326945
ENSDARG00000037432	haus7	-2.4299	0.0033595
ENSDARG00000006260	tuba8l4	-1.10138	0.00340697
ENSDARG00000017744	smc2	-3.97533	0.00340697
ENSDARG00000069438	neurl1aa	-1.71687	0.00347467
ENSDARG00000104571	gadd45ab	-1.1493	0.0035394
ENSDARG00000037154	hivep3b	-2.0184	0.00365887
ENSDARG00000117145	notum1b	-2.00335	0.00365887
ENSDARG00000012013	cpa6	-2.48991	0.00365887
ENSDARG00000017901	tln2a	-1.37369	0.00374917
ENSDARG00000077948	usp54a	-1.73141	0.00377825
ENSDARG00000023472	ctnnb2	-1.09292	0.00394458
ENSDARG00000004713	mad2l1	-2.69849	0.00396928
ENSDARG00000041257	smtnl1	-2.578	0.00403034
ENSDARG00000045695	myca	-1.18101	0.00417113
ENSDARG00000074094	tgm2b	-1.52043	0.00432826
ENSDARG00000040503	sb:cb81	-1.49729	0.00435261
ENSDARG00000096081	LRRC56	-2.04642	0.00440804
ENSDARG00000029018	cdkn1ba	-1.19932	0.00442136
ENSDARG00000070174	PLEKHH3	-1.1506	0.00447914
ENSDARG00000007275	si:ch211-251b21.1	-1.56622	0.00449084
ENSDARG00000036541	rhbdf1a	-1.29506	0.00454551
ENSDARG00000038428	sulf1	-1.30791	0.00460807
ENSDARG00000040777	inhbb	-1.38555	0.00462859
ENSDARG00000103775	thbs1a	-1.34528	0.00484112
ENSDARG00000075177	ribc2	-1.29895	0.00487786
ENSDARG00000073688	nav2a	-2.16296	0.00493949
ENSDARG00000101919	foxj1a	-1.12992	0.0050619
ENSDARG00000017168	nr2f1b	-2.89287	0.0053446
ENSDARG00000063385	cenpe	-3.89287	0.00535858
ENSDARG00000055383	zgc:66160	-1.17028	0.00541694
ENSDARG00000042018	fhl2a	-1.44838	0.00546831
ENSDARG00000037188	rpa2	-1.25154	0.00547236
ENSDARG00000062315	sik2b	-1.17541	0.0056363
ENSDARG00000036967	smox	-1.11207	0.00569279
ENSDARG00000068516	hapln1b	-1.441	0.00572622
ENSDARG00000105034	zdhhc18b	-2.06175	0.00574093
ENSDARG00000070538	hey1	-1.65527	0.00577514
ENSDARG00000061737	ece1	-1.36062	0.00577514
ENSDARG00000057678	sfrp1b	-1.34538	0.0057916
ENSDARG00000104936	si:ch211-225h24.2	-1.37061	0.00584062
ENSDARG00000027065	slc38a3a	-1.72295	0.00584062
ENSDARG00000044010	loxl2a	-1.39764	0.00584062
ENSDARG00000036179	myo1ea	-1.40126	0.00600061
ENSDARG00000104801	tubb6	-4.32897	0.00605521
ENSDARG00000110963	trib1	-1.33216	0.00617449
ENSDARG00000099819	sb:cb1058	-1.65785	0.00636273
ENSDARG00000008247	vezf1a	-2.8643	0.00636273
ENSDARG00000055395	foxq1b	-1.49347	0.0064854
ENSDARG00000061682	bicc1a	-1.17947	0.0064854
ENSDARG00000015006	dnm1l	-1.30945	0.0064854
ENSDARG00000034643	fhl3a	-1.17995	0.00654531
ENSDARG00000044695	ccdc80l2	-1.28944	0.00657074
ENSDARG00000040526	s1pr5a	-1.26763	0.00667824
ENSDARG00000014050	ngfb	-1.6061	0.00667824
ENSDARG00000062152	chaf1a	-1.2602	0.00671086
ENSDARG00000034541	tgfbr2b	-1.35215	0.00688013
ENSDARG00000027310	lsp1	-1.10087	0.00689847
ENSDARG00000007971	cks1b	-1.82647	0.00689867
ENSDARG00000091003	il34	-1.67717	0.0070897
ENSDARG00000019507	mcm5	-1.40556	0.00710921
ENSDARG00000039490	pitpnaa	-1.14373	0.00713998
ENSDARG00000090444	ponzr1	-1.18113	0.00725677
ENSDARG00000070448	grk4	-1.11182	0.00733103
ENSDARG00000075621	birc5a	-2.57094	0.00734641
ENSDARG00000079296	gcga	-2.53333	0.00738389
ENSDARG00000062831	si:ch73-22o12.1	-1.58563	0.00748519
ENSDARG00000073684	quo	-1.77941	0.00750927
ENSDARG00000089507	ugt1b5	-1.11605	0.00754195
ENSDARG00000015059	daam1a	-1.15186	0.00755091
ENSDARG00000002304	gins2	-1.65785	0.00797293
ENSDARG00000075730	dnph1	-1.8643	0.00802908
ENSDARG00000061687	atxn1a	-3.12734	0.00810846
ENSDARG00000024904	stil	-1.54791	0.0082443
ENSDARG00000077207	lzts2b	-2.00704	0.00827152
ENSDARG00000070868	cfap126	-1.24333	0.00838325
ENSDARG00000011459	gsna	-1.11026	0.00856408
ENSDARG00000086215	gpr156	-3.19773	0.00877346
ENSDARG00000071014	s100u	-1.1084	0.00881019
ENSDARG00000093440	tnfaip6	-1.10998	0.00882982
ENSDARG00000042470	s1pr3a	-1.47099	0.00893023
ENSDARG00000025350	prdx2	-1.01305	0.00918244
ENSDARG00000077301	mlf1	-1.55264	0.00953229
ENSDARG00000105562	si:dkey-23i12.7	-1.29789	0.00955896
ENSDARG00000060041	lig1	-1.46145	0.009668
ENSDARG00000076140	clcf1	-1.32771	0.009668
ENSDARG00000055365	si:dkey-25e12.3	-1.15295	0.00996378
ENSDARG00000090228	gsta.1	-1.08092	0.00996649
ENSDARG00000018111	kdm7aa	-1.52162	0.0101054
ENSDARG00000103919	si:ch73-1a9.3	-1.01164	0.0104911
ENSDARG00000074311	mast2	-1.26936	0.0105349
ENSDARG00000003142	dachc	-1.17464	0.0106028
ENSDARG00000018898	zfand5a	-1.05762	0.0107065
ENSDARG00000026070	cd82b	-1.04448	0.0110859
ENSDARG00000010586	tex9	-1.29479	0.0111562
ENSDARG00000074117	si:dkey-1h24.2	-2.26484	0.0111562
ENSDARG00000003655	tmem59l	-1.64868	0.0111997
ENSDARG00000054858	tp53bp2b	-1.69293	0.0111997
ENSDARG00000007347	degs1	-1.01888	0.011739
ENSDARG00000004363	lhfpl6	-1.22194	0.0117799
ENSDARG00000102171	fnip1	-1.43928	0.0120109
ENSDARG00000033616	selenon	-1.03429	0.0120615
ENSDARG00000021462	daw1	-1.11191	0.0121797
ENSDARG00000079373	fosl1b	-2.43768	0.0121952
ENSDARG00000059729	sec14l8	-1.32897	0.0123141
ENSDARG00000053131	irak3	-1.23837	0.0124902
ENSDARG00000002411	pde4cb	-3.7123	0.0125381
ENSDARG00000100791	tril	-1.3801	0.0127374
ENSDARG00000078076	nab2	-1.59391	0.0127773
ENSDARG00000067711	parvg	-1.78116	0.0128525
ENSDARG00000028896	plpp2b	-1.07611	0.0131194
ENSDARG00000098293	si:dkey-27i16.2	-2.00271	0.0131513
ENSDARG00000038788	dnai1.2	-1.73141	0.0131525
ENSDARG00000025671	grm6b	-1.578	0.0131525
ENSDARG00000039964	fgfbp2a	-1.7565	0.0132768
ENSDARG00000086173	relb	-1.03658	0.013598
ENSDARG00000103369	taldo1	-3.12734	0.013675
ENSDARG00000077404	ncoa3	-1.28424	0.0138242
ENSDARG00000014003	stard8	-1.37695	0.014051
ENSDARG00000068716	cuedc1a	-3.80541	0.0148575
ENSDARG00000038139	pdgfbb	-2.22045	0.015046
ENSDARG00000015199	cblb	-1.30224	0.0151161
ENSDARG00000097102	si:ch73-281n10.2	-1.00853	0.0152248
ENSDARG00000014041	smarcad1a	-1.57985	0.0153065
ENSDARG00000057738	hells	-1.64868	0.0153065
ENSDARG00000074597	lzts2a	-1.39037	0.0153604
ENSDARG00000090585	gpc1b	-0.987869	0.015429
ENSDARG00000036090	pard6gb	-1.39037	0.0155911
ENSDARG00000020265	angptl6	-1.12966	0.0156981
ENSDARG00000087804	tnfrsf11a	-2.29084	0.0156982
ENSDARG00000061899	iqub	-1.52162	0.0156982
ENSDARG00000004251	dhfr	-1.98983	0.0157635
ENSDARG00000061845	pld7	-1.1089	0.0158438
ENSDARG00000095022	thsd7ba	-1.75294	0.0160603
ENSDARG00000093977	si:ch211-220f16.1	-2.30791	0.0160603
ENSDARG00000052419	ankrd12	-1.03224	0.0162399
ENSDARG00000045051	slc16a3	-1.4058	0.0162399
ENSDARG00000010318	srpx	-1.04266	0.0164607
ENSDARG00000109310	im:7150988	-0.975652	0.0164878
ENSDARG00000026052	ccdc3a	-1.03459	0.0167068
ENSDARG00000011404	fen1	-1.15535	0.0170925
ENSDARG00000035005	bag2	-1.20396	0.0172715
ENSDARG00000101023	msx2b	-0.981691	0.0173998
ENSDARG00000090625	si:ch73-248e21.1	-1.1483	0.0175427
ENSDARG00000003808	aqp3a	-1.04955	0.0176166
ENSDARG00000019496	esd	-1.00731	0.0176632
ENSDARG00000004588	sox4a	-1.1114	0.017755
ENSDARG00000075261	timp2b	-1.07562	0.0178772
ENSDARG00000101848	dydc2	-1.20134	0.0178772
ENSDARG00000044132	ogna	-1.06442	0.0179885
ENSDARG00000078674	hspb9	-2.00335	0.0182332
ENSDARG00000102687	CABZ01085139.1	-1.03725	0.0182332
ENSDARG00000103980	ets2	-0.996996	0.018402
ENSDARG00000062269	fan1	-1.97533	0.0184228
ENSDARG00000041723	zgc:55461	-1.34284	0.018427
ENSDARG00000016775	aqr	-1.50055	0.0184463
ENSDARG00000099694	neurl1b	-2.44927	0.018556
ENSDARG00000005842	cd9a	-2.67988	0.0185905
ENSDARG00000074081	dnai2b	-2.67988	0.0185905
ENSDARG00000005220	pdcd6	-0.99311	0.0187708
ENSDARG00000079979	fam89a	-3.61276	0.0193386
ENSDARG00000030161	ppp1r14bb	-1.01052	0.0193939
ENSDARG00000029406	h2afx	-1.22944	0.0195907
ENSDARG00000058818	rbm38	-1.5159	0.0198741
ENSDARG00000025320	col21a1	-1.28694	0.0200217
ENSDARG00000045273	tmem204	-1.05167	0.020463
ENSDARG00000036442	atp11c	-2.05334	0.0206628
ENSDARG00000040469	enpp6	-1.12076	0.0207762
ENSDARG00000100960	si:ch211-155m12.5	-1.15565	0.0207865
ENSDARG00000034042	dnal1	-1.3061	0.0210569
ENSDARG00000095695	ms4a17a.10	-2.23837	0.0211717
ENSDARG00000054683	prdm8b	-2.23837	0.0211717
ENSDARG00000061579	myo1cb	-1.17686	0.0211717
ENSDARG00000062801	erfl3	-1.1402	0.0213477
ENSDARG00000069708	cdc34a	-1.27107	0.0213477
ENSDARG00000016551	iqsec1b	-0.980563	0.0214408
ENSDARG00000004160	reep3b	-0.982381	0.0219042
ENSDARG00000098724	rgrb	-1.59896	0.0221151
ENSDARG00000026829	cotl1	-1.18803	0.0221232
ENSDARG00000002663	optn	-1.06249	0.0221928
ENSDARG00000007691	cul1b	-1.05998	0.022432
ENSDARG00000020893	slc25a55a	-0.960938	0.0231721
ENSDARG00000063068	syne1b	-1.39037	0.0231721
ENSDARG00000005915	tcf3a	-1.19536	0.0232955
ENSDARG00000070917	kitlga	-1.12011	0.0235058
ENSDARG00000025826	gna12a	-1.33087	0.023572
ENSDARG00000035028	lpcat4	-1.58677	0.0236295
ENSDARG00000034718	tfpia	-1.0578	0.0239027
ENSDARG00000052721	prim2	-1.55084	0.0239209
ENSDARG00000026882	palm1a	-1.441	0.0239209
ENSDARG00000031737	pthlha	-1.12559	0.0239425
ENSDARG00000004017	spag1a	-1.07334	0.0240278
ENSDARG00000006038	aebp2	-1.23327	0.0242159
ENSDARG00000037059	slc44a2	-1.23327	0.0242159
ENSDARG00000012968	rhoub	-1.09171	0.0245052
ENSDARG00000102415	scinla	-1.67331	0.024605
ENSDARG00000062171	olfml3b	-1.14373	0.0247142
ENSDARG00000075829	kiss1	-2.17464	0.0250408
ENSDARG00000038687	nfkb2	-0.975334	0.0251602
ENSDARG00000070683	dkk3b	-1.0322	0.0253657
ENSDARG00000002507	itga10	-1.80541	0.0254738
ENSDARG00000034268	slit3	-0.996352	0.0257664
ENSDARG00000023303	zgc:66427	-1.15243	0.0259315
ENSDARG00000079934	zgc:162200	-1.54957	0.0259315
ENSDARG00000101180	mcm7	-1.45749	0.0259315
ENSDARG00000005645	robo3	-1.03987	0.0259315
ENSDARG00000103032	rap2b	-1.14583	0.026025
ENSDARG00000021833	ahr2	-1.01122	0.026025
ENSDARG00000039974	rai14	-1.22463	0.0265335
ENSDARG00000102070	tbc1d10aa	-1.07671	0.0266322
ENSDARG00000074708	armc3	-1.55084	0.0269304
ENSDARG00000007774	vash2	-1.37176	0.0269772
ENSDARG00000104068	gstp1	-0.940294	0.0269772
ENSDARG00000099724	relt	-1.24398	0.0269772
ENSDARG00000028618	krt18b	-0.918438	0.0274531
ENSDARG00000055912	nipa2	-1.00743	0.0277475
ENSDARG00000078026	zcchc24	-1.071	0.0278566
ENSDARG00000037178	zic2b	-1.0818	0.0280086
ENSDARG00000009387	robo4	-3.80541	0.0280525
ENSDARG00000114670	ube2c	-2.04245	0.0281008
ENSDARG00000099144	igfbp3	-1.07843	0.0281008
ENSDARG00000101331	tekt1	-1.50202	0.0281008
ENSDARG00000070526	zc2hc1c	-1.39037	0.0281241
ENSDARG00000078866	sdk1a	-1.31786	0.0281452
ENSDARG00000025522	sgk1	-1.01818	0.0282538
ENSDARG00000007370	dysf	-1.46437	0.0290552
ENSDARG00000070025	dchs1a	-1.22922	0.0292592
ENSDARG00000078069	rrm2	-1.49931	0.0294387
ENSDARG00000018264	trim101	-3.50585	0.029837
ENSDARG00000004218	rnd1b	-1.09953	0.0299236
ENSDARG00000008886	msx1b	-1.01765	0.0302677
ENSDARG00000030756	dnmt1	-1.41207	0.0303043
ENSDARG00000037640	aurkb	-2.00704	0.0303708
ENSDARG00000054978	kifc3	-1.11075	0.0309718
ENSDARG00000099522	si:ch73-252p3.1	-1.6383	0.0314738
ENSDARG00000068855	si:ch211-163l21.10	-1.46076	0.0315334
ENSDARG00000010658	insig1	-1.20559	0.0317676
ENSDARG00000029859	armh1	-1.58302	0.0321359
ENSDARG00000004177	fam169ab	-1.23327	0.0322848
ENSDARG00000005560	ywhah	-0.980387	0.0322952
ENSDARG00000018958	nrarpb	-1.57094	0.0323128
ENSDARG00000070600	dyrk3	-1.04897	0.0325735
ENSDARG00000060094	ptgis	-3.7123	0.0329216
ENSDARG00000024877	ptgr1	-0.955803	0.0329221
ENSDARG00000039152	fbxo36b	-2.0278	0.0329395
ENSDARG00000042249	FRMD4A	-1.89287	0.0329426
ENSDARG00000043137	cdca8	-2.32897	0.0330381
ENSDARG00000099385	CT030188.1	-0.957967	0.0330768
ENSDARG00000053864	elmsan1b	-0.913876	0.0332081
ENSDARG00000087191	wdr93	-1.51813	0.0332514
ENSDARG00000006174	lrrc23	-1.08986	0.0333816
ENSDARG00000078310	cecr2	-1.05099	0.0334139
ENSDARG00000069484	dab2ipa	-1.05415	0.0334492
ENSDARG00000030887	phf23a	-1.0892	0.0340993
ENSDARG00000036990	dctd	-1.73141	0.0341284
ENSDARG00000042322	si:dkey-177p2.6	-0.935135	0.0341284
ENSDARG00000099510	cnn3a	-0.898359	0.0344631
ENSDARG00000029179	foxd1	-1.00552	0.0345681
ENSDARG00000061201	acsf2	-1.2114	0.0347406
ENSDARG00000026531	alcama	-0.994565	0.0350071
ENSDARG00000098312	scarb2a	-0.994071	0.035404
ENSDARG00000090785	diaph3	-3.50585	0.035432
ENSDARG00000055349	pknox2	-0.992372	0.0356109
ENSDARG00000040799	sst1.1	-2.63999	0.0357878
ENSDARG00000033367	rrm2b	-1.23837	0.0360097
ENSDARG00000035175	schip1	-0.989834	0.0364013
ENSDARG00000096290	AL929243.1	-2.80541	0.0370174
ENSDARG00000007171	aig1	-2.80541	0.0370174
ENSDARG00000073843	myo9ab	-1.45749	0.0370174
ENSDARG00000012073	kif15	-2.80541	0.0370174
ENSDARG00000012040	rnf19a	-1.14421	0.0370309
ENSDARG00000075327	dock10	-1.70353	0.0372527
ENSDARG00000024694	myo1b	-1.03908	0.0372543
ENSDARG00000027112	ephb4b	-0.981631	0.0375988
ENSDARG00000111474	cfap100	-1.08439	0.0378535
ENSDARG00000034975	gpr157	-1.5603	0.0382188
ENSDARG00000088924	si:dkey-185e18.7	-2.12734	0.0384237
ENSDARG00000075714	si:dkey-27p23.3	-1.05862	0.0385059
ENSDARG00000074447	dapk3	-1.55264	0.0386714
ENSDARG00000056381	cfap97	-1.22045	0.0386714
ENSDARG00000055737	ube3a	-1.1449	0.0391194
ENSDARG00000103762	rln1	-3.50585	0.0391194
ENSDARG00000096777	CCDC189	-1.58302	0.0394918
ENSDARG00000032114	slain2	-1.13883	0.0395256
ENSDARG00000076862	gask1a	-1.03204	0.0395774
ENSDARG00000098944	nme8	-1.1666	0.0400065
ENSDARG00000010785	thbs1b	-1.16365	0.0402098
ENSDARG00000023952	fam167ab	-1.70353	0.0402112
ENSDARG00000009978	icn	-1.14924	0.0404606
ENSDARG00000056473	chaf1b	-2.18392	0.0411786
ENSDARG00000102474	dusp16	-1.31442	0.0412993
ENSDARG00000055229	ncs1a	-1.31442	0.0412993
ENSDARG00000013415	lmna	-0.905546	0.0417327
ENSDARG00000086778	pdgfba	-1.64671	0.0418415
ENSDARG00000056267	dixdc1b	-1.39037	0.0419098
ENSDARG00000012248	rgma	-1.1605	0.0420058
ENSDARG00000055162	zhx2a	-1.13839	0.0420508
ENSDARG00000053479	gdf6a	-1.01953	0.0429778
ENSDARG00000036809	si:ch211-106j24.1	-1.16968	0.0437666
ENSDARG00000103746	mapkbp1	-1.31064	0.0437666
ENSDARG00000022045	map1ab	-1.5014	0.0437666
ENSDARG00000069912	hmga2	-1.01526	0.0438848
ENSDARG00000052242	aff2	-1.18392	0.0438848
ENSDARG00000102594	zgc:194627	-2.34973	0.043921
ENSDARG00000091085	lepa	-1.50585	0.0439858
ENSDARG00000063285	ube2t	-1.88341	0.0441084
ENSDARG00000045308	pola1	-1.69293	0.0441687
ENSDARG00000071492	fbxo45	-1.23837	0.04452
ENSDARG00000099148	bzw1b	-0.852921	0.0446673
ENSDARG00000014793	ehd1b	-0.999678	0.0446673
ENSDARG00000069331	trip6	-2.26484	0.0449507
ENSDARG00000061862	myo18ab	-0.978246	0.0452052
ENSDARG00000069342	zgc:153115	-0.968348	0.0453413
ENSDARG00000074752	hlfa	-1.01618	0.0455702
ENSDARG00000033949	fbxo16	-1.2606	0.0457941
ENSDARG00000070598	eno4	-2.0278	0.0460402
ENSDARG00000075854	cx34.4	-2.89287	0.0460813
ENSDARG00000057167	eif4g2b	-0.879757	0.0460813
ENSDARG00000104290	ripk2	-1.52162	0.0467802
ENSDARG00000103370	lrrc8da	-1.0413	0.0467802
ENSDARG00000068122	CFAP77	-1.04185	0.0470631
ENSDARG00000091150	mki67	-1.41309	0.0471627
ENSDARG00000074143	myo10l3	-1.1058	0.0471824
ENSDARG00000039352	pald1b	-1.24151	0.0473924
ENSDARG00000060010	iqgap2	-1.39037	0.0475835
ENSDARG00000010481	bzw1a	-0.870396	0.0482036
ENSDARG00000100892	cfap53	-1.22531	0.0483477
ENSDARG00000013853	lmo4a	-0.920437	0.0484825
ENSDARG00000099420	nme2b.2	-1.39037	0.0496114

## Sheet: 2-DG up
Genes in the blastema significantly upregulated by 2-DG treatment. Columns show log2 fold change and p-value.
FeatureID	Gene name	Log2 Fold Change	P-Value
ENSDARG00000100339	arf4b	11.828	4.11677e-83
ENSDARG00000074210	zgc:110286	11.7573	1.26499e-77
ENSDARG00000073876	ARF5 (1 of many)	7.95909	1.8963e-64
ENSDARG00000004866	mindy1	4.46637	7.26472e-35
ENSDARG00000052336	ociad2	6.71423	2.37895e-33
ENSDARG00000055837	arhgef1b	4.00195	1.30581e-32
ENSDARG00000036107	txnipa	4.12936	2.8804e-26
ENSDARG00000059529	KIAA0895L	3.57016	6.89201e-24
ENSDARG00000056453	afap1l1b	3.9742	6.89201e-24
ENSDARG00000007477	fbxo8	4.02002	7.97809e-20
ENSDARG00000078947	sdccag8	3.46207	1.60161e-16
ENSDARG00000007824	camta1b	3.82395	1.91505e-16
ENSDARG00000037654	pmm2	2.52309	1.47773e-14
ENSDARG00000053467	gtpbp1	2.75162	6.34968e-14
ENSDARG00000089697	nfe2l2b	3.53912	1.03882e-13
ENSDARG00000062139	eif2ak3	3.50747	4.41496e-13
ENSDARG00000030108	sec22ba	2.37348	1.0611e-12
ENSDARG00000015164	mknk2b	2.31425	2.9061e-12
ENSDARG00000102076	spink2.1	5.14879	3.34585e-12
ENSDARG00000021046	rhbdd1	2.4991	5.99617e-12
ENSDARG00000059836	ddit3	2.21433	1.09686e-11
ENSDARG00000053890	tmem62	3.25348	1.92166e-11
ENSDARG00000053484	syne2b	3.54037	1.98208e-11
ENSDARG00000001804	zgc:112148	3.40664	2.53206e-11
ENSDARG00000070452	saraf	3.20582	2.95847e-11
ENSDARG00000020926	creb3l3l	2.17708	6.72855e-11
ENSDARG00000034187	calm1b	2.51652	1.02257e-10
ENSDARG00000059404	rab43	2.28316	1.93371e-10
ENSDARG00000077785	atf5b	2.16841	2.31907e-10
ENSDARG00000100564	sil1	2.18623	3.11758e-10
ENSDARG00000043581	gadd45aa	2.96176	6.98641e-10
ENSDARG00000103846	hspa5	1.97458	9.85764e-10
ENSDARG00000035573	AK6	2.14301	3.14999e-09
ENSDARG00000069142	aars	1.96339	5.6124e-09
ENSDARG00000062063	tab3	2.77955	6.10424e-09
ENSDARG00000022939	ino80e	2.30422	8.89016e-09
ENSDARG00000021399	yipf2	2.14055	1.68134e-08
ENSDARG00000101047	rtcb	1.97965	2.07649e-08
ENSDARG00000039851	dhdds	1.92731	2.21406e-08
ENSDARG00000056369	ufsp2	1.97853	2.31649e-08
ENSDARG00000022456	eno1a	1.9869	2.55672e-08
ENSDARG00000071426	lrrc59	1.81101	2.67896e-08
ENSDARG00000101886	pdxdc1	2.18142	3.9196e-08
ENSDARG00000079280	dhrsx	3.45333	3.9196e-08
ENSDARG00000079497	tcima	2.31858	4.55985e-08
ENSDARG00000068655	dnlz	2.10148	7.14015e-08
ENSDARG00000045420	epdr1	2.94948	9.72276e-08
ENSDARG00000038476	si:dkeyp-68b7.7	3.15395	1.00572e-07
ENSDARG00000104139	atp1a3b	5.44252	1.00572e-07
ENSDARG00000057465	gfpt1	2.15806	1.16672e-07
ENSDARG00000045568	bcat1	3.31797	1.20428e-07
ENSDARG00000068096	atf5a	2.60963	1.25167e-07
ENSDARG00000007823	atf3	1.79354	1.37733e-07
ENSDARG00000027465	rmnd1	2.55916	1.38887e-07
ENSDARG00000003570	hsp90b1	1.78218	1.40028e-07
ENSDARG00000045989	arf4a	1.87862	1.80186e-07
ENSDARG00000002967	pdap1b	1.85801	1.92475e-07
ENSDARG00000100186	CU655842.1	2.49005	2.79693e-07
ENSDARG00000027813	nus1	1.89397	3.81671e-07
ENSDARG00000022944	ecd	2.00532	4.28679e-07
ENSDARG00000031814	dhrs13b	2.16505	5.22556e-07
ENSDARG00000029157	med23	2.00511	5.71713e-07
ENSDARG00000068128	ppp1r15b	3.31007	6.58113e-07
ENSDARG00000038359	enosf1	2.19459	6.62491e-07
ENSDARG00000054264	cog4	1.89503	6.86963e-07
ENSDARG00000034693	mysm1	2.2877	7.28264e-07
ENSDARG00000026654	gosr1	1.7221	7.58868e-07
ENSDARG00000067626	ywhag1	3.29413	7.73989e-07
ENSDARG00000102144	eef1akmt2	2.09603	7.73989e-07
ENSDARG00000024602	zgc:162964	2.28975	7.91237e-07
ENSDARG00000097208	alkbh3	2.22562	7.96367e-07
ENSDARG00000004173	copa	1.63933	8.01341e-07
ENSDARG00000053087	mthfr	2.19459	8.01341e-07
ENSDARG00000013250	tars	1.6874	8.444e-07
ENSDARG00000002792	arcn1a	1.64586	1.06433e-06
ENSDARG00000035913	yars	1.72451	1.15491e-06
ENSDARG00000012044	polr3gla	2.43338	1.22732e-06
ENSDARG00000062147	otc	3.89503	1.2772e-06
ENSDARG00000058159	ipo8	2.13945	1.38936e-06
ENSDARG00000104105	ttf2	2.31489	1.38936e-06
ENSDARG00000098017	pet100	1.75382	1.77376e-06
ENSDARG00000018312	rell1	2.21925	2.26274e-06
ENSDARG00000079508	fam114a2	1.62214	2.50619e-06
ENSDARG00000052734	hmgcra	5.00195	3.51254e-06
ENSDARG00000086374	isg15	3.9722	4.54015e-06
ENSDARG00000101680	arl1	1.55862	4.68034e-06
ENSDARG00000025338	hagh	1.72802	5.21577e-06
ENSDARG00000038743	copb2	1.52606	5.4304e-06
ENSDARG00000069920	cox17	1.58621	6.04197e-06
ENSDARG00000094730	acbd7	2.10383	6.24968e-06
ENSDARG00000044575	vars	1.66323	6.32891e-06
ENSDARG00000008840	hmbsa	1.8135	6.60278e-06
ENSDARG00000102375	si:ch211-204c21.1	2.65402	7.13992e-06
ENSDARG00000024314	herpud1	1.78445	8.29955e-06
ENSDARG00000038557	anks3	2.10479	9.01596e-06
ENSDARG00000018491	pdia4	1.58608	1.25759e-05
ENSDARG00000070399	alg2	1.62012	1.28089e-05
ENSDARG00000078522	si:ch211-80h18.1	4.14879	1.37359e-05
ENSDARG00000060113	znf395a	1.76846	1.40883e-05
ENSDARG00000103149	cog6	2.22013	1.67793e-05
ENSDARG00000038559	h1f0	1.52318	2.26752e-05
ENSDARG00000022795	golt1ba	1.62268	2.31943e-05
ENSDARG00000039279	golga5	1.62268	2.5821e-05
ENSDARG00000060494	eprs	1.49896	2.67447e-05
ENSDARG00000032849	ndrg1a	2.33209	2.95095e-05
ENSDARG00000034823	copg2	1.43804	3.11464e-05
ENSDARG00000046002	necap2	1.59637	3.11464e-05
ENSDARG00000003444	dhrs7	2.49415	3.52067e-05
ENSDARG00000100244	ebf3a	1.86297	4.14391e-05
ENSDARG00000018562	cope	1.38116	4.27312e-05
ENSDARG00000087784	si:dkeyp-110a12.4	4.01335	4.27673e-05
ENSDARG00000041911	si:ch211-245h14.1	1.93825	4.53003e-05
ENSDARG00000100435	sec22bb	1.46949	5.63842e-05
ENSDARG00000091317	hunk	2.17731	6.26173e-05
ENSDARG00000013670	hyou1	1.41915	6.60429e-05
ENSDARG00000061100	nars	1.39546	7.23884e-05
ENSDARG00000105643	adgrg1	4.10148	7.48125e-05
ENSDARG00000097236	si:ch73-147o17.1	1.59898	7.60837e-05
ENSDARG00000031202	alg11	1.77955	7.72833e-05
ENSDARG00000013050	abcc12	4.89503	8.80535e-05
ENSDARG00000016886	dnajb9b	2.17644	8.813e-05
ENSDARG00000104758	zgc:194981	2.47143	8.94114e-05
ENSDARG00000017658	gmppb	1.38445	9.48504e-05
ENSDARG00000075450	mkxa	3.60963	0.000107318
ENSDARG00000044691	ppp1r3b	3.05966	0.000138476
ENSDARG00000007955	iars	1.4211	0.000162979
ENSDARG00000096651	gpr108	1.49538	0.000163746
ENSDARG00000068755	exosc8	1.6382	0.000167175
ENSDARG00000058114	impad1	1.62849	0.000178786
ENSDARG00000039400	polr1c	1.80532	0.000188262
ENSDARG00000098825	farsa	1.3802	0.000194093
ENSDARG00000054433	yipf6	1.35999	0.000203997
ENSDARG00000074170	fbxo4	3.19459	0.00021048
ENSDARG00000012656	atf6	1.4133	0.000214038
ENSDARG00000019280	larsb	1.50698	0.000296289
ENSDARG00000039892	gnpnat1	1.31791	0.000298776
ENSDARG00000020761	arrdc2	1.68558	0.000302483
ENSDARG00000093058	STMP1	1.26382	0.000320007
ENSDARG00000077473	mych	1.47336	0.000331514
ENSDARG00000054530	rars	1.35613	0.000337084
ENSDARG00000078251	TESK1	4.44252	0.000344403
ENSDARG00000096826	BX323575.1	4.44252	0.000344403
ENSDARG00000031683	fosab	1.30597	0.000356152
ENSDARG00000057577	mbtps2	1.66025	0.00041656
ENSDARG00000040764	id1	1.47177	0.000418031
ENSDARG00000008890	ctns	1.74208	0.000437777
ENSDARG00000055360	llph	1.37756	0.000478959
ENSDARG00000061547	hist1h4l	1.31757	0.000486528
ENSDARG00000062478	ackr3a	3.02748	0.000500326
ENSDARG00000091402	eif2b1	1.32584	0.000512169
ENSDARG00000019949	serpinh1b	1.25855	0.000527768
ENSDARG00000043586	fas	2.87266	0.000570473
ENSDARG00000035763	stx18	1.42592	0.000595547
ENSDARG00000041110	dnajc3a	1.37804	0.000608993
ENSDARG00000019312	rab39ba	2.31007	0.000610271
ENSDARG00000004171	rabac1	1.28411	0.000615269
ENSDARG00000039269	arg2	1.36452	0.000653673
ENSDARG00000056557	copb1	1.22919	0.000676087
ENSDARG00000053106	cep44	2.55716	0.000709418
ENSDARG00000103799	kars	1.22519	0.000741659
ENSDARG00000033307	igf2b	1.53782	0.000768751
ENSDARG00000056653	fhl1b	2.20789	0.000800036
ENSDARG00000001939	b3gat3	1.84368	0.000953271
ENSDARG00000014871	syngr3a	3.19459	0.000971943
ENSDARG00000091230	CR450686.1	1.93156	0.00100499
ENSDARG00000009499	syne1a	1.52124	0.00101049
ENSDARG00000017835	brf1a	1.40203	0.00101348
ENSDARG00000100482	pmt	1.56072	0.00103962
ENSDARG00000017986	vps13d	2.55716	0.00105267
ENSDARG00000055314	mcmbp	1.61354	0.00105555
ENSDARG00000046006	med20	1.57074	0.00106893
ENSDARG00000039887	c1qbp	1.19801	0.00109699
ENSDARG00000079651	si:ch1073-174d20.2	1.79945	0.00111106
ENSDARG00000075331	golga4	1.33209	0.0011334
ENSDARG00000026473	six1b	1.57145	0.00114975
ENSDARG00000073957	tox3	2.26498	0.0011901
ENSDARG00000019339	uxt	1.49499	0.0011901
ENSDARG00000098344	rab18b	1.29158	0.00122158
ENSDARG00000058133	foxd2	2.00195	0.00123673
ENSDARG00000015921	pwp1	1.39128	0.00130072
ENSDARG00000099306	zgc:175088	1.22981	0.00130072
ENSDARG00000035924	dync1li2	1.25628	0.00132907
ENSDARG00000101024	nufip1	1.57602	0.0013883
ENSDARG00000053466	timmdc1	1.21629	0.0013883
ENSDARG00000016368	zbtb8os	1.26254	0.00139151
ENSDARG00000089307	pmaip1	1.24358	0.00139151
ENSDARG00000042221	mthfd1l	1.75938	0.00143092
ENSDARG00000000796	nr4a1	1.56137	0.00153563
ENSDARG00000040021	ebag9	1.31955	0.00161063
ENSDARG00000008573	fam20b	1.2487	0.00166448
ENSDARG00000087303	cebpd	1.19707	0.00167064
ENSDARG00000043510	vamp4	1.34659	0.00171179
ENSDARG00000052942	aspg	1.68288	0.0018101
ENSDARG00000090747	si:ch73-269m14.2	1.4356	0.00190568
ENSDARG00000028017	tp53inp1	1.37482	0.00192974
ENSDARG00000059259	pabpc4	3.51652	0.00197174
ENSDARG00000043608	eif4ebp1	1.15813	0.00198748
ENSDARG00000040070	coil	1.57792	0.00199041
ENSDARG00000045755	ccdc59	1.38222	0.0020517
ENSDARG00000009001	pdia6	1.13863	0.00210269
ENSDARG00000037091	asah1a	1.56656	0.00240366
ENSDARG00000100513	rps27l	1.1526	0.00250148
ENSDARG00000014004	eif2b4	1.29145	0.00255339
ENSDARG00000004517	ppat	1.36452	0.00256638
ENSDARG00000056840	otud5b	1.26446	0.0026179
ENSDARG00000096603	bmb	2.51652	0.00262467
ENSDARG00000079080	etfbkmt	1.9722	0.00266327
ENSDARG00000019702	aldocb	1.77955	0.0026823
ENSDARG00000097480	si:dkey-263j23.1	1.52264	0.00272095
ENSDARG00000036164	cars	1.19868	0.00281387
ENSDARG00000035133	pho	1.40664	0.00281992
ENSDARG00000016548	eif5b	1.1311	0.00284528
ENSDARG00000101110	si:ch211-152c8.4	1.64629	0.00297703
ENSDARG00000012495	mphosph10	1.31615	0.00299695
ENSDARG00000000069	dap	1.1102	0.00314437
ENSDARG00000070150	jtb	1.34754	0.0031896
ENSDARG00000034957	hddc2	1.17891	0.00336308
ENSDARG00000076895	flrt3	1.76019	0.00343582
ENSDARG00000020948	gmcl1	1.65402	0.00388248
ENSDARG00000040039	pttg1ipb	1.35809	0.00397217
ENSDARG00000040455	unc50	1.12367	0.00417571
ENSDARG00000017199	elp2	2.00195	0.00417571
ENSDARG00000070012	sesn2	1.4211	0.00417571
ENSDARG00000032516	rrp36	1.18974	0.00448446
ENSDARG00000020956	pck2	2.09271	0.0045891
ENSDARG00000045978	chchd6b	1.12836	0.0046743
ENSDARG00000025607	ifnphi1	4.00195	0.00487786
ENSDARG00000019417	gadd45ga	1.44835	0.00493805
ENSDARG00000008979	golga1	1.24309	0.00493805
ENSDARG00000013598	tnfb	1.34739	0.00511144
ENSDARG00000023443	tjp2b	1.47258	0.00513061
ENSDARG00000102640	pdia3	1.04134	0.00524652
ENSDARG00000013881	pi4k2b	1.22701	0.00536253
ENSDARG00000027744	gadd45ba	1.1767	0.00553195
ENSDARG00000098855	oxsm	2.19459	0.00554957
ENSDARG00000099439	serp1	1.03739	0.00558893
ENSDARG00000037835	polr3k	1.21345	0.00572699
ENSDARG00000093201	si:dkey-112e17.1	2.5731	0.00574093
ENSDARG00000000779	scfd1	1.10646	0.00574093
ENSDARG00000043531	jun	1.05295	0.00577515
ENSDARG00000038618	cpt2	2.32387	0.00577515
ENSDARG00000060288	plpbp	1.77955	0.00577515
ENSDARG00000093688	CU074419.2	1.27167	0.00577515
ENSDARG00000077339	ptrh2	1.1556	0.00577515
ENSDARG00000059054	pdk2b	1.32465	0.0057916
ENSDARG00000096118	ost4	1.03555	0.00584062
ENSDARG00000020693	sesn1	1.35773	0.00588301
ENSDARG00000057105	nle1	1.30151	0.00632158
ENSDARG00000071082	p4ha1b	1.09581	0.00636273
ENSDARG00000044092	atp5if1b	1.03618	0.00636694
ENSDARG00000025555	ormdl3	3.58691	0.00660838
ENSDARG00000016979	pmpcb	1.16117	0.00667824
ENSDARG00000031119	baiap2l1b	4.00195	0.00686938
ENSDARG00000035985	fam210aa	1.18165	0.00710921
ENSDARG00000070447	slc39a9	1.39163	0.00717688
ENSDARG00000019791	prmt3	1.28205	0.00733121
ENSDARG00000071652	rrp8	1.41698	0.00733121
ENSDARG00000095252	si:dkey-40h20.1	3.28205	0.00753966
ENSDARG00000062192	TBC1D8B	1.84667	0.00767421
ENSDARG00000028688	exosc2	1.14676	0.00785687
ENSDARG00000037639	nkx3.2	1.54894	0.00796076
ENSDARG00000102060	zgc:92873	1.35634	0.00797293
ENSDARG00000002798	cog8	1.75402	0.00802908
ENSDARG00000024195	znf395b	1.77955	0.00846836
ENSDARG00000045661	irf7	1.77955	0.00852297
ENSDARG00000002971	phc1	2.04259	0.00856408
ENSDARG00000091652	xrn1	1.23358	0.00860025
ENSDARG00000002401	gale	1.08872	0.0086705
ENSDARG00000040350	rpp38	1.58454	0.00867952
ENSDARG00000058475	ern2	3.89503	0.00873624
ENSDARG00000031890	tcp11l1	2.00195	0.00889963
ENSDARG00000059043	ntf3	2.08212	0.00893023
ENSDARG00000102808	calr3b	1.02068	0.00926382
ENSDARG00000030440	rsrp1	1.04833	0.00967681
ENSDARG00000042027	prrx1b	1.10296	0.00968474
ENSDARG00000038360	thg1l	1.69709	0.00996765
ENSDARG00000078773	tmem70	1.54037	0.00997683
ENSDARG00000060345	apoda.1	7.54332	0.0100265
ENSDARG00000077368	slc30a6	1.27259	0.010139
ENSDARG00000059234	mrps27	1.48832	0.0101437
ENSDARG00000035699	srp19	1.0242	0.0103832
ENSDARG00000089019	si:ch211-175m2.5	2.45763	0.0104911
ENSDARG00000020857	ccdc149b	2.58691	0.0107893
ENSDARG00000054856	CSKMT	2.23898	0.0109893
ENSDARG00000017874	dnajc3b	1.1547	0.0111562
ENSDARG00000078388	glis2a	1.75402	0.0111562
ENSDARG00000062258	armc8	2.71815	0.0114522
ENSDARG00000036754	hmgn3	1.00692	0.0115249
ENSDARG00000040971	zgc:92606	1.00044	0.0116634
ENSDARG00000036764	hax1	1.07646	0.0116715
ENSDARG00000021033	herpud2	1.22434	0.0118668
ENSDARG00000022718	casp8ap2	1.61909	0.0118803
ENSDARG00000063627	bop1	1.17689	0.0119556
ENSDARG00000002748	sema6d	1.8517	0.0119984
ENSDARG00000008068	tma16	1.1483	0.012211
ENSDARG00000073711	mmrn2b	1.80757	0.0123889
ENSDARG00000099445	cc2d1b	1.31489	0.0127773
ENSDARG00000003820	nr1d2a	1.42808	0.0127773
ENSDARG00000060002	ogg1	1.69709	0.0131194
ENSDARG00000045562	pus1	1.28205	0.0131513
ENSDARG00000044544	zgc:110782	1.55367	0.0131525
ENSDARG00000117211	CR936462.1	1.75098	0.0132968
ENSDARG00000014956	diablob	1.20565	0.0132968
ENSDARG00000021924	hsp70.3	0.972937	0.0134313
ENSDARG00000036057	tradd	1.21505	0.0136334
ENSDARG00000006818	urod	1.74479	0.0138016
ENSDARG00000067831	tbata	2.66408	0.0139288
ENSDARG00000022340	ufc1	1.0222	0.014307
ENSDARG00000038567	tsr3	1.24612	0.0146197
ENSDARG00000057672	plpp5	1.02392	0.0147396
ENSDARG00000089921	smim4	1.01134	0.0149526
ENSDARG00000053082	thada	1.96013	0.0155911
ENSDARG00000088959	pdxka	1.91706	0.0157635
ENSDARG00000059945	sv2a	2.51652	0.0159081
ENSDARG00000041394	dnajb1b	0.95513	0.0162222
ENSDARG00000070795	eaf1	1.39014	0.0162222
ENSDARG00000077950	tor1	1.13535	0.0162399
ENSDARG00000020785	lama4	1.00652	0.01694
ENSDARG00000103211	si:dkey-19b23.8	1.28479	0.0170193
ENSDARG00000035256	eef2l2	1.81908	0.0175095
ENSDARG00000070404	inka1b	1.36452	0.0176166
ENSDARG00000017489	ifi45	1.70916	0.0176632
ENSDARG00000097583	arfgap3	1.20618	0.017755
ENSDARG00000036784	commd7	1.01918	0.0177845
ENSDARG00000061256	si:dkey-44g23.5	0.984078	0.0179862
ENSDARG00000098903	tfe3a	1.01051	0.0184228
ENSDARG00000102175	hamp	2.77345	0.0185853
ENSDARG00000090914	si:ch211-117k10.3	1.86444	0.0185905
ENSDARG00000054222	fbxl8	1.53019	0.0191225
ENSDARG00000003035	hspa9	0.939509	0.0193508
ENSDARG00000037997	tubb5	0.955637	0.0194457
ENSDARG00000063626	ddx21	0.934927	0.0197936
ENSDARG00000033029	pkd1b	3.19459	0.0200108
ENSDARG00000077297	nbr1a	1.32499	0.0203621
ENSDARG00000018902	pes	1.08295	0.0206628
ENSDARG00000060515	zdhhc9	1.93156	0.0206628
ENSDARG00000056214	gnrh3	3.19459	0.0207294
ENSDARG00000007409	ppifa	1.87266	0.0207294
ENSDARG00000057929	naf1	1.97886	0.0207459
ENSDARG00000059304	chchd2	0.975544	0.0212877
ENSDARG00000041910	znf512	2.93156	0.0225684
ENSDARG00000002830	trmt2a	1.31858	0.0233908
ENSDARG00000034396	mars	1.0388	0.0233908
ENSDARG00000018961	gtpbp4	0.917026	0.0235058
ENSDARG00000075014	sqstm1	0.968939	0.0246924
ENSDARG00000099798	mon2	1.1495	0.0249636
ENSDARG00000035264	riok2	1.13973	0.0250077
ENSDARG00000054821	nubpl	2.14879	0.0250077
ENSDARG00000102765	lonp1	1.07675	0.0257794
ENSDARG00000097696	si:ch73-71c20.5	1.03062	0.026025
ENSDARG00000007279	yipf5	0.955233	0.026025
ENSDARG00000075025	cdc123	1.39453	0.0261229
ENSDARG00000055723	hsp70l	0.924807	0.0265472
ENSDARG00000092240	si:ch211-243a20.3	5.71815	0.0271804
ENSDARG00000058461	ice1	1.58691	0.0281452
ENSDARG00000023820	faxdc2	1.56656	0.0281452
ENSDARG00000104129	si:dkey-23n7.10	3.10148	0.0281634
ENSDARG00000036335	c1galt1c1	1.02467	0.0283635
ENSDARG00000012135	fbxl2	1.88265	0.0283973
ENSDARG00000071467	zbtb33	1.50392	0.0284952
ENSDARG00000089871	jcada	1.15852	0.0284952
ENSDARG00000100954	wars	1.01562	0.0285698
ENSDARG00000070512	cnpy3	1.02241	0.0292575
ENSDARG00000011055	fbxo9	1.32012	0.0293134
ENSDARG00000117466	FP236476.1	3.77955	0.0297849
ENSDARG00000098639	pycr1b	0.964059	0.029837
ENSDARG00000005355	larp6a	1.06401	0.0299236
ENSDARG00000077004	aldh1l1	2.13319	0.0301863
ENSDARG00000020217	cpsf4	1.97886	0.0302677
ENSDARG00000003693	hars	0.915401	0.0306026
ENSDARG00000016122	ptrhd1	1.08621	0.0309718
ENSDARG00000070339	hoxc3a	1.77955	0.0309718
ENSDARG00000036329	ndufa1	0.876953	0.0321574
ENSDARG00000057128	hadhaa	1.14115	0.0322848
ENSDARG00000038397	rpap2	2.08768	0.0322867
ENSDARG00000056479	rab1bb	2.10148	0.0323128
ENSDARG00000075299	prxl2c	3.00195	0.0326128
ENSDARG00000109337	nanos1	1.27825	0.0329869
ENSDARG00000040157	glt8d1	1.0283	0.0330381
ENSDARG00000026629	gmds	1.02087	0.033096
ENSDARG00000015628	psmd10	1.14306	0.0331694
ENSDARG00000089529	desi1b	1.93156	0.0337673
ENSDARG00000079784	si:ch211-235o23.1	2.36452	0.0338051
ENSDARG00000041428	yrdc	1.35213	0.0338627
ENSDARG00000025465	spon2a	1.25446	0.0340826
ENSDARG00000069545	atg12	1.19459	0.0344088
ENSDARG00000058522	shq1	1.44613	0.0344148
ENSDARG00000116713	si:ch73-265d7.2	4.44252	0.0344446
ENSDARG00000076667	ccng1	0.868479	0.0344631
ENSDARG00000024829	tnn	1.50069	0.0345389
ENSDARG00000103537	ttll12	1.38724	0.0345938
ENSDARG00000089877	si:dkeyp-75h12.5	1.10148	0.0348067
ENSDARG00000021048	clptm1l	1.07086	0.0348116
ENSDARG00000030092	tram2	0.883662	0.035258
ENSDARG00000101562	znf1014	1.77955	0.0352922
ENSDARG00000099846	si:ch211-154o6.3	1.14729	0.0353712
ENSDARG00000032963	her12	5.00195	0.0367184
ENSDARG00000052537	cptp	1.03413	0.0370717
ENSDARG00000018653	acot7	2.44252	0.0375988
ENSDARG00000055190	slc17a5	3.51652	0.0382853
ENSDARG00000096720	CR352342.1	3.51652	0.0382853
ENSDARG00000023950	znhit3	1.28423	0.0391194
ENSDARG00000039601	ier3ip1	0.862422	0.0391194
ENSDARG00000078593	vwa8	1.73516	0.0391745
ENSDARG00000051853	galns	1.22854	0.0395185
ENSDARG00000010008	vim	3.20405	0.0397792
ENSDARG00000043134	cux1b	1.01537	0.0415953
ENSDARG00000075161	defbl1	8.28735	0.0416229
ENSDARG00000011370	fyna	2.60963	0.0421476
ENSDARG00000109902	tmem254	2.60963	0.0421476
ENSDARG00000074131	kif5ba	0.930155	0.0423363
ENSDARG00000033376	chchd4a	1.05199	0.0423533
ENSDARG00000094557	nupr1b	1.03042	0.0426879
ENSDARG00000105012	utp23	1.00195	0.043362
ENSDARG00000098902	ubxn8	1.44613	0.0436079
ENSDARG00000001898	manea	1.56656	0.0437666
ENSDARG00000040984	hspa13	1.07529	0.0437666
ENSDARG00000069082	mrm3b	1.49945	0.0438848
ENSDARG00000071384	slc7a11	2.89503	0.0442929
ENSDARG00000061147	zfp64	2.89503	0.0442929
ENSDARG00000013613	anxa13l	1.39014	0.0442998
ENSDARG00000013860	ptpmt1	1.05399	0.0444066
ENSDARG00000060383	mmaa	1.29413	0.0444066
ENSDARG00000010051	ufd1l	0.911378	0.0446673
ENSDARG00000094204	elp1	1.37902	0.0446673
ENSDARG00000061370	tsen34	1.11367	0.0446673
ENSDARG00000039843	znf800b	1.77955	0.0458954
ENSDARG00000061024	rabggta	1.73064	0.0458954
ENSDARG00000062083	dph7	1.12748	0.0461384
ENSDARG00000003584	pla2g7	1.04916	0.0465321
ENSDARG00000010596	slc7a6os	1.00407	0.0467802
ENSDARG00000091127	klf15	1.18117	0.0467802
ENSDARG00000038566	gnptg	0.995811	0.0467802
ENSDARG00000055474	dexi	3.00195	0.046976
ENSDARG00000036102	ctdsp2	0.922131	0.0471824
ENSDARG00000070360	inka1a	1.206	0.0475888
ENSDARG00000044628	dtd1	0.960126	0.0478427
ENSDARG00000094316	si:rp71-80o10.4	1.11516	0.0482528
ENSDARG00000040005	scfd2	2.19459	0.0483477
ENSDARG00000054451	loxl1	1.60963	0.0489963
ENSDARG00000086184	FBXO48	1.43852	0.0499859
