# Supplementary material for: The Warburg effect is necessary to promote glycosylation in the blastema during zebrafish tail regeneration
Source: NPJ Regen Med. 2021 Sep 13;6:55. doi: 10.1038/s41536-021-00163-x (PMC8437957; doi:10.1038/s41536-021-00163-x)
Supplement: Supplementary file 5 — Supplementary Data 3 [file 41536_2021_163_MOESM5_ESM.xlsx]

## Sheet: Sheet1
Top 50 genes by cluster as determined by p-value. Columns show log2 fold change of genes across clusters, and the p-value of expression in each cluster compared to other clusters. Expression and p-value of marker genes for each cluster are highlighted in yellow.
FeatureID	Gene name	Cluster 1 Log2 Fold Change	Cluster 1 P-Value	Cluster 2 Log2 Fold Change	Cluster 2 P-Value	Cluster 3 Log2 Fold Change	Cluster 3 P-Value	Cluster 4 Log2 Fold Change	Cluster 4 P-Value	Cluster 5 Log2 Fold Change	Cluster 5 P-Value
ENSDARG00000052336	ociad2	4.74107	1.57646e-27	-4.96371	3.39919e-10	-2.01785	0.0464737	-4.70023	1.86108e-06	-4.97179	0.0863466
ENSDARG00000073876	ARF5 (1 of many)	2.90858	4.66254e-17	-2.92571	3.75295e-08	-0.277623	1	-4.69088	3.71227e-11	-3.91393	0.0217447
ENSDARG00000055837	arhgef1b	2.53772	2.74552e-14	-1.84181	0.000342073	-0.520382	1	-2.25881	0.000364949	-2.69178	0.162048
ENSDARG00000074210	zgc:110286	2.75257	2.74552e-14	-2.32887	3.1076e-05	-0.187718	1	-9.32435	4.07264e-20	-3.90801	0.030274
ENSDARG00000100339	arf4b	2.60315	1.15546e-13	-2.02693	0.000184005	-0.127717	1	-7.39371	3.3782e-19	-3.60486	0.0348561
ENSDARG00000004866	mindy1	2.24526	1.09317e-10	-1.82044	0.000703084	-0.0366568	1	-3.17827	1.18693e-06	-1.96638	0.613312
ENSDARG00000007824	camta1b	2.61162	6.03743e-10	-2.59996	0.000223301	-0.248051	1	-2.8771	0.002165	-1.55588	1
ENSDARG00000089697	nfe2l2b	2.44766	4.59491e-08	-1.77671	0.0292822	-0.4411	1	-1.70504	0.212039	-3.16151	0.458949
ENSDARG00000036107	txnipa	1.99107	2.10787e-07	-0.790483	0.609023	-0.670967	1	-2.47752	0.000716183	-0.523395	1
ENSDARG00000104139	atp1a3b	3.93747	2.2347e-07	-2.45892	0.174937	-1.22351	1	-3.00955	0.301523	-1.68833	1
ENSDARG00000078947	sdccag8	2.09636	3.18576e-07	-1.58794	0.0254784	-0.21448	1	-2.16971	0.0130991	-0.969186	1
ENSDARG00000007477	fbxo8	2.10023	3.33447e-07	-1.60854	0.0260993	-0.00603665	1	-2.93155	0.000599045	-1.23627	1
ENSDARG00000068128	ppp1r15b	2.99741	3.83355e-07	-2.00435	0.130483	-0.721008	1	-2.56898	0.147484	-1.24776	1
ENSDARG00000053467	gtpbp1	1.93551	4.23054e-07	-2.02791	0.000364753	-0.0308634	1	-1.42917	0.158861	-1.32681	1
ENSDARG00000059529	KIAA0895L	1.82503	6.81965e-07	-1.24085	0.0621694	0.202594	1	-2.81395	2.33279e-05	-2.05904	0.543587
ENSDARG00000015164	mknk2b	1.78665	6.81965e-07	-1.26354	0.0375259	-0.63521	1	-0.930397	0.649385	-0.501687	1
ENSDARG00000056453	afap1l1b	1.9178	8.20031e-07	-1.70535	0.00552572	0.290047	1	-2.69911	0.000281125	-2.03203	0.685038
ENSDARG00000037654	pmm2	1.7085	1.72835e-06	-1.47617	0.00698284	0.154048	1	-1.70534	0.0150814	-1.55681	1
ENSDARG00000001804	zgc:112148	2.18036	8.95247e-06	-2.65156	0.00142465	0.160936	1	-1.78153	0.216301	-2.10337	1
ENSDARG00000021046	rhbdd1	1.70556	1.31448e-05	-1.1061	0.172189	-0.300537	1	-1.34403	0.20989	-0.713424	1
ENSDARG00000059836	ddit3	1.5611	2.27622e-05	-0.691664	0.639822	-0.522203	1	-1.04222	0.429281	-0.853462	1
ENSDARG00000077785	atf5b	1.59868	2.38299e-05	-1.36031	0.0245749	0.0551885	1	-1.02397	0.542417	-2.04244	0.543587
ENSDARG00000043581	gadd45aa	2.04551	2.57626e-05	-1.92	0.0236714	-0.0616728	1	-1.77658	0.207602	-1.06976	1
ENSDARG00000102076	spink2.1	2.54621	2.80391e-05	-1.05682	0.846033	-0.674292	1	-2.71582	0.112247	-1.99499	1
ENSDARG00000030108	sec22ba	1.54761	3.08338e-05	-1.47762	0.00780418	0.215898	1	-1.42502	0.0850687	-1.19405	1
ENSDARG00000022939	ino80e	1.74963	3.41831e-05	-1.21821	0.148508	0.0730298	1	-2.39098	0.00426436	-0.837622	1
ENSDARG00000069142	aars	1.53239	3.55934e-05	-1.1974	0.0597649	0.0859615	1	-1.45146	0.0713436	-1.0487	1
ENSDARG00000079497	tcima	1.866	3.71115e-05	-1.1006	0.360865	-0.486114	1	-1.51098	0.27594	-0.72129	1
ENSDARG00000102375	si:ch211-204c21.1	2.31454	4.20791e-05	-2.45892	0.0178961	-0.194939	1	-1.34659	0.804042	-1.08426	1
ENSDARG00000104105	ttf2	1.96742	4.20791e-05	-1.62292	0.0855935	-0.457974	1	-0.748687	1	-1.02537	1
ENSDARG00000044691	ppp1r3b	2.99741	4.20791e-05	-2.44586	0.153501	-1.32304	1	-1.51651	1	-0.195293	1
ENSDARG00000013050	abcc12	4.0016	6.62593e-05	-2.9499	0.305656	-0.981536	1	-2.46207	0.829224	-1.14085	1
ENSDARG00000035573	AK6	1.57588	7.04605e-05	-1.62049	0.00666017	0.177029	1	-1.54299	0.0850687	-0.612914	1
ENSDARG00000117211	CR936462.1	2.38493	0.000113099	-0.648013	1	-1.85029	0.45199	-1.78399	0.595166	0.167277	1
ENSDARG00000020956	pck2	2.51986	0.000118713	-1.48212	0.497434	-1.39657	1	-0.446124	1	-1.08426	1
ENSDARG00000058159	ipo8	1.77349	0.00012449	-0.775187	0.803529	-0.421448	1	-1.70023	0.158861	-0.657637	1
ENSDARG00000070452	saraf	1.83559	0.000148531	-1.86685	0.0247973	0.329033	1	-2.07321	0.0713434	-1.25803	1
ENSDARG00000060113	znf395a	1.6187	0.00018469	-1.4148	0.0581779	-0.0484532	1	-1.02101	0.75206	-1.02107	1
ENSDARG00000068096	atf5a	1.8808	0.000189389	-1.76731	0.0530464	0.107623	1	-1.77285	0.210084	-0.888866	1
ENSDARG00000007823	atf3	1.43703	0.000208576	-0.734987	0.598727	-1.09577	0.287235	-0.761165	1	0.496715	1
ENSDARG00000022944	ecd	1.58263	0.000220337	-0.940877	0.431619	0.223755	1	-2.22106	0.00814325	-1.5065	1
ENSDARG00000057465	gfpt1	1.59275	0.000305914	-1.22809	0.15963	0.0939737	1	-1.16971	0.531357	-1.83762	1
ENSDARG00000034187	calm1b	1.55528	0.000344199	-1.16833	0.185362	0.229912	1	-2.38733	0.00314604	-0.655419	1
ENSDARG00000102144	eef1akmt2	1.62761	0.000374009	-1.49105	0.0581779	0.113789	1	-1.54453	0.207063	-0.634784	1
ENSDARG00000062139	eif2ak3	1.75602	0.000388279	-1.22216	0.297045	0.31575	1	-2.36366	0.0257998	-2.29839	0.915411
ENSDARG00000040764	id1	1.53563	0.000477786	-0.568652	1	-0.980463	0.763285	-1.78412	0.04253	0.655291	1
ENSDARG00000068655	dnlz	1.50313	0.000513209	-1.53948	0.0239599	0.466077	1	-1.78399	0.047435	-1.36468	1
ENSDARG00000100186	CU655842.1	1.74107	0.000639364	-0.494086	1	-0.351059	1	-1.92006	0.149798	-1.10716	1
ENSDARG00000002967	pdap1b	1.38467	0.000671658	-1.24946	0.0633458	0.188703	1	-1.1242	0.403752	-1.04879	1
ENSDARG00000029157	med23	1.50738	0.000737157	-0.761576	0.707299	0.0406285	1	-1.98402	0.0244502	-0.879518	1
ENSDARG00000035809	col1a1b	-2.18977	0.000321508	4.0273	1.08331e-24	-2.19925	0.00886612	-4.1876	2.0239e-07	-2.23963	0.870496
ENSDARG00000087198	cthrc1a	-3.96656	7.56724e-08	4.49061	4.95991e-23	-2.05526	0.056567	-4.08355	4.74791e-05	-1.88501	1
ENSDARG00000005541	wif1	-3.31638	4.20791e-05	4.72252	1.43748e-21	-2.6412	0.0155417	-4.00321	0.000766979	-1.6628	1
ENSDARG00000022531	ntn1b	-2.78875	0.000469301	4.75054	1.43748e-21	-2.60302	0.0205947	-5.68049	2.23778e-05	-2.34127	1
ENSDARG00000010434	clu	-3.66116	1.00074e-08	3.8531	3.36691e-21	-1.42734	0.29668	-4.19764	1.33572e-06	-1.10005	1
ENSDARG00000103443	vwde	-1.72661	0.0400922	4.1984	8.07602e-20	-2.93726	0.00270333	-4.84378	3.16319e-06	-3.32839	0.591438
ENSDARG00000026165	col11a1a	-3.71878	2.53402e-08	3.71681	8.50675e-19	-1.32264	0.48989	-5.35906	3.5395e-08	-0.572957	1
ENSDARG00000006901	si:ch1073-459j12.1	-2.33503	0.00967806	4.45713	2.60607e-17	-2.3592	0.0721298	-5.83844	4.74791e-05	-2.92153	1
ENSDARG00000002507	itga10	-4.29015	0.000237656	5.08682	2.81445e-15	-3.19944	0.0456275	-4.54299	0.010381	-0.569689	1
ENSDARG00000020007	col1a2	-1.12592	0.0699242	2.82005	2.81445e-15	-1.19243	0.2348	-2.92239	1.26366e-05	-1.79741	0.952748
ENSDARG00000060397	hhip	-2.39501	0.000455098	3.37857	3.7023e-15	-1.26533	0.574021	-3.22106	0.000785659	-0.963968	1
ENSDARG00000037116	cxcl12a	-1.11466	0.347467	3.46182	5.07806e-14	-2.59164	0.00998116	-4.51651	1.19839e-05	-1.35415	1
ENSDARG00000069093	col2a1a	-3.52029	0.000623853	4.51756	5.07811e-14	-2.27404	0.240086	-6.55604	4.74791e-05	-1.33229	1
ENSDARG00000089519	fbln7	-2.15423	0.0167039	3.87486	7.73185e-14	-2.17005	0.103711	-3.21009	0.0145815	-1.46277	1
ENSDARG00000010785	thbs1b	-3.00779	2.04531e-06	3.08192	9.93066e-14	-1.04294	0.882562	-2.3955	0.010381	-0.308714	1
ENSDARG00000017624	krt4	-2.81931	8.95247e-06	3.10899	1.08613e-13	-2.27954	0.00998116	-0.649366	1	-0.717399	1
ENSDARG00000006456	pdgfrl	-2.82682	0.0186334	4.75975	3.98265e-13	-4.08525	0.011529	-2.25561	0.576742	-3.30665	1
ENSDARG00000103747	cav1	-3.50686	0.000742019	4.21869	3.98265e-13	-4.04294	0.00689057	-1.46207	0.875777	-0.379005	1
ENSDARG00000076140	clcf1	-3.56149	2.14824e-08	2.91705	4.55355e-13	-0.988488	0.925938	-4.19029	2.028e-06	0.746826	1
ENSDARG00000007891	meox1	-2.37475	1.9996e-05	2.74325	4.55355e-13	-1.54652	0.0898774	-3.13219	2.71926e-05	0.975766	1
ENSDARG00000036840	krt15	-4.02446	0.0285176	6.82735	4.58772e-13	-6.57172	0.0154086	-4.87015	0.200322	-3.54893	1
ENSDARG00000079699	zgc:162612	-2.84389	0.00868441	4.3355	5.84493e-13	-1.7059	0.638217	-3.71582	0.0322324	-1.37114	1
ENSDARG00000061436	col6a2	-1.43565	0.0123159	2.56469	7.5391e-13	-0.9984	0.638217	-1.43083	0.151708	-1.5265	1
ENSDARG00000105380	fgl1	-1.30017	0.405846	3.98186	8.34051e-13	-3.32739	0.01001	-4.78399	0.000837832	-2.45163	1
ENSDARG00000053858	crip1	-2.37567	0.0165824	3.96324	1.14353e-12	-2.10471	0.229625	-4.50579	0.00134662	-1.22038	1
ENSDARG00000037845	col9a3	-2.20846	0.0131258	3.66017	1.14353e-12	-1.90328	0.229625	-5.13231	9.7667e-05	-0.487099	1
ENSDARG00000079199	megf6a	-4.80736	5.47741e-05	4.09449	1.23799e-12	-1.41733	0.882562	-4.04703	0.0149688	-0.327931	1
ENSDARG00000004621	gpm6ab	-2.20003	0.0733812	4.4875	1.25446e-12	-2.68404	0.116179	-3.25348	0.0850687	-3.53844	1
ENSDARG00000007753	cpne2	-2.897	0.00455191	4.01357	1.62589e-12	-1.97255	0.330088	-2.56898	0.137051	-0.815445	1
ENSDARG00000005716	olfml2ba	-4.07655	0.0102395	6.2741	1.87598e-12	-2.98154	0.287235	-3.31622	0.243966	-1.99499	1
ENSDARG00000098730	en1b	-3.55539	0.00397131	4.75054	2.80812e-12	-3.4914	0.0522265	-4.82772	0.0155253	-0.247761	1
ENSDARG00000074908	col6a1	-1.54953	0.0059815	2.51298	3.4193e-12	-0.567472	1	-1.81949	0.0247565	-2.13985	0.610205
ENSDARG00000021789	myoc	-2.01025	0.0485943	3.77802	3.65786e-12	-2.19651	0.155686	-2.36953	0.184236	-2.46277	1
ENSDARG00000094324	efemp2a	-3.97042	1.09317e-10	2.68641	3.93741e-12	-0.226855	1	-2.03238	0.0224574	-0.711161	1
ENSDARG00000015559	fstl1a	-1.58415	0.00719105	2.57118	4.82081e-12	-0.613579	1	-3.34959	5.63212e-06	-0.57202	1
ENSDARG00000032831	htra1a	-1.05802	0.374302	3.13846	5.00525e-12	-1.88076	0.101989	-3.13667	0.00285229	-1.4848	1
ENSDARG00000008060	scara3	-2.19439	0.00552812	3.20997	5.28433e-12	-0.876475	1	-5.11918	6.68597e-05	-0.735027	1
ENSDARG00000045408	tagln	-6.76037	0.00455191	7.64778	7.09769e-12	-6.69638	0.0548363	-3.65887	1	-4.67881	1
ENSDARG00000025254	s100a10b	-2.94964	1.75241e-07	2.66398	1.23989e-11	-0.934234	0.863834	-1.62726	0.130108	0.154657	1
ENSDARG00000059362	cavin1b	-5.05594	2.4683e-07	3.48306	1.28034e-11	-1.94564	0.209172	-3.27995	0.0119733	0.792881	1
ENSDARG00000042934	ccn2a	-1.82574	0.00130221	2.53454	1.39304e-11	-1.72535	0.0357845	-1.79725	0.0417494	0.754344	1
ENSDARG00000019815	fn1a	-1.60943	0.00669626	2.50244	2.72093e-11	-0.99684	0.71513	-2.01377	0.0148376	-0.0692227	1
ENSDARG00000034559	srpx2	-2.69189	0.0112488	3.81467	3.08269e-11	-2.6279	0.0959128	-1.48955	0.844493	-0.168326	1
ENSDARG00000055398	foxc1b	-1.72787	0.052189	3.20997	4.24368e-11	-2.26533	0.0556366	-4.56253	0.000252068	0.493505	1
ENSDARG00000038056	fgfbp2b	-2.46733	0.0260848	3.92628	6.44466e-11	-1.90449	0.564133	-5.41507	0.000716183	-1.17327	1
ENSDARG00000092035	si:ch211-156j16.1	-2.8838	2.07788e-07	2.44241	1.08596e-10	-0.375741	1	-3.05374	4.16501e-05	0.471219	1
ENSDARG00000105112	ntn1a	-4.2224	0.0128798	5.80943	1.1149e-10	-3.1304	0.287235	-2.43405	0.71685	-2.14085	1
ENSDARG00000038288	cd151	-2.36618	4.14799e-06	2.31285	1.28698e-10	-0.509565	1	-1.84621	0.0173183	0.248115	1
ENSDARG00000022045	map1ab	-4.24988	4.20791e-05	3.40765	2.88982e-10	-1.75076	0.45187	-1.61248	0.649385	0.266812	1
ENSDARG00000038123	myl9a	-3.78249	0.000173239	3.62155	4.84485e-10	-1.83917	0.537093	-2.16251	0.408413	-0.287531	1
ENSDARG00000014058	rab36	-2.06816	0.00087677	-1.47186	0.0615354	1.82213	0.00130336	-0.56308	1	1.18108	0.828744
ENSDARG00000076831	iqck	-1.84389	0.168325	-1.21294	0.734819	2.20945	0.0281993	0.0684488	1	-0.212995	1
ENSDARG00000103521	capsla	-2.2224	0.209173	-1.9499	0.45694	2.62003	0.0310535	-0.82052	1	1.35796	1
ENSDARG00000020158	spag6	-2.17025	0.00103497	-1.29616	0.170384	1.47644	0.0310535	0.17609	1	1.09531	1
ENSDARG00000097060	CR388369.1	-2.33519	1.9996e-05	-0.627975	0.933871	1.35011	0.0317941	-0.308621	1	1.22118	0.590224
ENSDARG00000052428	si:dkey-43k4.3	-2.21002	0.00337133	-0.641781	1	1.61129	0.031947	-0.429051	1	0.988052	1
ENSDARG00000032963	her12	-3.32932	1	-3.05682	1	6.34938	0.0343582	-2.56898	1	-1.24776	1
ENSDARG00000053318	lrrc6	-2.12188	0.00775138	-0.725197	0.986647	1.62449	0.0364405	-0.462066	1	1.08386	1
ENSDARG00000040668	lrrc51	-1.56299	0.0622963	-0.848502	0.832022	1.59012	0.0364405	-0.360664	1	0.752239	1
ENSDARG00000069262	erich3	-2.52196	0.300691	-2.24946	0.536741	3.24247	0.0371271	-0.668517	1	1.3372	1
ENSDARG00000094282	dnah11	-1.29455	0.247929	-2.12393	0.0306372	1.72645	0.0373851	0.0590501	1	0.787005	1
ENSDARG00000062478	ackr3a	-1.57259	0.51204	-0.249464	1	2.41078	0.038197	-2.73891	0.492406	-0.371143	1
ENSDARG00000053493	aldh1a2	-2.19815	9.25779e-05	-3.58396	4.7455e-09	1.30775	0.0522265	1.19366	0.0822523	0.697639	1
ENSDARG00000010586	tex9	-1.70783	0.00955965	-1.07321	0.351257	1.37041	0.0522265	0.175048	1	0.800602	1
ENSDARG00000067831	tbata	-2.24078	0.356049	-0.854326	1	2.72423	0.0522265	-2.53422	1	0.292808	1
ENSDARG00000031248	enkur	-1.48231	0.00995635	-1.00549	0.291524	1.24412	0.0547711	0.139884	1	0.731775	1
ENSDARG00000100960	si:ch211-155m12.5	-2.13471	0.00033663	-0.855737	0.598727	1.31626	0.0548363	0.296718	1	0.73136	1
ENSDARG00000025301	gfap	-1.80736	0.992893	-1.53487	1	3.67131	0.0548363	-2.11918	1	-1.83272	1
ENSDARG00000075177	ribc2	-1.4888	0.0175613	-0.738399	0.743709	1.29353	0.0548363	-0.174702	1	0.824528	1
ENSDARG00000033029	pkd1b	-2.69189	0.281728	-0.664501	1	3.02745	0.0556366	-0.176664	1	-0.610331	1
ENSDARG00000070868	cfap126	-2.0212	0.000598013	-1.09849	0.258741	1.28891	0.056567	0.152303	1	1.16056	0.804115
ENSDARG00000094473	si:dkey-163f12.6	-1.42885	0.921244	-2.24946	0.60196	3.24247	0.0617165	0.0159814	1	-0.440406	1
ENSDARG00000067606	rsph4a	-2.66492	0.000714712	-0.834426	0.801269	1.4905	0.0631117	0.363905	1	0.752239	1
ENSDARG00000101331	tekt1	-2.36745	0.00860516	-1.21029	0.547133	1.65938	0.0634337	-0.0417341	1	1.10708	1
ENSDARG00000089570	ccdc169	-1.97127	0.0270348	-1.17757	0.545775	1.59788	0.0728152	-0.880567	1	1.61708	0.523763
ENSDARG00000058140	ttc25	-1.27198	0.110677	-1.15635	0.307013	1.33801	0.0770235	-0.297679	1	1.15461	0.968308
ENSDARG00000103736	gramd2aa	-1.94823	0.143609	-1.31985	0.714579	1.97499	0.0775971	-0.0470284	1	0.787005	1
ENSDARG00000070822	cnp	-0.452253	0.992893	-0.321255	1	1.23536	0.0802146	-0.90039	0.979848	-0.341273	1
ENSDARG00000063009	catip	-1.4395	0.0564518	-1.10744	0.360239	1.3293	0.0898774	0.11005	1	0.759364	1
ENSDARG00000060501	dpcd	-1.54186	0.00789804	-0.657549	0.854377	1.17409	0.0898774	-0.277972	1	1.09808	0.812158
ENSDARG00000116713	si:ch73-265d7.2	-2.14645	1	-3.53487	1	4.34938	0.0898774	-4.06541	1	-0.688333	1
ENSDARG00000021462	daw1	-1.72898	0.00119111	-0.249464	1	1.13855	0.0902448	0.125606	1	0.195988	1
ENSDARG00000011326	ankrd45	-3.07655	0.000284572	-0.834426	0.887597	1.48313	0.0908909	0.0863708	1	1.30721	0.95659
ENSDARG00000026395	rfx4	-2.10692	0.637261	-0.708895	1	3.27899	0.0908909	-0.221058	1	-0.0253684	1
ENSDARG00000111235	nrsn1	-1.23982	0.360162	-0.0568188	1	1.6222	0.095601	-1.35748	0.906798	-0.0362567	1
ENSDARG00000071384	slc7a11	0.018606	1	-2.05682	0.635408	3.00146	0.0984098	-1.56898	1	-0.247761	1
ENSDARG00000007175	recql	-0.830715	0.574171	-1.20055	0.351782	1.3877	0.100352	-0.150668	1	0.496584	1
ENSDARG00000012030	dnaaf1	-1.58609	0.0748926	-1.04088	0.598727	1.45796	0.100352	-0.100428	1	1.00705	1
ENSDARG00000087144	fam183a	-2.08268	0.0380798	-1.275	0.565331	1.63222	0.100352	0.266388	1	0.948159	1
ENSDARG00000100741	cdc20	-2.42885	0.102441	-1.52248	0.699579	2.08951	0.100352	-2.71582	0.412207	2.42209	0.340173
ENSDARG00000087784	si:dkeyp-110a12.4	-2.52196	0.268253	0.276605	1	2.46317	0.100352	-5.84378	0.0758952	-1.4848	1
ENSDARG00000060068	fam98b	-1.32932	0.632863	-0.364941	1	2.08951	0.100352	-0.568981	1	-0.347296	1
ENSDARG00000009471	nid2b	-1.32932	1	-1.05682	1	4.34938	0.102729	-0.568981	1	0.752239	1
ENSDARG00000076745	zgc:193811	-1.95492	0.0657953	-0.21909	1	1.68887	0.105224	-0.434051	1	0.416636	1
ENSDARG00000100892	cfap53	-1.47616	0.0760358	-1.01028	0.59601	1.37697	0.110561	-0.184838	1	1.05709	1
ENSDARG00000069815	dnali1	-3.20003	3.66268e-05	-0.925029	0.646738	1.34648	0.112488	0.127343	1	1.51857	0.521808
ENSDARG00000098365	lrrc74b	-1.49597	0.28141	-1.76043	0.286927	1.72844	0.11684	0.17948	1	0.804707	1
ENSDARG00000041617	nme5	-1.68295	0.0256649	-0.806412	0.83978	1.29967	0.132351	0.0929434	1	0.797754	1
ENSDARG00000076752	tmem67	-1.16137	0.306884	-0.428788	1	1.41917	0.132375	-0.677234	1	0.643986	1
ENSDARG00000104848	cdkal1	-0.176827	1	-0.766522	0.753069	1.20011	0.13737	-0.890909	1	0.0757783	1
ENSDARG00000007275	si:ch211-251b21.1	-1.6331	0.0353477	-3.07631	3.35501e-05	-1.67262	0.175212	3.80159	8.12758e-17	-1.86907	1
ENSDARG00000079302	and2	-0.932956	0.166542	-2.17483	1.6101e-05	-1.01583	0.457532	2.87958	4.08557e-15	-1.69296	0.7016
ENSDARG00000056087	ecrg4a	-2.09944	0.000623853	-1.23163	0.214218	-1.95947	0.0281993	3.32444	4.08557e-15	-0.683238	1
ENSDARG00000003808	aqp3a	-0.680372	0.541932	-1.73268	0.00166512	-0.884717	0.791094	2.45349	2.54111e-10	-0.95773	1
ENSDARG00000056627	cxcl14	-1.37741	0.10508	-1.54225	0.106155	-1.36992	0.465706	3.01665	2.54111e-10	-0.909175	1
ENSDARG00000044935	hpdb	0.274309	1	-2.41111	7.7473e-05	-2.08854	0.00886612	2.60636	1.21786e-09	-3.29612	0.177721
ENSDARG00000092920	si:ch211-106h4.12	-1.90969	0.00788609	-3.64178	1.97715e-06	-0.70083	1	2.86892	1.99609e-09	0.633595	1
ENSDARG00000068516	hapln1b	-1.83072	0.00775138	-0.528536	1	-1.4378	0.281948	2.6254	1.58161e-08	-0.153843	1
ENSDARG00000090444	ponzr1	-1.41547	0.0130255	-0.776893	0.602213	-1.00641	0.605864	2.27523	2.21302e-08	0.111613	1
ENSDARG00000005645	robo3	-0.479044	0.957269	-1.26327	0.0743816	-1.1304	0.367845	2.20577	7.47292e-08	-0.427467	1
ENSDARG00000044132	ogna	-1.04288	0.119792	-1.86403	0.000732612	-0.170422	1	2.1895	1.37634e-07	-0.631211	1
ENSDARG00000020265	angptl6	-1.2433	0.0525161	-4.00602	2.94182e-11	0.270165	1	2.222	1.91128e-07	-0.321301	1
ENSDARG00000015674	msx3	-2.91918	0.000469301	-3.30836	0.000287197	-0.69744	1	2.83502	8.61463e-07	1.15194	1
ENSDARG00000014907	htra1b	-3.09831	1.72835e-06	0.694198	0.635408	-1.91741	0.038197	2.33791	9.77267e-07	-0.912894	1
ENSDARG00000088975	si:ch211-14k19.8	-0.250954	1	-3.21457	2.51487e-08	-0.386635	1	2.06969	1.0333e-06	-0.313938	1
ENSDARG00000010758	capn12	-0.759002	0.499584	-1.65721	0.0108754	-0.335845	1	2.09398	1.86108e-06	-0.45323	1
ENSDARG00000026882	palm1a	-1.70518	0.0559175	-2.50999	0.00559238	-0.794257	1	2.59792	1.87591e-06	1.04302	1
ENSDARG00000022689	itgb1b.2	0.0746819	1	-1.77998	0.119718	-3.65437	0.00307807	2.67578	3.27857e-06	-0.154651	1
ENSDARG00000020143	pah	0.909649	0.153295	-4.70159	5.76503e-12	-1.88029	0.0298496	2.14784	3.41227e-06	-2.04958	0.928896
ENSDARG00000114760	asip2b	-0.744355	1	-1.6187	0.658792	-2.45797	0.522578	3.71231	3.41227e-06	-1.4848	1
ENSDARG00000071860	nrn1a	-1.46448	0.0937346	-1.79003	0.0549557	-0.718501	1	2.42546	3.41227e-06	0.71632	1
ENSDARG00000117145	notum1b	-1.44479	0.213773	-0.48893	1	-2.02783	0.200239	2.77679	3.6843e-06	-0.218013	1
ENSDARG00000042332	plin2	-1.90047	0.23573	-1.97738	0.361295	-1.83649	0.82484	3.47284	4.93738e-06	0.472131	1
ENSDARG00000098377	tnfrsf11b	-3.49005	6.22313e-06	-1.38498	0.256468	-0.590002	1	2.44418	7.04369e-06	1.11069	1
ENSDARG00000005185	cpn1	-0.625985	0.6733	-0.87642	0.470056	-0.496448	1	1.93704	7.95728e-06	-1.29051	1
ENSDARG00000014626	dlx3b	-2.01106	0.000862639	-2.63825	2.42446e-05	-0.200057	1	2.08317	1.19839e-05	1.30144	0.56099
ENSDARG00000117319	CABZ01092746.1	-0.671591	0.487023	-1.1546	0.0710413	-0.34614	1	1.78388	1.48979e-05	-0.297972	1
ENSDARG00000040684	plcd4b	0.36527	0.992893	-2.05285	0.000702577	-0.884788	0.92418	1.93312	1.52327e-05	-2.01405	0.743964
ENSDARG00000036966	hsd3b7	-1.80736	0.280896	-0.873955	1	-1.74338	0.959162	3.289	2.23778e-05	-0.177371	1
ENSDARG00000011809	mical1	-0.760749	0.626422	-2.52957	0.000871142	-0.0295157	1	2.13744	2.23778e-05	-0.33657	1
ENSDARG00000006491	agpat9l	-1.07216	0.617038	-0.364941	1	-2.36486	0.240086	2.84843	2.95243e-05	-0.347296	1
ENSDARG00000096242	si:ch211-76l23.4	-1.14087	1	-3.86417	0.166414	-2.4276	1	4.426	3.17265e-05	-2.05512	1
ENSDARG00000005525	acy3.2	-0.843891	0.447061	-2.87218	1.59117e-05	0.129333	1	1.97159	4.05567e-05	-0.0033421	1
ENSDARG00000058160	tnfaip2b	-2.39174	0.00525414	-1.97857	0.0603348	-2.32775	0.0607471	2.46757	4.27466e-05	2.13446	0.131617
ENSDARG00000059950	plxdc2	-0.679504	0.595947	-0.645817	0.878275	-0.483509	1	1.82926	4.60806e-05	-1.11989	1
ENSDARG00000009401	vcanb	-0.510521	0.759041	-1.69403	0.00095471	-0.0102845	1	1.71606	4.63715e-05	-0.682077	1
ENSDARG00000103129	nid1b	-0.949134	0.351158	-0.820212	0.717825	-0.245753	1	2.01787	5.55013e-05	-1.70093	1
ENSDARG00000038424	c4b	-1.54662	0.180242	0.566824	1	-3.77155	0.00130336	2.5554	5.56845e-05	-2.88887	1
ENSDARG00000019302	mid1ip1b	-1.3311	0.0078478	-1.46374	0.00754637	-0.128525	1	1.70544	5.71299e-05	0.824049	1
ENSDARG00000059049	zgc:174904	-0.466467	1	-0.605339	1	-0.984833	0.929217	2.00208	7.20914e-05	-1.22468	1
ENSDARG00000002405	si:ch211-225b11.1	-0.57641	0.887442	-0.704658	0.921638	-0.913168	1	1.96481	9.7667e-05	-0.417686	1
ENSDARG00000070453	gch1	0.265588	1	-1.75045	0.00994602	-1.01869	0.763285	1.87687	9.7667e-05	-0.899838	1
ENSDARG00000016022	zic5	-1.85288	0.0036851	-2.38955	0.000332961	0.276682	1	1.92744	0.000110686	0.742901	1
ENSDARG00000102395	CABZ01063602.1	-1.10692	0.560669	-0.634128	1	-1.80847	0.465706	2.54871	0.000119938	0.5007	1
ENSDARG00000092204	ms4a17a.5	-0.432547	1	-1.75726	0.00709393	-0.403934	1	1.80973	0.000169593	0.0905976	1
ENSDARG00000045958	egfl6	-1.58609	0.134237	0.792356	0.769996	-3.08733	0.0154086	2.32244	0.000169593	-1.4993	1
ENSDARG00000056379	si:ch73-86n18.1	-1.26756	0.0186646	-0.669447	0.714579	-0.126235	1	1.61308	0.000191218	0.0727166	1
ENSDARG00000011693	ttc36	0.791318	0.160978	-2.21887	1.43833e-05	-1.1803	0.21465	1.65547	0.000246252	-1.65942	0.95659
ENSDARG00000101789	cyp1c2	-1.71769	0.00231047	-0.202897	1	-0.38919	1	1.73587	0.000256657	-0.0161918	1
ENSDARG00000105674	ms4a17a.2	-1.23773	0.0360991	-1.7587	0.00179389	0.307006	1	1.65341	0.000266722	0.252166	1
ENSDARG00000087554	cdk1	-3.76989	0.0348971	-1.015	1	-0.194939	1	-3.00955	0.558654	4.55959	0.00024513
ENSDARG00000038066	kpna2	-3.13667	0.00775138	-1.15635	0.88755	0.139928	1	-0.809989	1	3.50301	0.00101218
ENSDARG00000114670	ube2c	-3.98139	0.00189961	-1.74423	0.484693	1.00146	1	-4.82772	0.01663	3.58097	0.00161488
ENSDARG00000007971	cks1b	-2.32932	0.0138668	0.122505	1	-0.000500967	1	-1.32931	0.890599	2.90752	0.00168136
ENSDARG00000043137	cdca8	-2.32932	0.169083	-0.949904	1	0.75353	1	-2.61961	0.521948	3.55959	0.0024025
ENSDARG00000063385	cenpe	-2.60943	0.229771	-0.0568188	1	-0.265329	1	-1.84909	1	4.21167	0.00252259
ENSDARG00000005454	tacc3	-1.2224	0.992893	-0.949904	1	-0.457974	1	-1.56898	1	4.55959	0.00252259
ENSDARG00000037640	aurkb	-2.69189	0.0418934	-0.156354	1	0.184474	1	-1.93155	0.70707	3.30584	0.00353129
ENSDARG00000004713	mad2l1	-2.08268	0.15429	-1.81018	0.463375	0.708036	1	-1.32234	1	3.28829	0.00782738
ENSDARG00000075621	birc5a	-2.87951	0.0390586	0.209968	1	0.172792	1	-2.11918	0.642177	3.22256	0.0102664
ENSDARG00000078654	tpx2	-1.46056	0.738837	-1.18806	1	-0.194939	1	-0.700226	1	3.78199	0.015653
ENSDARG00000011094	ccna2	-1.42885	0.884277	-1.15635	1	-0.158413	1	-0.668517	1	4.07417	0.0160856
ENSDARG00000025855	camk2n1a	-1.00113	0.403054	-0.946072	0.662499	-0.0518144	1	0.17948	1	2.23767	0.0226991
ENSDARG00000104903	cdkn1cb	-0.0902462	1	-0.172296	1	-1.08733	1	-0.498592	1	2.30721	0.0233322
ENSDARG00000004169	stmn1a	-1.59831	0.0104791	0.362806	1	0.348016	1	-1.56542	0.152121	2.0011	0.0248158
ENSDARG00000056888	dnah5l	-3.13667	0.0120163	-1.15635	0.815347	0.667557	1	0.0159814	1	2.80752	0.028913
ENSDARG00000079125	sowahab	-2.76989	0.185281	0.165574	1	-0.0429362	1	-0.931551	1	3.55959	0.0348561
ENSDARG00000074451	mnd1	-1.32932	1	-1.05682	1	-1.26533	1	0.653411	1	5.14456	0.0384828
ENSDARG00000097691	pclaf	-1.81474	0.0763331	0.0934239	1	-0.189157	1	-0.285188	1	2.4376	0.0384828
ENSDARG00000098108	dusp2	-0.639593	0.658506	0.302262	1	-0.592903	1	-0.492568	1	1.82376	0.039259
ENSDARG00000106529	dut	-2.76989	1.72835e-06	-0.129503	1	0.832973	0.703737	-0.568981	1	1.88582	0.039259
ENSDARG00000051923	ccnb1	-2.04552	0.556734	0.387966	1	-0.850291	1	-2.34659	1	3.90752	0.0396114
ENSDARG00000068457	tnnt3b	-3.2224	0.000767007	0.502609	1	-0.844997	1	0.629565	1	2.31167	0.0520271
ENSDARG00000075727	map1lc3cl	-0.843891	1	-0.571392	1	-0.779902	1	-0.0835542	1	5.88152	0.0520271
ENSDARG00000024904	stil	-1.41505	0.123198	0.132784	1	-0.504267	1	0.19208	1	2.13333	0.0520271
ENSDARG00000074425	si:busm1-57f23.1	-3.63091	8.85223e-11	1.70078	6.86766e-05	-0.331739	1	-2.33798	0.00263484	1.79663	0.0850358
ENSDARG00000035852	cart3	-1.36021	1	-1.96732	1	-0.851888	1	-1.3997	1	4.04686	0.100924
ENSDARG00000058471	plk1	-1.18493	0.808264	-0.651562	1	-0.0429362	1	-0.424591	1	2.89217	0.100924
ENSDARG00000101707	si:ch211-156b7.4	-2.03584	0.0004508	0.0500964	1	0.64796	1	-0.584356	1	1.73206	0.102297
ENSDARG00000104571	gadd45ab	-0.777408	0.317989	-0.299125	1	-0.550486	1	0.6005	0.92946	1.56337	0.102297
ENSDARG00000035990	cited4a	-1.443	0.00397131	0.391013	1	-0.304662	1	0.114477	1	1.56234	0.102297
ENSDARG00000004405	snx10a	-1.04279	0.097303	-1.03566	0.184148	0.10827	1	0.665795	0.796023	1.60997	0.102297
ENSDARG00000025671	grm6b	-1.81474	0.0447699	1.042	0.339162	-0.424807	1	-1.22106	0.920319	2.11379	0.102297
ENSDARG00000054155	pcna	-1.96029	6.90007e-05	0.225516	1	0.0357844	1	0.159579	1	1.62538	0.102297
ENSDARG00000037178	zic2b	-1.39121	0.024637	-1.86898	0.00222223	0.702005	1	0.515908	1	1.71261	0.107078
ENSDARG00000004218	rnd1b	-1.13667	0.123368	-0.565326	1	-1.14387	0.48989	1.2837	0.0422215	1.74246	0.107078
ENSDARG00000036028	arrdc3b	-0.0434995	1	0.144121	1	-0.613252	1	-0.931551	0.93156	1.72895	0.113787
ENSDARG00000109646	si:ch211-153a8.4	-2.32932	0.437394	-0.949904	1	-0.457974	1	0.778942	1	3.75224	0.117985
ENSDARG00000019250	fancf	-1.76989	0.478323	0.0724643	1	0.220098	1	-1.00955	1	3.14456	0.122717
ENSDARG00000070656	si:ch211-69g19.2	-3.16582	0.145459	-0.708895	1	0.863954	1	-1.34659	1	3.3372	0.131617
ENSDARG00000058160	tnfaip2b	-2.39174	0.00525414	-1.97857	0.0603348	-2.32775	0.0607471	2.46757	4.27466e-05	2.13446	0.131617
ENSDARG00000002403	nusap1	-2.52196	0.411298	-0.471856	1	0.667557	1	-1.76163	1	3.72952	0.131617
ENSDARG00000024488	top2a	-2.32932	0.26921	0.122505	1	0.0825946	1	-1.56898	1	3.10708	0.131617
ENSDARG00000034855	ccnb3	-0.521962	1	-1.41939	1	-0.457974	1	0.238374	1	4.14456	0.132213
ENSDARG00000032651	ppp1r10	0.0739712	1	-0.237836	1	-0.600387	1	-0.332649	1	1.54624	0.135557
ENSDARG00000063285	ube2t	-2.39643	0.0980586	0.0400428	1	0.722599	1	-1.6361	1	2.6054	0.135557
ENSDARG00000007693	nfkbiab	-0.593302	0.587024	0.0968397	1	-0.612589	1	0.0925747	1	1.55214	0.149985
ENSDARG00000096684	CR382372.1	-1.13183	0.0865924	-0.410147	1	0.408048	1	-0.0908406	1	1.59345	0.157155
ENSDARG00000094578	epsti1	-1.52196	0.699526	-1.24946	0.998063	0.88995	1	-0.761626	1	3.23767	0.157155
ENSDARG00000041361	ttk	-1.52196	0.699526	-2.33693	0.55066	0.88995	1	-0.0835542	1	3.23767	0.157155
