# Supplementary material for: The Warburg effect is necessary to promote glycosylation in the blastema during zebrafish tail regeneration
Source: NPJ Regen Med. 2021 Sep 13;6:55. doi: 10.1038/s41536-021-00163-x (PMC8437957; doi:10.1038/s41536-021-00163-x)
Supplement: Supplementary file 6 — Supplementary Data 4 [file 41536_2021_163_MOESM6_ESM.xlsx]

## Sheet: 2DG down
Genes significantly repressed by 2-DG treatment in uninjured embryos. Columns show log2 fold change and p-value.
FeatureID	Gene name	Log2 Fold Change	P-Value
ENSDARG00000076221	fthl28	-1.74158	4.56649e-11
ENSDARG00000101040	ccl20a.3	-3.03645	4.39534e-10
ENSDARG00000102317	rpl26	-1.58342	1.69866e-09
ENSDARG00000113977	fthl29	-1.62213	2.18677e-08
ENSDARG00000004748	zgc:100868	-1.57252	2.18677e-08
ENSDARG00000076839	ftr86	-1.6005	2.18677e-08
ENSDARG00000102171	fnip1	-1.73918	3.55901e-08
ENSDARG00000075014	sqstm1	-1.36376	2.25524e-07
ENSDARG00000090401	CABZ01020840.1	-1.39422	5.79144e-07
ENSDARG00000034503	per2	-1.4029	6.25076e-07
ENSDARG00000042684	serpinc1	-3.52919	8.06714e-07
ENSDARG00000110845	pimr107	-2.41815	1.26587e-06
ENSDARG00000015922	stk17al	-1.60549	2.14922e-06
ENSDARG00000099843	nedd4a	-1.40703	2.32868e-06
ENSDARG00000027222	adgrg1	-1.63465	3.01084e-06
ENSDARG00000117577	BX119963.4	-2.65144	3.09692e-06
ENSDARG00000076440	btbd6a	-1.63835	4.62809e-06
ENSDARG00000056525	bcar1	-1.27974	4.62809e-06
ENSDARG00000079373	fosl1b	-2.85111	4.62809e-06
ENSDARG00000002196	bach1b	-1.47624	4.62809e-06
ENSDARG00000102937	hspbp1	-1.30959	8.64897e-06
ENSDARG00000002405	si:ch211-225b11.1	-1.52122	1.72269e-05
ENSDARG00000099749	ube2d2l	-1.27577	2.73593e-05
ENSDARG00000069433	tnk1	-1.31534	2.97283e-05
ENSDARG00000054858	tp53bp2b	-1.34233	2.98773e-05
ENSDARG00000062374	leng9	-1.64435	4.78454e-05
ENSDARG00000075952	mbd2	-1.21184	5.48952e-05
ENSDARG00000019130	plk2b	-1.50274	0.000106758
ENSDARG00000004405	snx10a	-1.33419	0.000108414
ENSDARG00000013415	lmna	-1.15607	0.000124481
ENSDARG00000068179	trib2	-1.46519	0.000133068
ENSDARG00000100317	ahsa1b	-1.18611	0.000228192
ENSDARG00000070950	styk1a	-1.9263	0.000228192
ENSDARG00000042751	riok3	-1.18634	0.000231388
ENSDARG00000094210	fthl31	-1.1314	0.000245901
ENSDARG00000044251	rasgef1bb	-1.22491	0.000247236
ENSDARG00000093412	sertad2a	-1.12716	0.000283486
ENSDARG00000098646	mthfd2	-1.19904	0.000363181
ENSDARG00000077811	sox11a	-1.12793	0.000374205
ENSDARG00000019702	aldocb	-1.17812	0.000385328
ENSDARG00000076050	si:dkey-283j8.1	-2.70672	0.000390651
ENSDARG00000031776	fthl27	-1.00075	0.00048899
ENSDARG00000016999	lin28a	-1.15908	0.000518559
ENSDARG00000061459	si:dkey-253i9.4	-1.22594	0.000533258
ENSDARG00000034643	fhl3a	-1.28727	0.000543094
ENSDARG00000032651	ppp1r10	-1.06705	0.000556132
ENSDARG00000058042	kitlgb	-1.25454	0.0005984
ENSDARG00000103511	zfand2a	-1.03692	0.000745673
ENSDARG00000021059	alas1	-0.988472	0.000805782
ENSDARG00000010085	p4ha2	-1.08956	0.000811676
ENSDARG00000087697	lpl	-1.40989	0.000860808
ENSDARG00000090337	pprc1	-1.1747	0.00102825
ENSDARG00000044048	prnpb	-2.09623	0.00110501
ENSDARG00000075163	cxcl20	-2.07547	0.00115416
ENSDARG00000022712	stat3	-1.06146	0.00115416
ENSDARG00000102887	abhd4	-1.10649	0.00115422
ENSDARG00000024540	tspan36	-1.093	0.00120011
ENSDARG00000044692	eri1	-1.33118	0.00120913
ENSDARG00000052011	rrad	-1.17792	0.00125676
ENSDARG00000019834	edrf1	-1.13179	0.00142316
ENSDARG00000059404	rab43	-1.07984	0.00145785
ENSDARG00000058557	il11b	-2.91823	0.00159046
ENSDARG00000042322	si:dkey-177p2.6	-0.954672	0.00160192
ENSDARG00000004754	hspa4a	-0.944017	0.00164047
ENSDARG00000005220	pdcd6	-0.960218	0.00168893
ENSDARG00000040705	glsb	-1.16838	0.00207956
ENSDARG00000015709	hsd17b12a	-1.10132	0.00213618
ENSDARG00000003109	rcan1a	-1.01098	0.00221313
ENSDARG00000020759	elf1	-0.978559	0.00221313
ENSDARG00000077301	mlf1	-1.38985	0.00221313
ENSDARG00000090625	si:ch73-248e21.1	-1.01134	0.00257609
ENSDARG00000100436	cnga2b	-1.15191	0.00258903
ENSDARG00000004017	spag1a	-1.15067	0.0026068
ENSDARG00000017606	sys1	-1.79137	0.00261899
ENSDARG00000075343	csf1a	-1.48949	0.00363012
ENSDARG00000070399	alg2	-1.06452	0.0043297
ENSDARG00000063079	ago3b	-1.05794	0.00461623
ENSDARG00000063527	elmo2	-2.72183	0.0050029
ENSDARG00000102765	lonp1	-1.30193	0.0050029
ENSDARG00000062831	si:ch73-22o12.1	-0.926874	0.00579848
ENSDARG00000100199	si:ch1073-185p12.2	-1.30773	0.00606125
ENSDARG00000071211	zgc:112255	-0.924459	0.00624043
ENSDARG00000000887	zgc:56699	-1.48949	0.00642944
ENSDARG00000044874	zgc:92107	-1.01065	0.0074911
ENSDARG00000098584	CABZ01102240.1	-1.02312	0.00808774
ENSDARG00000078935	ttll4	-1.1129	0.00810568
ENSDARG00000045658	msrb3	-1.02529	0.00821865
ENSDARG00000086222	nat16	-1.32521	0.00832353
ENSDARG00000073820	zgc:174917	-1.95852	0.00832353
ENSDARG00000103642	pglyrp6	-2.63937	0.00843193
ENSDARG00000077360	fthl30	-0.852967	0.00970544
ENSDARG00000055365	si:dkey-25e12.3	-0.921139	0.0100985
ENSDARG00000103146	nlrc3	-2.38841	0.0100985
ENSDARG00000001721	oc90	-1.19576	0.0127042
ENSDARG00000019774	zhx3	-1.03391	0.0153076
ENSDARG00000007377	odc1	-0.841721	0.0159693
ENSDARG00000092199	si:ch211-250c4.4	-1.02111	0.0161616
ENSDARG00000099555	foxo1a	-0.929063	0.0161616
ENSDARG00000103117	tmprss4a	-1.01456	0.0161616
ENSDARG00000059337	tgif1	-0.819768	0.016579
ENSDARG00000013784	zgc:77158	-0.915654	0.0170428
ENSDARG00000019962	dop1a	-0.957756	0.0183222
ENSDARG00000001452	adam8a	-1.1656	0.0184449
ENSDARG00000044485	sall4	-0.869775	0.0185758
ENSDARG00000070174	PLEKHH3	-0.88848	0.0190994
ENSDARG00000055534	grk7b	-2.81243	0.019392
ENSDARG00000099819	sb:cb1058	-0.914248	0.0195875
ENSDARG00000103457	spartb	-1.38163	0.0203291
ENSDARG00000099510	cnn3a	-0.788786	0.0211335
ENSDARG00000093628	s100a11	-2.44538	0.0216148
ENSDARG00000051768	fhod1	-1.08796	0.0220205
ENSDARG00000101482	hk2	-0.951836	0.02216
ENSDARG00000000857	mapk14a	-0.819156	0.0222661
ENSDARG00000001953	pfkfb3	-0.845364	0.0229192
ENSDARG00000112593	hist1h2a3	-3.78072	0.0237036
ENSDARG00000057497	stk35l	-0.870945	0.0237967
ENSDARG00000105206	hmgcrb	-0.915654	0.0237967
ENSDARG00000019307	dusp5	-0.788821	0.024534
ENSDARG00000074979	larp4ab	-0.847744	0.0254967
ENSDARG00000078310	cecr2	-0.99167	0.0255692
ENSDARG00000043581	gadd45aa	-0.832186	0.0258524
ENSDARG00000015657	zgc:77112	-1.06249	0.0263296
ENSDARG00000068409	vgll4l	-1.16828	0.0267714
ENSDARG00000037154	hivep3b	-1.29374	0.0272376
ENSDARG00000074425	si:busm1-57f23.1	-0.807346	0.0281445
ENSDARG00000056995	snai1a	-0.972461	0.0305432
ENSDARG00000019498	cry5	-1.08956	0.0305679
ENSDARG00000092274	si:dkey-3k20.1	-1.093	0.0316057
ENSDARG00000076411	cavin1a	-1.35188	0.0318789
ENSDARG00000036090	pard6gb	-0.928742	0.0320459
ENSDARG00000056619	arhgap42a	-0.915959	0.0326561
ENSDARG00000060753	pear1	-1.48049	0.0329396
ENSDARG00000053467	gtpbp1	-0.883052	0.0331076
ENSDARG00000054103	ripply1	-1.00347	0.0341809
ENSDARG00000104118	antxr2a	-0.90486	0.0350846
ENSDARG00000088741	BX322530.1	-0.87031	0.0350846
ENSDARG00000061791	nyx	-2.19576	0.0365969
ENSDARG00000036912	edn1	-1.1815	0.0365969
ENSDARG00000037057	gcdha	-0.817651	0.0384995
ENSDARG00000045680	tnpo3	-0.962189	0.0388102
ENSDARG00000018953	gclm	-0.837122	0.0388102
ENSDARG00000079125	sowahab	-1.98931	0.0403726
ENSDARG00000024844	max	-0.740074	0.0412214
ENSDARG00000039116	nr5a5	-2.83731	0.0420313
ENSDARG00000039754	xpc	-0.8008	0.0443304
ENSDARG00000102474	dusp16	-0.891608	0.0444609
ENSDARG00000060094	ptgis	-0.820982	0.0444609
ENSDARG00000099960	elovl1a	-0.757882	0.0444609
ENSDARG00000019417	gadd45ga	-0.806613	0.0444609
ENSDARG00000104919	si:ch211-153b23.3	-0.955702	0.0450215
ENSDARG00000030125	sox7	-0.921928	0.0467971
ENSDARG00000056679	morc3a	-0.891905	0.0469419
ENSDARG00000068589	vimr1	-1.72955	0.0472579
ENSDARG00000068856	f2rl1.1	-0.951836	0.0479211
ENSDARG00000002710	ncl	-0.716073	0.0479211
ENSDARG00000098588	gchfr	-0.801611	0.0481137
ENSDARG00000099972	nup153	-0.847993	0.0481291
ENSDARG00000076010	twist1b	-0.850247	0.0487266
ENSDARG00000063233	baz1a	-0.909109	0.0487266
ENSDARG00000021343	wsb1	-0.749052	0.0487266
ENSDARG00000018980	zgc:91890	-1.06648	0.0490503
ENSDARG00000068965	nrip1a	-2.33327	0.0490503

## Sheet: 2DG up
Genes significantly upregulated by 2-DG treatment in uninjured embryos. Columns show log2 fold change and p-value.
FeatureID	Gene name	Log2 Fold Change	P-Value
ENSDARG00000042667	klf2a	2.11152	8.21263e-13
ENSDARG00000038559	h1f0	1.79555	9.60942e-12
ENSDARG00000056732	her4.1	2.18977	4.52187e-11
ENSDARG00000036107	txnipa	1.8497	1.88513e-10
ENSDARG00000018491	pdia4	1.53556	4.51437e-07
ENSDARG00000099129	phlda1	2.00348	8.06714e-07
ENSDARG00000032963	her12	1.9515	8.06714e-07
ENSDARG00000054562	her15.1	1.62818	9.19882e-07
ENSDARG00000056729	her4.2	1.99062	8.64897e-06
ENSDARG00000003399	fgf8a	1.92085	2.23349e-05
ENSDARG00000044098	egr2a	1.19875	2.73593e-05
ENSDARG00000078308	spry2	1.33784	3.99749e-05
ENSDARG00000037677	fgf24	1.3177	6.39565e-05
ENSDARG00000019741	ccndx	2.15126	0.00012732
ENSDARG00000000796	nr4a1	1.08364	0.000146747
ENSDARG00000092521	jac1	1.54325	0.000319622
ENSDARG00000004141	zgc:92630	1.16618	0.000334626
ENSDARG00000055158	prox1a	1.93352	0.000350224
ENSDARG00000100052	cckb	1.08665	0.000400553
ENSDARG00000054588	cox6a2	2.44809	0.000441339
ENSDARG00000092726	si:dkey-184p9.7	1.25292	0.000472351
ENSDARG00000075549	cdh5	3.82661	0.00048899
ENSDARG00000013670	hyou1	1.13117	0.000525582
ENSDARG00000042296	dlx5a	1.34667	0.000605279
ENSDARG00000045887	mmp30	1.27325	0.000745673
ENSDARG00000056021	sostdc1b	2.50468	0.00110501
ENSDARG00000078250	zgc:194398	1.27531	0.00113512
ENSDARG00000059236	ptger4a	1.79994	0.00118755
ENSDARG00000102808	calr3b	1.0448	0.00120913
ENSDARG00000109310	im:7150988	0.943321	0.001286
ENSDARG00000012397	eya4	1.10939	0.001286
ENSDARG00000095715	BX465834.1	1.30608	0.00182687
ENSDARG00000045141	aqp8a.1	5.4517	0.00240366
ENSDARG00000014321	en1a	2.75066	0.00257609
ENSDARG00000054560	her15.2	1.09782	0.00275325
ENSDARG00000062510	bcl11ba	1.23469	0.00279282
ENSDARG00000117818	CR926130.2	1.12012	0.00317241
ENSDARG00000088308	notchl	3.5856	0.003473
ENSDARG00000010791	dla	1.08664	0.00357059
ENSDARG00000017255	tmed1b	1.97416	0.00357059
ENSDARG00000103199	si:dkey-247k7.2	1.01244	0.00407559
ENSDARG00000098256	si:ch73-329n5.6	1.48874	0.0043297
ENSDARG00000076126	actc1a	1.77002	0.0043297
ENSDARG00000068194	klf9	1.308	0.00439843
ENSDARG00000054878	six2b	1.49742	0.00439843
ENSDARG00000007425	apol1	1.66673	0.00461623
ENSDARG00000117707	CABZ01072532.1	1.76004	0.00473138
ENSDARG00000104651	msx2a	1.31172	0.00473138
ENSDARG00000035519	histh1l	0.886991	0.00486107
ENSDARG00000001234	map4k2	1.3045	0.00509639
ENSDARG00000096712	si:dkey-193p11.2	0.938185	0.00520986
ENSDARG00000059719	fam169aa	1.08192	0.00533936
ENSDARG00000034138	shisa2a	1.31304	0.00585011
ENSDARG00000094426	her4.2	1.96829	0.00585011
ENSDARG00000043287	atg101	1.08382	0.00625005
ENSDARG00000095861	si:ch1073-441p17.1	2.31881	0.00639983
ENSDARG00000076862	gask1a	1.07002	0.00668489
ENSDARG00000092945	si:ch211-250g4.3	2.52827	0.00692481
ENSDARG00000037645	zgc:173570	2.02429	0.00694521
ENSDARG00000117450	FO834828.2	1.73282	0.00742607
ENSDARG00000103533	clec14a	3.37409	0.00742607
ENSDARG00000020820	srp68	1.08581	0.00760767
ENSDARG00000075334	arhgap32a	1.56357	0.00775255
ENSDARG00000043074	grp	1.44938	0.00820228
ENSDARG00000044132	ogna	0.861414	0.00832353
ENSDARG00000076290	calr	0.881663	0.00866964
ENSDARG00000087303	cebpd	0.829175	0.00883534
ENSDARG00000037421	egr1	0.836191	0.00898427
ENSDARG00000025615	prr15la	1.22371	0.00920293
ENSDARG00000044827	wnt7aa	1.01226	0.00974721
ENSDARG00000036774	rgs12b	0.964416	0.00982985
ENSDARG00000025428	socs3a	0.851582	0.0100468
ENSDARG00000092358	BX469930.1	1.54763	0.0100985
ENSDARG00000104370	esm1	2.63713	0.0100985
ENSDARG00000053868	etv2	2.16179	0.0106364
ENSDARG00000007241	mycb	0.844998	0.0112038
ENSDARG00000075565	lzts1	1.0914	0.0112986
ENSDARG00000088807	klhl22	1.81804	0.0130198
ENSDARG00000070538	hey1	0.89372	0.013993
ENSDARG00000037633	leng1	1.29609	0.0140644
ENSDARG00000054058	h1fx	0.841498	0.0142665
ENSDARG00000035763	stx18	1.34856	0.0142665
ENSDARG00000091996	tcnbb	0.826707	0.0150069
ENSDARG00000027851	ccdc191	1.4954	0.0150069
ENSDARG00000077096	fndc7a	1.16239	0.0152533
ENSDARG00000009822	her4.4	1.97052	0.0153076
ENSDARG00000014059	cldn5b	2.21809	0.0155372
ENSDARG00000077488	si:ch73-289h5.4	2.02429	0.0161616
ENSDARG00000078911	zgc:163098	1.52103	0.0161616
ENSDARG00000070011	si:ch211-167j6.4	0.972225	0.0161616
ENSDARG00000012078	meis1b	0.880187	0.0161616
ENSDARG00000019135	ankef1a	1.78328	0.0168729
ENSDARG00000031683	fosab	0.780101	0.0170401
ENSDARG00000069815	dnali1	1.15126	0.0181066
ENSDARG00000101956	CU571315.2	1.81422	0.0183196
ENSDARG00000004581	sel1l	1.07726	0.0183196
ENSDARG00000008131	sox1b	1.08893	0.0195875
ENSDARG00000009178	zfand1	1.40627	0.0197137
ENSDARG00000069335	bcl6b	4.12617	0.0213409
ENSDARG00000088753	cfap299	1.07658	0.0213409
ENSDARG00000038585	eif4e2	1.13877	0.0213409
ENSDARG00000053956	sptbn2	1.09054	0.0219009
ENSDARG00000094695	si:dkey-204f11.64	0.864162	0.0235029
ENSDARG00000058370	ropn1l	1.08245	0.0235029
ENSDARG00000104581	tom1	1.16967	0.0237036
ENSDARG00000037517	slc35c2	0.797007	0.0237036
ENSDARG00000002991	cep135	2.12617	0.0243284
ENSDARG00000004232	dlb	0.977157	0.0244552
ENSDARG00000074323	efcab2	1.40301	0.0249888
ENSDARG00000075622	zgc:174938	0.840606	0.0254967
ENSDARG00000003570	hsp90b1	0.803069	0.0255508
ENSDARG00000074217	si:dkey-188i13.6	1.87824	0.0258524
ENSDARG00000007315	tmpoa	1.01818	0.0263497
ENSDARG00000055014	si:dkey-33m11.8	0.962477	0.0263497
ENSDARG00000019365	krt99	1.00486	0.0272087
ENSDARG00000111840	cxcl18a.1	0.952835	0.0272355
ENSDARG00000054050	vsig8a	0.951488	0.0273059
ENSDARG00000045598	si:dkey-180p18.9	1.1903	0.0281951
ENSDARG00000077323	thap4	1.02341	0.0283538
ENSDARG00000039020	fbxo5	1.39206	0.0305432
ENSDARG00000070351	hoxc11a	1.4954	0.0305713
ENSDARG00000027009	zgc:85777	1.01514	0.0305832
ENSDARG00000017299	fabp11a	2.02703	0.0329642
ENSDARG00000056920	tmem88a	2.5856	0.0331467
ENSDARG00000075643	ifi35	2.0737	0.0331705
ENSDARG00000090190	bcam	0.758732	0.0335359
ENSDARG00000014465	arhgef25b	0.795727	0.0336373
ENSDARG00000041430	bmp2b	1.11389	0.0336426
ENSDARG00000041117	wnt2	1.11389	0.0336426
ENSDARG00000006427	fabp2	2.51848	0.0341809
ENSDARG00000102266	isg20l2	1.45959	0.0341809
ENSDARG00000035632	ccl19a.2	4.17056	0.0360641
ENSDARG00000018971	b3gnt5a	0.850017	0.0360641
ENSDARG00000100524	abca3b	0.91907	0.0361128
ENSDARG00000100455	pnkp	1.32411	0.0364111
ENSDARG00000009401	vcanb	0.744996	0.0365969
ENSDARG00000078784	mgaa	1.02472	0.0369141
ENSDARG00000035555	gbgt1l3	1.43102	0.037731
ENSDARG00000013734	polr3glb	0.971048	0.0377971
ENSDARG00000055283	id2a	0.750796	0.0377971
ENSDARG00000055751	fosb	0.723656	0.0377971
ENSDARG00000093957	si:dkey-251i10.2	3.87033	0.0384995
ENSDARG00000056078	rftn2	0.859992	0.0388102
ENSDARG00000056125	myct1a	2.71113	0.0388102
ENSDARG00000058570	ccl27a	0.906084	0.0388102
ENSDARG00000004308	fam8a1b	1.88516	0.0403726
ENSDARG00000053800	si:ch211-276c2.4	1.1517	0.0403726
ENSDARG00000039881	cemip	0.847548	0.0420313
ENSDARG00000056026	tprg1	1.00418	0.0420313
ENSDARG00000101361	znf644a	1.49962	0.0420313
ENSDARG00000020219	dld	1.09579	0.0420313
ENSDARG00000095615	si:dkeyp-86h10.3	0.913758	0.0422307
ENSDARG00000094107	si:ch73-37h15.2	1.12617	0.0427585
ENSDARG00000078518	kazald2	0.786455	0.0432697
ENSDARG00000009764	srek1	1.49962	0.0443304
ENSDARG00000097608	CU929312.1	2.01925	0.0443304
ENSDARG00000077614	si:ch211-206k20.5	1.02586	0.0443304
ENSDARG00000053152	pcmtd1	1.06579	0.0443304
ENSDARG00000101431	gas8	0.946617	0.0444609
ENSDARG00000037838	unkl	0.920163	0.0445533
ENSDARG00000094336	si:dkeyp-82a1.6	1.44809	0.0447117
ENSDARG00000073724	nlrx1	1.44809	0.0447117
ENSDARG00000001313	g2e3	0.839453	0.0455165
ENSDARG00000043728	srek1ip1	1.0737	0.0467971
ENSDARG00000035631	sdf2l1	0.812602	0.0473288
ENSDARG00000078352	lyrm4	0.879185	0.0473288
ENSDARG00000053761	si:dkey-187j14.4	1.48874	0.0479211
ENSDARG00000088330	hbae1.1	1.64147	0.0479211
ENSDARG00000017602	ccng2	0.71545	0.0479211
ENSDARG00000010059	itpkb	0.994922	0.0486264
ENSDARG00000105562	si:dkey-23i12.7	0.726826	0.0487266
ENSDARG00000041689	usf1	0.939753	0.0487266
ENSDARG00000006672	fam49a	0.844396	0.0488544
ENSDARG00000070348	hoxc10a	0.927133	0.0488544
ENSDARG00000005414	grapa	1.86313	0.0489788
ENSDARG00000039843	znf800b	1.71113	0.0490503
ENSDARG00000021787	abcb5	0.789655	0.0490503
ENSDARG00000014058	rab36	0.950136	0.0490503
ENSDARG00000105154	creg1	1.06667	0.0490503
ENSDARG00000068759	si:ch211-244o22.2	1.51848	0.0494803
ENSDARG00000033599	zgc:100906	1.51848	0.0494803
ENSDARG00000101135	si:dkey-85k7.7	0.880006	0.0496432
ENSDARG00000020834	si:dkey-230p4.1	1.13997	0.0499893
