# Supplementary material for: The Warburg effect is necessary to promote glycosylation in the blastema during zebrafish tail regeneration
Source: NPJ Regen Med. 2021 Sep 13;6:55. doi: 10.1038/s41536-021-00163-x (PMC8437957; doi:10.1038/s41536-021-00163-x)
Supplement: Supplementary file 7 — Supplementary Data 5 [file 41536_2021_163_MOESM7_ESM.xlsx]

## Sheet: Sheet1
Biological processes overrepresented by genes upregulated by 2-DG in the blastema as indicated by Panther GO-slim Biological Process analyses. Fold enrichment indicates the fold increase in the number of genes involved in a given biological process compared to what would be expected in a random sampling of the zebrafish genome.
PANTHER GO-Slim Biological Process	Fold Enrichment	raw P-value	FDR
intrinsic apoptotic signaling pathway in response to endoplasmic reticulum stress (GO:0070059)	34.16	2.18e-05	0.000945
intra-Golgi vesicle-mediated transport (GO:0006891)	19.13	4.87e-08	5.53e-06
activation of MAPKK activity (GO:0000186)	17.94	0.00112	0.0301
maturation of LSU-rRNA from tricistronic rRNA transcript (SSU-rRNA, 5.8S rRNA, LSU-rRNA) (GO:0000463)	17.94	0.00112	0.0297
endoplasmic reticulum unfolded protein response (GO:0030968)	16.49	1.28e-07	1.31e-05
cellular response to amino acid starvation (GO:0034198)	16.31	0.00141	0.0364
response to unfolded protein (GO:0006986)	15.73	4.9e-09	1.43e-06
cellular response to unfolded protein (GO:0034620)	15.73	4.9e-09	1.25e-06
nucleotide-sugar metabolic process (GO:0009225)	14.95	0.00174	0.0438
retrograde vesicle-mediated transport, Golgi to endoplasmic reticulum (GO:0006890)	12.81	1.74e-05	0.000791
cellular response to topologically incorrect protein (GO:0035967)	12.18	8.48e-09	1.93e-06
response to topologically incorrect protein (GO:0035966)	12.18	8.48e-09	1.73e-06
tRNA metabolic process (GO:0006399)	12.07	1.59e-15	3.26e-12
response to endoplasmic reticulum stress (GO:0034976)	10.8	7.23e-11	4.93e-08
intrinsic apoptotic signaling pathway (GO:0097193)	10.25	5.29e-05	0.002
response to starvation (GO:0042594)	8.79	0.000428	0.0134
protein folding (GO:0006457)	8.01	3.38e-08	4.06e-06
endoplasmic reticulum to Golgi vesicle-mediated transport (GO:0006888)	7.97	1.36e-06	8.71e-05
apoptotic signaling pathway (GO:0097190)	7.17	1.01e-05	0.000489
cellular amino acid metabolic process (GO:0006520)	7.13	4.36e-10	2.23e-07
tRNA processing (GO:0008033)	7.09	0.000105	0.00369
macroautophagy (GO:0016236)	6.99	1.22e-05	0.00058
ncRNA metabolic process (GO:0034660)	6.78	5.31e-14	5.42e-11
response to extracellular stimulus (GO:0009991)	6.23	0.00177	0.044
response to nutrient levels (GO:0031667)	6.23	0.00177	0.0435
autophagy (GO:0006914)	5.2	4.31e-05	0.00169
process utilizing autophagic mechanism (GO:0061919)	5.2	4.31e-05	0.00166
translational elongation (GO:0006414)	5.09	2.35e-08	3.69e-06
translation (GO:0006412)	5.09	2.35e-08	3.43e-06
peptide biosynthetic process (GO:0043043)	5	3.06e-08	4.16e-06
ncRNA processing (GO:0034470)	4.75	1.62e-06	0.0001
amide biosynthetic process (GO:0043604)	4.67	1.77e-08	3.29e-06
carboxylic acid metabolic process (GO:0019752)	4.48	1.71e-09	7e-07
oxoacid metabolic process (GO:0043436)	4.3	3.73e-09	1.27e-06
rRNA processing (GO:0006364)	4.2	0.000946	0.0258
Golgi vesicle transport (GO:0048193)	4.07	2.41e-06	0.000137
rRNA metabolic process (GO:0016072)	3.99	0.00129	0.0338
peptide metabolic process (GO:0006518)	3.95	4.88e-07	3.44e-05
ribosome biogenesis (GO:0042254)	3.85	0.000227	0.00775
organic acid metabolic process (GO:0006082)	3.82	3.25e-08	4.16e-06
cellular amide metabolic process (GO:0043603)	3.61	1.63e-07	1.59e-05
ribonucleoprotein complex biogenesis (GO:0022613)	3.5	8.58e-05	0.00308
organonitrogen compound biosynthetic process (GO:1901566)	3	2.18e-08	3.71e-06
small molecule metabolic process (GO:0044281)	2.8	3.79e-07	2.97e-05
cellular response to stress (GO:0033554)	2.72	2.58e-05	0.00107
RNA processing (GO:0006396)	2.59	0.000338	0.0111
intracellular transport (GO:0046907)	2.45	2e-05	0.000889
intracellular protein transport (GO:0006886)	2.33	0.00074	0.0216
amide transport (GO:0042886)	2.22	0.000501	0.0155
protein transport (GO:0015031)	2.2	0.000736	0.0218
peptide transport (GO:0015833)	2.19	0.000775	0.0223
establishment of protein localization (GO:0045184)	2.16	0.000841	0.0235
nitrogen compound transport (GO:0071705)	2.06	0.000594	0.0181
establishment of localization in cell (GO:0051649)	2.05	0.000285	0.00953
vesicle-mediated transport (GO:0016192)	2.05	0.000638	0.0192
RNA metabolic process (GO:0016070)	1.94	9.89e-07	6.52e-05
gene expression (GO:0010467)	1.9	3.35e-07	2.74e-05
cellular biosynthetic process (GO:0044249)	1.9	1.65e-07	1.54e-05
macromolecule biosynthetic process (GO:0009059)	1.9	2.7e-06	0.000149
biosynthetic process (GO:0009058)	1.88	2.29e-07	2.03e-05
cellular macromolecule biosynthetic process (GO:0034645)	1.87	4.57e-06	0.000233
organic substance biosynthetic process (GO:1901576)	1.87	3.17e-07	2.7e-05
cellular nitrogen compound biosynthetic process (GO:0044271)	1.8	2.62e-05	0.00107
heterocycle metabolic process (GO:0046483)	1.78	2.81e-06	0.000151
organic cyclic compound metabolic process (GO:1901360)	1.76	3.63e-06	0.00019
cellular aromatic compound metabolic process (GO:0006725)	1.75	6.47e-06	0.000323
cellular nitrogen compound metabolic process (GO:0034641)	1.74	1.82e-06	0.000106
nucleic acid metabolic process (GO:0090304)	1.74	3.1e-05	0.00124
nucleobase-containing compound metabolic process (GO:0006139)	1.7	2.52e-05	0.00107
cellular protein metabolic process (GO:0044267)	1.56	0.000942	0.026
cellular metabolic process (GO:0044237)	1.55	7.28e-08	7.83e-06
nitrogen compound metabolic process (GO:0006807)	1.53	6.79e-07	4.62e-05
protein metabolic process (GO:0019538)	1.53	0.000779	0.0221
primary metabolic process (GO:0044238)	1.52	3.91e-07	2.96e-05
organonitrogen compound metabolic process (GO:1901564)	1.51	0.000375	0.0121
metabolic process (GO:0008152)	1.49	4.02e-07	2.94e-05
macromolecule metabolic process (GO:0043170)	1.49	1.32e-05	0.000611
organic substance metabolic process (GO:0071704)	1.47	1.77e-06	0.000107
cellular macromolecule metabolic process (GO:0044260)	1.43	0.000397	0.0127
cellular process (GO:0009987)	1.25	0.00015	0.0052
biological_process (GO:0008150)	1.23	5.44e-05	0.00202
ion transport (GO:0006811)	0.23	0.00158	0.0403
