# Supplementary material for: The Warburg effect is necessary to promote glycosylation in the blastema during zebrafish tail regeneration
Source: NPJ Regen Med. 2021 Sep 13;6:55. doi: 10.1038/s41536-021-00163-x (PMC8437957; doi:10.1038/s41536-021-00163-x)
Supplement: Supplementary file 8 — Supplementary data 6 [file 41536_2021_163_MOESM8_ESM.xlsx]

## Sheet: Sheet1
Gene / Target	Guide Sequence	For primer for genotyping	Rev primer for genotyping
pgk1	taatacgactcactataGGGCAAGGGCAAAGATGCATgttttagagctagaa	TGTAAAACGACGGCCAGTCCTGCAGGATCTGTCATTCTGCTGG	GTGTCTTCGG ATG GAA AAA TCA GTG GTT AAG TTC TCA GC
g6pd	taatacgactcactataGGGCATGCAGGCTATGCGTAgttttagagctagaa	TGTAAAACGACGGCCAGTCTCTCTTGTAGGTGGTTATTCAGAGATGGTCTCC	GTGTCTTGCA CAT GGA GAA AAC TGA GCT GTG ACC
gfpt1 G1	taatacgactcactataGGATCTCACGGCGAGTGTGgttttagagctagaa	TGTAAAACGACGGCCAGTCGATTCTCTTGATGTCTTGTACATGTGGTTGAGTTG	GTGTCTTCTG CGG AGT CAT AGC CAC GG
gfpt1 G2	taatacgactcactataGGGGGAAACAGTAAGGACTgttttagagctagaa	TGTAAAACGACGGCCAGTCCTGTTACAGTCTTATTTATCACGTCTTCATGATCTC	GTGTCTTCAA GCA CTT ACT CTG GAT CTC CTC ATC C
gfpt1 G3	taatacgactcactataGGGCTGGGGACGCCGTGAGgttttagagctagaa	TGTAAAACGACGGCCAGTAAGTGATCATGTGTTCCGCAGGGC	GTGTCTTCCG TAA AAC TAA ATG TTT ACT GGT GAC AGA CCG
gfpt2 G1	taatacgactcactataGGGAGTGTCAGTCTTACCTGgttttagagctagaa	TGTAAAACGACGGCCAGTCCTACCTGAATTACAGAGTTCCACGAAAGAGG	GTGTCTTTTG ATA GGT GGA CGA CCT GAC ACT CC
gfpt2 G2	taatacgactcactataGGGTGGCTGTTGAGAGGACTgttttagagctagaa	TGTAAAACGACGGCCAGTGAGAATGACTCCATTGACCTCGAAGCAGAAC	GTGTCTTCAT ATT GAC CCA AAA TCT ACC CAG TGT ATA TGC TGT C
gfpt1 G4	taatacgactcactataGGCTATGACTCCGCAGGTCgttttagagctagaa	TGTAAAACGACGGCCAGTGGCATATTTGCGTATCTGAATTATCATGTGCC	GTGTCTTGCCCAGTAGAAAAAATCCTTAGCGTTTAACCC
gfpt1 G5	taatacgactcactataGGAGATCCAGAGTAAGTGCTgttttagagctagaa	TGTAAAACGACGGCCAGTGGCTTGCAGGTGTTGGTATTGATGG	GTGTCTTCACACACGAGTCTATCCGGATCTGC
gfpt1 G6	taatacgactcactataGGGTCTGGATAGCGCGAGCTgttttagagctagaa	TGTAAAACGACGGCCAGTGCTGTGATCGAGCACACCAATCG	GTGTCTTTCTTCATTTTGGTTTACTCATATACCCTTGGATGG
gfpt2 G3	taatacgactcactataGGAATTGCACACACGCGCTgttttagagctagaa	TGTAAAACGACGGCCAGTGCTTATATAAGAAGACCGGGAAGGTGAAAGC	GTGTCTTGACCCAAAATCTACCCAGTGTATATGCTGTC
gfpt2 G4	taatacgactcactataGGGTTTGTTGTCATCCACAAgttttagagctagaa	TGTAAAACGACGGCCAGTCAACATACGTCACCAACACGTCACC	GTGTCTTTGGAAATGAAAGGGCTCAGATGAAGAGG
gfpt2 G5	taatacgactcactataGGAAAGTTCATATTGACTGgttttagagctagaa	TGTAAAACGACGGCCAGTCAGTTTTTATACCCACAACACCTGCTTGG	GTGTCTTCTTGAGTGAGCAGAACTGGTTTGGG
